# Supplementary material for: Responses to the Tepotinib in Gastric Cancers with MET Amplification or MET Exon 14 Skipping Mutations and High Expression of Both PD-L1 and CD44
Source: Cancers (Basel). 2022 Jul 15;14(14):3444. doi: 10.3390/cancers14143444 (PMC9318186; doi:10.3390/cancers14143444)
Supplement: Supplementary file 1 [file cancers-14-03444-s001.zip]

Archive with 2 entries (2 files):
- Supplementary materials_Figure S1 and S2.pptx
- supplementary material_Table S1.xlsx
