# Supplementary material for: Responses to the Tepotinib in Gastric Cancers with MET Amplification or MET Exon 14 Skipping Mutations and High Expression of Both PD-L1 and CD44
Source: Cancers (Basel). 2022 Jul 15;14(14):3444. doi: 10.3390/cancers14143444 (PMC9318186; doi:10.3390/cancers14143444)
Supplement: Supplementary file 1 [file cancers-14-03444-s001.zip › supplementary material_Table S1.xlsx]

## Sheet: Hs746T
#CHROM	POS	ID	REF	ALT	FILTER	VARTYPE	GEN['HS_746T'].GT	Read Depth GEN['HS_746T'].AD	Total Depth GEN['HS_746T'].DP	ANN[*].EFFECT	ANN[*].IMPACT	ANN[*].GENE	ANN[*].FEATURE	ANN[*].FEATUREID	ANN[*].BIOTYPE	ANN[*].RANK	ANN[*].HGVS_C	ANN[*].HGVS_P	ANN[*].CDNA_POS	ANN[*].CDNA_LEN	ANN[*].CDS_POS	ANN[*].CDS_LEN	ANN[*].AA_POS	ANN[*].AA_LEN	ANN[*].DISTANCE	GWASCAT_TRAIT	COSMID	CLNDSDBID	CLNORIGIN	CLNSIG	CLNDBN	dbNSFP_Uniprot_acc	dbNSFP_Interpro_domain	dbNSFP_SIFT_pred	dbNSFP_Polyphen2_HDIV_pred	dbNSFP_Polyphen2_HVAR_pred	dbNSFP_LRT_pred	dbNSFP_MutationTaster_pred	dbNSFP_GERP___NR	dbNSFP_GERP___RS	dbNSFP_phastCons100way_vertebrate	dbNSFP_1000Gp1_AF	dbNSFP_1000Gp1_AFR_AF	dbNSFP_1000Gp1_EUR_AF	dbNSFP_1000Gp1_AMR_AF	dbNSFP_1000Gp1_ASN_AF	dbNSFP_ESP6500_AA_AF	dbNSFP_ESP6500_EA_AF	GNOMAD_AF
chr9	133710804	rs7866590	T	C	.	SNP	1/1	0,118	118	5_prime_UTR_variant	MODIFIER	ABL1	transcript	NM_005157.5	protein_coding	1	c.-30T>C	.	-1	-1	-1	-1	-1	-1	30	.	.	.	.	.	.	.	.	T	.	.	.	P	2.18	-3.49	0.000000	0.9913003663003663	0.9959349593495935	0.9828496042216359	0.988950276243094	1.0	0.998773	0.988424	0.990789
chr9	133710804	rs7866590	T	C	.	SNP	1/1	0,118	118	intron_variant	MODIFIER	ABL1	transcript	NM_007313.2	protein_coding	1	c.137-18647T>C	.	-1	-1	-1	-1	-1	-1	0	.	.	.	.	.	.	.	.	T	.	.	.	P	2.18	-3.49	0.000000	0.9913003663003663	0.9959349593495935	0.9828496042216359	0.988950276243094	1.0	0.998773	0.988424	0.990789
chr9	133710819	rs11433463	T	TC	.	INS	1/1	0,141	141	5_prime_UTR_variant	MODIFIER	ABL1	transcript	NM_005157.5	protein_coding	1	c.-15_-14insC	.	-1	-1	-1	-1	-1	-1	14	.	.	.	.	.	.	.	.	.	.	.	.	.	.	.	.	.	.	.	.	.	.	.	0.999853
chr9	133710819	rs11433463	T	TC	.	INS	1/1	0,141	141	intron_variant	MODIFIER	ABL1	transcript	NM_007313.2	protein_coding	1	c.137-18632_137-18631insC	.	-1	-1	-1	-1	-1	-1	0	.	.	.	.	.	.	.	.	.	.	.	.	.	.	.	.	.	.	.	.	.	.	.	0.999853
chr9	133761001	rs1056171	A	G	.	SNP	0/1	666,436	1102	synonymous_variant	LOW	ABL1	transcript	NM_007313.2	protein_coding	11	c.3381A>G	p.Pro1127Pro	3820	5881	3381	3450	1127	1149	0	.	.	.	.	.	.	.	.	.	.	.	.	.	.	.	.	.	.	.	.	.	.	.	0.550349
chr9	133761001	rs1056171	A	G	.	SNP	0/1	666,436	1102	synonymous_variant	LOW	ABL1	transcript	NM_005157.5	protein_coding	11	c.3324A>G	p.Pro1108Pro	3516	5577	3324	3393	1108	1130	0	.	.	.	.	.	.	.	.	.	.	.	.	.	.	.	.	.	.	.	.	.	.	.	0.550349
chr14	105258892	rs2494748	C	T	.	SNP	1/1	0,1422	1424	intron_variant	MODIFIER	AKT1	transcript	NM_001014431.1	protein_coding	2	c.46+43G>A	.	-1	-1	-1	-1	-1	-1	0	.	.	.	.	.	.	.	.	.	.	.	.	.	.	.	.	.	.	.	.	.	.	.	0.513125
chr14	105258892	rs2494748	C	T	.	SNP	1/1	0,1422	1424	intron_variant	MODIFIER	AKT1	transcript	NM_005163.2	protein_coding	2	c.46+43G>A	.	-1	-1	-1	-1	-1	-1	0	.	.	.	.	.	.	.	.	.	.	.	.	.	.	.	.	.	.	.	.	.	.	.	0.513125
chr14	105258892	rs2494748	C	T	.	SNP	1/1	0,1422	1424	intron_variant	MODIFIER	AKT1	transcript	NM_001014432.1	protein_coding	3	c.46+43G>A	.	-1	-1	-1	-1	-1	-1	0	.	.	.	.	.	.	.	.	.	.	.	.	.	.	.	.	.	.	.	.	.	.	.	0.513125
chr14	105258893	rs2494749	A	G	.	SNP	1/1	0,1441	1441	intron_variant	MODIFIER	AKT1	transcript	NM_001014431.1	protein_coding	2	c.46+42T>C	.	-1	-1	-1	-1	-1	-1	0	.	.	.	.	.	.	.	.	.	.	.	.	.	.	.	.	.	.	.	.	.	.	.	0.816278
chr14	105258893	rs2494749	A	G	.	SNP	1/1	0,1441	1441	intron_variant	MODIFIER	AKT1	transcript	NM_005163.2	protein_coding	2	c.46+42T>C	.	-1	-1	-1	-1	-1	-1	0	.	.	.	.	.	.	.	.	.	.	.	.	.	.	.	.	.	.	.	.	.	.	.	0.816278
chr14	105258893	rs2494749	A	G	.	SNP	1/1	0,1441	1441	intron_variant	MODIFIER	AKT1	transcript	NM_001014432.1	protein_coding	3	c.46+42T>C	.	-1	-1	-1	-1	-1	-1	0	.	.	.	.	.	.	.	.	.	.	.	.	.	.	.	.	.	.	.	.	.	.	.	0.816278
chr19	40742320	rs2304189	T	C	.	SNP	1/1	0,439	439	intron_variant	MODIFIER	AKT2	transcript	NM_001626.5	protein_coding	9	c.832-28A>G	.	-1	-1	-1	-1	-1	-1	0	.	.	.	.	.	.	.	.	.	.	.	.	.	.	.	.	.	.	.	.	.	.	.	0.71548
chr19	40742320	rs2304189	T	C	.	SNP	1/1	0,439	439	intron_variant	MODIFIER	AKT2	transcript	NM_001243027.2	protein_coding	9	c.646-28A>G	.	-1	-1	-1	-1	-1	-1	0	.	.	.	.	.	.	.	.	.	.	.	.	.	.	.	.	.	.	.	.	.	.	.	0.71548
chr19	40742320	rs2304189	T	C	.	SNP	1/1	0,439	439	intron_variant	MODIFIER	AKT2	transcript	NM_001243028.2	protein_coding	8	c.646-28A>G	.	-1	-1	-1	-1	-1	-1	0	.	.	.	.	.	.	.	.	.	.	.	.	.	.	.	.	.	.	.	.	.	.	.	0.71548
chr1	243736210	rs66631932	CT	C	.	DEL	0/1	0,12	436	intron_variant	MODIFIER	AKT3	transcript	NM_005465.4	protein_coding	8	c.819+17delA	.	-1	-1	-1	-1	-1	-1	0	.	.	.	.	.	.	.	.	.	.	.	.	.	.	.	.	.	.	.	.	.	.	.	0.428813
chr1	243736210	rs66631932	CT	C	.	DEL	0/1	0,12	436	intron_variant	MODIFIER	AKT3	transcript	NM_181690.2	protein_coding	8	c.819+17delA	.	-1	-1	-1	-1	-1	-1	0	.	.	.	.	.	.	.	.	.	.	.	.	.	.	.	.	.	.	.	.	.	.	.	0.428813
chr1	243736210	rs66631932	CT	C	.	DEL	0/1	0,12	436	intron_variant	MODIFIER	AKT3	transcript	NM_001206729.1	protein_coding	9	c.819+17delA	.	-1	-1	-1	-1	-1	-1	0	.	.	.	.	.	.	.	.	.	.	.	.	.	.	.	.	.	.	.	.	.	.	.	0.428813
chr1	243868398	rs1486475;rs386534040	T	C	.	SNP	1/1	0,290	290	intron_variant	MODIFIER	AKT3	transcript	NM_005465.4	protein_coding	1	c.47-9380A>G	.	-1	-1	-1	-1	-1	-1	0	.	.	.	.	.	.	.	.	.	.	.	.	.	.	.	.	.	.	.	.	.	.	.	.
chr1	243868398	rs1486475;rs386534040	T	C	.	SNP	1/1	0,290	290	intron_variant	MODIFIER	AKT3	transcript	NM_181690.2	protein_coding	1	c.47-9380A>G	.	-1	-1	-1	-1	-1	-1	0	.	.	.	.	.	.	.	.	.	.	.	.	.	.	.	.	.	.	.	.	.	.	.	.
chr1	243868398	rs1486475;rs386534040	T	C	.	SNP	1/1	0,290	290	intron_variant	MODIFIER	AKT3	transcript	NM_001206729.1	protein_coding	2	c.47-9380A>G	.	-1	-1	-1	-1	-1	-1	0	.	.	.	.	.	.	.	.	.	.	.	.	.	.	.	.	.	.	.	.	.	.	.	.
chr1	244024268	rs2953331	A	G	.	SNP	1/1	0,349	349	intergenic_region	MODIFIER	AKT3-LOC339529	intergenic_region	AKT3-LOC339529	.	-1	n.244024268A>G	.	-1	-1	-1	-1	-1	-1	0	.	.	.	.	.	.	.	.	.	.	.	.	.	.	.	.	.	.	.	.	.	.	.	.
chr2	29416366	rs1881421;rs386502420	G	C	.	SNP	0/1	806,544	1350	missense_variant	MODERATE	ALK	transcript	NM_004304.4	protein_coding	29	c.4587C>G	p.Asp1529Glu	5539	6265	4587	4863	1529	1620	0	.	COSM3758201	CN169374	1	1	not_specified	Q9UM73	.	T	B	B	N	P	5.11	-3.42	0.000000	0.5654761904761905	0.6646341463414634	0.39841688654353563	0.5276243093922652	0.7255244755244755	0.608488	0.343837	0.468493
chr2	29416572	rs1670283	T	C	.	SNP	1/1	0,902	902	missense_variant	MODERATE	ALK	transcript	NM_004304.4	protein_coding	29	c.4381A>G	p.Ile1461Val	5333	6265	4381	4863	1461	1620	0	.	.	CN169374	1	1	not_specified	Q9UM73	.	.	B	B	N	P	5.64	-0.134	0.000000	0.9931318681318682	0.9695121951219512	1.0	1.0	1.0	0.972084	0.999651	0.997554
chr2	29416615	rs56132472	G	A	.	SNP	0/1	480,346	826	synonymous_variant	LOW	ALK	transcript	NM_004304.4	protein_coding	29	c.4338C>T	p.Thr1446Thr	5290	6265	4338	4863	1446	1620	0	.	.	.	.	.	.	.	.	.	.	.	.	.	.	.	.	.	.	.	.	.	.	.	0.0928356
chr2	29416794	rs17007646	G	A	.	SNP	0/1	233,155	388	splice_region_variant&intron_variant	LOW	ALK	transcript	NM_004304.4	protein_coding	28	c.4165-6C>T	.	-1	-1	-1	-1	-1	-1	0	.	.	.	.	.	.	.	.	.	.	.	.	.	.	.	.	.	.	.	.	.	.	.	0.125245
chr2	29419591	rs1670284	G	T	.	SNP	0/1	337,520	857	intron_variant	MODIFIER	ALK	transcript	NM_004304.4	protein_coding	28	c.4164+45C>A	.	-1	-1	-1	-1	-1	-1	0	.	.	.	.	.	.	.	.	.	.	.	.	.	.	.	.	.	.	.	.	.	.	.	0.51986
chr2	29444095	rs1569156	C	T	.	SNP	1/1	0,330	330	intron_variant	MODIFIER	ALK	transcript	NM_004304.4	protein_coding	22	c.3516-394G>A	.	-1	-1	-1	-1	-1	-1	0	.	.	.	.	.	.	.	.	.	.	.	.	P	3.57	-1.17	0.000000	0.924908424908425	0.7865853658536586	1.0	0.9806629834254144	0.9090909090909091	.	.	0.979687
chr2	29445798	rs4666182	T	C	.	SNP	1/1	0,1347	1348	intron_variant	MODIFIER	ALK	transcript	NM_004304.4	protein_coding	20	c.3360-325A>G	.	-1	-1	-1	-1	-1	-1	0	.	.	.	.	.	.	.	.	.	.	.	.	.	.	.	.	.	.	.	.	.	.	.	.
chr2	29445809	rs11685441	T	C	.	SNP	0/1	509,761	1275	intron_variant	MODIFIER	ALK	transcript	NM_004304.4	protein_coding	20	c.3360-336A>G	.	-1	-1	-1	-1	-1	-1	0	.	.	.	.	.	.	.	.	.	.	.	.	.	.	.	.	.	.	.	.	.	.	.	.
chr2	29445982	rs11689436	G	C	.	SNP	1/1	0,1327	1329	intron_variant	MODIFIER	ALK	transcript	NM_004304.4	protein_coding	20	c.3359+226C>G	.	-1	-1	-1	-1	-1	-1	0	.	.	.	.	.	.	.	.	.	.	.	.	.	.	.	.	.	.	.	.	.	.	.	.
chr2	29446128	rs12989497	A	G	.	SNP	0/1	448,259	707	intron_variant	MODIFIER	ALK	transcript	NM_004304.4	protein_coding	20	c.3359+80T>C	.	-1	-1	-1	-1	-1	-1	0	.	.	.	.	.	.	.	.	.	.	.	.	.	.	.	.	.	.	.	.	.	.	.	.
chr2	29446202	rs4622670	G	A	.	SNP	0/1	284,426	710	splice_region_variant&intron_variant	LOW	ALK	transcript	NM_004304.4	protein_coding	20	c.3359+6C>T	.	-1	-1	-1	-1	-1	-1	0	.	.	.	.	.	.	.	.	.	.	.	.	.	.	.	.	.	.	.	.	.	.	.	0.285177
chr2	29446701	rs12619049	T	C	.	SNP	0/1	801,531	1336	intron_variant	MODIFIER	ALK	transcript	NM_004304.4	protein_coding	19	c.3173-307A>G	.	-1	-1	-1	-1	-1	-1	0	.	.	.	.	.	.	.	.	.	.	.	.	.	.	.	.	.	.	.	.	.	.	.	.
chr2	29446721	rs4665447	A	G	.	SNP	1/1	0,1269	1271	intron_variant	MODIFIER	ALK	transcript	NM_004304.4	protein_coding	19	c.3173-327T>C	.	-1	-1	-1	-1	-1	-1	0	.	.	.	.	.	.	.	.	.	.	.	.	.	.	.	.	.	.	.	.	.	.	.	.
chr2	29447108	rs4387740	G	A	.	SNP	1/1	0,2558	2561	intron_variant	MODIFIER	ALK	transcript	NM_004304.4	protein_coding	19	c.3173-714C>T	.	-1	-1	-1	-1	-1	-1	0	.	.	.	.	.	.	.	.	.	.	.	.	.	.	.	.	.	.	.	.	.	.	.	.
chr2	29448846	rs11683248	C	G	.	SNP	0/1	612,956	1568	intron_variant	MODIFIER	ALK	transcript	NM_004304.4	protein_coding	18	c.3068-415G>C	.	-1	-1	-1	-1	-1	-1	0	.	.	.	.	.	.	.	.	.	.	.	.	.	.	.	.	.	.	.	.	.	.	.	.
chr2	29449423	rs6744522	G	A	.	SNP	0/1	538,822	1364	intron_variant	MODIFIER	ALK	transcript	NM_004304.4	protein_coding	18	c.3067+365C>T	.	-1	-1	-1	-1	-1	-1	0	.	.	.	.	.	.	.	.	.	.	.	.	.	.	.	.	.	.	.	.	.	.	.	.
chr2	29449526	rs1881419	C	T	.	SNP	0/1	1010,548	1558	intron_variant	MODIFIER	ALK	transcript	NM_004304.4	protein_coding	18	c.3067+262G>A	.	-1	-1	-1	-1	-1	-1	0	.	.	.	.	.	.	.	.	.	.	.	.	.	.	.	.	.	.	.	.	.	.	.	.
chr2	29455267	rs2256740	A	G	.	SNP	0/1	398,525	923	synonymous_variant	LOW	ALK	transcript	NM_004304.4	protein_coding	15	c.2535T>C	p.Gly845Gly	3487	6265	2535	4863	845	1620	0	.	COSM148825	.	.	.	.	.	.	.	.	.	.	.	.	.	.	.	.	.	.	.	.	.	0.607349
chr2	29543663	rs2293564	T	C	.	SNP	0/1	400,232	633	synonymous_variant	LOW	ALK	transcript	NM_004304.4	protein_coding	7	c.1500A>G	p.Gln500Gln	2452	6265	1500	4863	500	1620	0	.	COSM4133810	.	.	.	.	.	.	.	.	.	.	.	.	.	.	.	.	.	.	.	.	.	0.877678
chr2	29559519	rs12465220	T	C	.	SNP	1/1	0,635	635	intron_variant	MODIFIER	ALK	transcript	NM_004304.4	protein_coding	5	c.1283-8172A>G	.	-1	-1	-1	-1	-1	-1	0	.	.	.	.	.	.	.	.	.	.	.	.	.	.	.	.	.	.	.	.	.	.	.	.
chr2	29637040	rs4233734	T	C	.	SNP	0/1	344,332	677	intron_variant	MODIFIER	ALK	transcript	NM_004304.4	protein_coding	4	c.1155-30315A>G	.	-1	-1	-1	-1	-1	-1	0	.	.	.	.	.	.	.	.	.	.	.	.	.	.	.	.	.	.	.	.	.	.	.	.
chr2	29734527	rs72794488	A	G	.	SNP	0/1	1380,299	1679	intron_variant	MODIFIER	ALK	transcript	NM_004304.4	protein_coding	4	c.1154+20254T>C	.	-1	-1	-1	-1	-1	-1	0	.	.	.	.	.	.	.	.	.	.	.	.	.	.	.	.	.	.	.	.	.	.	.	.
chr2	29940529	rs2246745	A	T	.	SNP	0/1	3600,846	4448	synonymous_variant	LOW	ALK	transcript	NM_004304.4	protein_coding	2	c.702T>A	p.Pro234Pro	1654	6265	702	4863	234	1620	0	.	.	.	.	.	.	.	.	.	.	.	.	.	.	.	.	.	.	.	.	.	.	.	0.740848
chr2	29967878	rs2631953	G	A	.	SNP	0/1	1045,284	1329	intron_variant	MODIFIER	ALK	transcript	NM_004304.4	protein_coding	1	c.668-27315C>T	.	-1	-1	-1	-1	-1	-1	0	.	.	.	.	.	.	.	.	.	.	.	.	.	.	.	.	.	.	.	.	.	.	.	.
chr2	30042181	rs56400726	A	G	.	SNP	0/1	768,193	961	intron_variant	MODIFIER	ALK	transcript	NM_004304.4	protein_coding	1	c.667+100678T>C	.	-1	-1	-1	-1	-1	-1	0	.	.	.	.	.	.	.	.	.	.	.	.	.	.	.	.	.	.	.	.	.	.	.	.
chr2	30042217	rs10187657	A	G	.	SNP	1/1	0,959	959	intron_variant	MODIFIER	ALK	transcript	NM_004304.4	protein_coding	1	c.667+100642T>C	.	-1	-1	-1	-1	-1	-1	0	.	.	.	.	.	.	.	.	.	.	.	.	.	.	.	.	.	.	.	.	.	.	.	.
chr2	30143499	rs4358080	G	C	.	SNP	1/1	0,82	82	synonymous_variant	LOW	ALK	transcript	NM_004304.4	protein_coding	1	c.27C>G	p.Leu9Leu	979	6265	27	4863	9	1620	0	.	COSM3749653	.	.	.	.	.	.	.	.	.	.	.	.	.	.	.	.	.	.	.	.	.	0.906632
chr2	30279480	rs1562450	A	G	.	SNP	0/1	271,1031	1302	intergenic_region	MODIFIER	ALK-YPEL5	intergenic_region	ALK-YPEL5	.	-1	n.30279480A>G	.	-1	-1	-1	-1	-1	-1	0	.	.	.	.	.	.	.	.	.	.	.	.	.	.	.	.	.	.	.	.	.	.	.	.
chr2	198233676	rs788007;rs386613790	T	G	.	SNP	1/1	0,546	546	intergenic_region	MODIFIER	ANKRD44-SF3B1	intergenic_region	ANKRD44-SF3B1	.	-1	n.198233676T>G	.	-1	-1	-1	-1	-1	-1	0	.	.	.	.	.	.	.	.	.	.	.	.	.	.	.	.	.	.	.	.	.	.	.	.
chr5	112176353	.	G	C	.	SNP	0/1	453,1086	1539	missense_variant	MODERATE	APC	transcript	NM_000038.5	protein_coding	16	c.5062G>C	p.Asp1688His	5147	10730	5062	8532	1688	2843	0	.	.	.	.	.	.	Q4LE70,P25054	.	.	D,D	D,P	D	D	6.16	6.16	1.000000	.	.	.	.	.	.	.	.
chr5	112176353	.	G	C	.	SNP	0/1	453,1086	1539	missense_variant	MODERATE	APC	transcript	NM_001127511.2	protein_coding	14	c.5008G>C	p.Asp1670His	5221	10804	5008	8478	1670	2825	0	.	.	.	.	.	.	Q4LE70,P25054	.	.	D,D	D,P	D	D	6.16	6.16	1.000000	.	.	.	.	.	.	.	.
chr5	112176353	.	G	C	.	SNP	0/1	453,1086	1539	missense_variant	MODERATE	APC	transcript	NM_001127510.2	protein_coding	17	c.5062G>C	p.Asp1688His	5255	10838	5062	8532	1688	2843	0	.	.	.	.	.	.	Q4LE70,P25054	.	.	D,D	D,P	D	D	6.16	6.16	1.000000	.	.	.	.	.	.	.	.
chr5	112179153	rs72541816	C	G	.	SNP	0/1	360,785	1147	missense_variant	MODERATE	APC	transcript	NM_000038.5	protein_coding	16	c.7862C>G	p.Ser2621Cys	7947	10730	7862	8532	2621	2843	0	.	.	CN221809|CN169374|C0027672:699346009	1	2|2|2	not_provided|not_specified|Hereditary_cancer-predisposing_syndrome	Q4LE70,P25054	.	.	P,P	B,B	N	D	6.07	6.07	1.000000	0.057692307692307696	0.08739837398373984	0.05672823218997362	0.03591160220994475	0.0472027972027972	4.55E-4	0.004769	0.00290847
chr5	112179153	rs72541816	C	G	.	SNP	0/1	360,785	1147	missense_variant	MODERATE	APC	transcript	NM_001127511.2	protein_coding	14	c.7808C>G	p.Ser2603Cys	8021	10804	7808	8478	2603	2825	0	.	.	CN221809|CN169374|C0027672:699346009	1	2|2|2	not_provided|not_specified|Hereditary_cancer-predisposing_syndrome	Q4LE70,P25054	.	.	P,P	B,B	N	D	6.07	6.07	1.000000	0.057692307692307696	0.08739837398373984	0.05672823218997362	0.03591160220994475	0.0472027972027972	4.55E-4	0.004769	0.00290847
chr5	112179153	rs72541816	C	G	.	SNP	0/1	360,785	1147	missense_variant	MODERATE	APC	transcript	NM_001127510.2	protein_coding	17	c.7862C>G	p.Ser2621Cys	8055	10838	7862	8532	2621	2843	0	.	.	CN221809|CN169374|C0027672:699346009	1	2|2|2	not_provided|not_specified|Hereditary_cancer-predisposing_syndrome	Q4LE70,P25054	.	.	P,P	B,B	N	D	6.07	6.07	1.000000	0.057692307692307696	0.08739837398373984	0.05672823218997362	0.03591160220994475	0.0472027972027972	4.55E-4	0.004769	0.00290847
chr5	112179165	.	G	T	.	SNP	0/1	383,837	1220	missense_variant	MODERATE	APC	transcript	NM_000038.5	protein_coding	16	c.7874G>T	p.Ser2625Ile	7959	10730	7874	8532	2625	2843	0	.	.	.	.	.	.	Q4LE70,P25054	.	.	B,B	B,B	N	N	5.86	1.03	0.039000	.	.	.	.	.	.	.	.
chr5	112179165	.	G	T	.	SNP	0/1	383,837	1220	missense_variant	MODERATE	APC	transcript	NM_001127511.2	protein_coding	14	c.7820G>T	p.Ser2607Ile	8033	10804	7820	8478	2607	2825	0	.	.	.	.	.	.	Q4LE70,P25054	.	.	B,B	B,B	N	N	5.86	1.03	0.039000	.	.	.	.	.	.	.	.
chr5	112179165	.	G	T	.	SNP	0/1	383,837	1220	missense_variant	MODERATE	APC	transcript	NM_001127510.2	protein_coding	17	c.7874G>T	p.Ser2625Ile	8067	10838	7874	8532	2625	2843	0	.	.	.	.	.	.	Q4LE70,P25054	.	.	B,B	B,B	N	N	5.86	1.03	0.039000	.	.	.	.	.	.	.	.
chr20	62332638	rs11086122;rs367993153;rs386365749;rs386394225;rs397779458	A	AC	.	INS	1/1	1,667	683	intron_variant	MODIFIER	ARFRP1	transcript	NM_001267547.2	protein_coding	6	c.417+543dupG	.	-1	-1	-1	-1	-1	-1	0	.	.	.	.	.	.	.	.	.	.	.	.	.	.	.	.	.	.	.	.	.	.	.	0.754062
chr20	62332638	rs11086122;rs367993153;rs386365749;rs386394225;rs397779458	A	AC	.	INS	1/1	1,667	683	intron_variant	MODIFIER	ARFRP1	transcript	NM_001267548.2	protein_coding	6	c.417+543dupG	.	-1	-1	-1	-1	-1	-1	0	.	.	.	.	.	.	.	.	.	.	.	.	.	.	.	.	.	.	.	.	.	.	.	0.754062
chr20	62332638	rs11086122;rs367993153;rs386365749;rs386394225;rs397779458	A	AC	.	INS	1/1	1,667	683	intron_variant	MODIFIER	ARFRP1	transcript	NM_001134758.3	protein_coding	6	c.417+543dupG	.	-1	-1	-1	-1	-1	-1	0	.	.	.	.	.	.	.	.	.	.	.	.	.	.	.	.	.	.	.	.	.	.	.	0.754062
chr20	62332638	rs11086122;rs367993153;rs386365749;rs386394225;rs397779458	A	AC	.	INS	1/1	1,667	683	intron_variant	MODIFIER	ARFRP1	transcript	NM_001267544.2	protein_coding	6	c.415+543dupG	.	-1	-1	-1	-1	-1	-1	0	.	.	.	.	.	.	.	.	.	.	.	.	.	.	.	.	.	.	.	.	.	.	.	0.754062
chr20	62332638	rs11086122;rs367993153;rs386365749;rs386394225;rs397779458	A	AC	.	INS	1/1	1,667	683	intron_variant	MODIFIER	ARFRP1	transcript	NM_001267545.2	protein_coding	5	c.347-585dupG	.	-1	-1	-1	-1	-1	-1	0	.	.	.	.	.	.	.	.	.	.	.	.	.	.	.	.	.	.	.	.	.	.	.	0.754062
chr20	62332638	rs11086122;rs367993153;rs386365749;rs386394225;rs397779458	A	AC	.	INS	1/1	1,667	683	intron_variant	MODIFIER	ARFRP1	transcript	NM_001267546.2	protein_coding	5	c.276+543dupG	.	-1	-1	-1	-1	-1	-1	0	.	.	.	.	.	.	.	.	.	.	.	.	.	.	.	.	.	.	.	.	.	.	.	0.754062
chr20	62332638	rs11086122;rs367993153;rs386365749;rs386394225;rs397779458	A	AC	.	INS	1/1	1,667	683	intron_variant	MODIFIER	ARFRP1	transcript	NM_001267549.2	protein_coding	6	c.417+543dupG	.	-1	-1	-1	-1	-1	-1	0	.	.	.	.	.	.	.	.	.	.	.	.	.	.	.	.	.	.	.	.	.	.	.	0.754062
chr20	62332638	rs11086122;rs367993153;rs386365749;rs386394225;rs397779458	A	AC	.	INS	1/1	1,667	683	intron_variant	MODIFIER	ARFRP1	transcript	NM_003224.5	protein_coding	6	c.417+543dupG	.	-1	-1	-1	-1	-1	-1	0	.	.	.	.	.	.	.	.	.	.	.	.	.	.	.	.	.	.	.	.	.	.	.	0.754062
chr20	62332638	rs11086122;rs367993153;rs386365749;rs386394225;rs397779458	A	AC	.	INS	1/1	1,667	683	intron_variant	MODIFIER	ARFRP1	transcript	NR_051954.2	pseudogene	6	n.563+543dupG	.	-1	-1	-1	-1	-1	-1	0	.	.	.	.	.	.	.	.	.	.	.	.	.	.	.	.	.	.	.	.	.	.	.	0.754062
chr20	62332638	rs11086122;rs367993153;rs386365749;rs386394225;rs397779458	A	AC	.	INS	1/1	1,667	683	intron_variant	MODIFIER	ARFRP1	transcript	NR_051955.2	pseudogene	6	n.568+543dupG	.	-1	-1	-1	-1	-1	-1	0	.	.	.	.	.	.	.	.	.	.	.	.	.	.	.	.	.	.	.	.	.	.	.	0.754062
chr20	62332638	rs11086122;rs367993153;rs386365749;rs386394225;rs397779458	A	AC	.	INS	1/1	1,667	683	intron_variant	MODIFIER	ARFRP1	transcript	NR_051956.2	pseudogene	6	n.565+543dupG	.	-1	-1	-1	-1	-1	-1	0	.	.	.	.	.	.	.	.	.	.	.	.	.	.	.	.	.	.	.	.	.	.	.	0.754062
chr20	62332638	rs11086122;rs367993153;rs386365749;rs386394225;rs397779458	A	AC	.	INS	1/1	1,667	683	intron_variant	MODIFIER	ARFRP1	transcript	NR_051957.2	pseudogene	6	n.560+543dupG	.	-1	-1	-1	-1	-1	-1	0	.	.	.	.	.	.	.	.	.	.	.	.	.	.	.	.	.	.	.	.	.	.	.	0.754062
chr20	62332638	rs11086122;rs367993153;rs386365749;rs386394225;rs397779458	A	AC	.	INS	1/1	1,667	683	intron_variant	MODIFIER	ARFRP1	transcript	NR_051958.2	pseudogene	5	n.495-585dupG	.	-1	-1	-1	-1	-1	-1	0	.	.	.	.	.	.	.	.	.	.	.	.	.	.	.	.	.	.	.	.	.	.	.	0.754062
chr20	62333133	.	G	A	.	SNP	0/1	240,31	271	intron_variant	MODIFIER	ARFRP1	transcript	NM_001267547.2	protein_coding	6	c.417+49C>T	.	-1	-1	-1	-1	-1	-1	0	.	.	.	.	.	.	.	.	.	.	.	.	.	.	.	.	.	.	.	.	.	.	.	6.60598e-06
chr20	62333133	.	G	A	.	SNP	0/1	240,31	271	intron_variant	MODIFIER	ARFRP1	transcript	NM_001267548.2	protein_coding	6	c.417+49C>T	.	-1	-1	-1	-1	-1	-1	0	.	.	.	.	.	.	.	.	.	.	.	.	.	.	.	.	.	.	.	.	.	.	.	6.60598e-06
chr20	62333133	.	G	A	.	SNP	0/1	240,31	271	intron_variant	MODIFIER	ARFRP1	transcript	NM_001134758.3	protein_coding	6	c.417+49C>T	.	-1	-1	-1	-1	-1	-1	0	.	.	.	.	.	.	.	.	.	.	.	.	.	.	.	.	.	.	.	.	.	.	.	6.60598e-06
chr20	62333133	.	G	A	.	SNP	0/1	240,31	271	intron_variant	MODIFIER	ARFRP1	transcript	NM_001267544.2	protein_coding	6	c.415+49C>T	.	-1	-1	-1	-1	-1	-1	0	.	.	.	.	.	.	.	.	.	.	.	.	.	.	.	.	.	.	.	.	.	.	.	6.60598e-06
chr20	62333133	.	G	A	.	SNP	0/1	240,31	271	intron_variant	MODIFIER	ARFRP1	transcript	NM_001267545.2	protein_coding	5	c.346+355C>T	.	-1	-1	-1	-1	-1	-1	0	.	.	.	.	.	.	.	.	.	.	.	.	.	.	.	.	.	.	.	.	.	.	.	6.60598e-06
chr20	62333133	.	G	A	.	SNP	0/1	240,31	271	intron_variant	MODIFIER	ARFRP1	transcript	NM_001267546.2	protein_coding	5	c.276+49C>T	.	-1	-1	-1	-1	-1	-1	0	.	.	.	.	.	.	.	.	.	.	.	.	.	.	.	.	.	.	.	.	.	.	.	6.60598e-06
chr20	62333133	.	G	A	.	SNP	0/1	240,31	271	intron_variant	MODIFIER	ARFRP1	transcript	NM_001267549.2	protein_coding	6	c.417+49C>T	.	-1	-1	-1	-1	-1	-1	0	.	.	.	.	.	.	.	.	.	.	.	.	.	.	.	.	.	.	.	.	.	.	.	6.60598e-06
chr20	62333133	.	G	A	.	SNP	0/1	240,31	271	intron_variant	MODIFIER	ARFRP1	transcript	NM_003224.5	protein_coding	6	c.417+49C>T	.	-1	-1	-1	-1	-1	-1	0	.	.	.	.	.	.	.	.	.	.	.	.	.	.	.	.	.	.	.	.	.	.	.	6.60598e-06
chr20	62333133	.	G	A	.	SNP	0/1	240,31	271	intron_variant	MODIFIER	ARFRP1	transcript	NR_051954.2	pseudogene	6	n.563+49C>T	.	-1	-1	-1	-1	-1	-1	0	.	.	.	.	.	.	.	.	.	.	.	.	.	.	.	.	.	.	.	.	.	.	.	6.60598e-06
chr20	62333133	.	G	A	.	SNP	0/1	240,31	271	intron_variant	MODIFIER	ARFRP1	transcript	NR_051955.2	pseudogene	6	n.568+49C>T	.	-1	-1	-1	-1	-1	-1	0	.	.	.	.	.	.	.	.	.	.	.	.	.	.	.	.	.	.	.	.	.	.	.	6.60598e-06
chr20	62333133	.	G	A	.	SNP	0/1	240,31	271	intron_variant	MODIFIER	ARFRP1	transcript	NR_051956.2	pseudogene	6	n.565+49C>T	.	-1	-1	-1	-1	-1	-1	0	.	.	.	.	.	.	.	.	.	.	.	.	.	.	.	.	.	.	.	.	.	.	.	6.60598e-06
chr20	62333133	.	G	A	.	SNP	0/1	240,31	271	intron_variant	MODIFIER	ARFRP1	transcript	NR_051957.2	pseudogene	6	n.560+49C>T	.	-1	-1	-1	-1	-1	-1	0	.	.	.	.	.	.	.	.	.	.	.	.	.	.	.	.	.	.	.	.	.	.	.	6.60598e-06
chr20	62333133	.	G	A	.	SNP	0/1	240,31	271	intron_variant	MODIFIER	ARFRP1	transcript	NR_051958.2	pseudogene	5	n.494+355C>T	.	-1	-1	-1	-1	-1	-1	0	.	.	.	.	.	.	.	.	.	.	.	.	.	.	.	.	.	.	.	.	.	.	.	6.60598e-06
chr1	27056334	.	G	A	.	SNP	0/1	128,253	381	missense_variant	MODERATE	ARID1A	transcript	NM_006015.4	protein_coding	2	c.1330G>A	p.Gly444Ser	1703	8585	1330	6858	444	2285	0	.	.	.	.	.	.	O14497,O14497-2,Q4LE49	.	T	B,B,B	B,B,B	N	D	5.94	0.581	0.440000	.	.	.	.	.	.	.	2.39391e-05
chr1	27056334	.	G	A	.	SNP	0/1	128,253	381	missense_variant	MODERATE	ARID1A	transcript	NM_139135.2	protein_coding	2	c.1330G>A	p.Gly444Ser	1703	7934	1330	6207	444	2068	0	.	.	.	.	.	.	O14497,O14497-2,Q4LE49	.	T	B,B,B	B,B,B	N	D	5.94	0.581	0.440000	.	.	.	.	.	.	.	2.39391e-05
chr6	157405930	rs3734441	G	A	.	SNP	1/1	3,1447	1462	synonymous_variant	LOW	ARID1B	transcript	NM_020732.3	protein_coding	6	c.2172G>A	p.Ala724Ala	2172	9638	2172	6750	724	2249	0	.	COSM450794,COSM1487405	CN169374	1	2	not_specified	.	.	.	.	.	.	.	.	.	.	.	.	.	.	.	.	.	0.523207
chr6	157405930	rs3734441	G	A	.	SNP	1/1	3,1447	1462	synonymous_variant	LOW	ARID1B	transcript	NM_017519.2	protein_coding	5	c.2133G>A	p.Ala711Ala	2133	9599	2133	6711	711	2236	0	.	COSM450794,COSM1487405	CN169374	1	2	not_specified	.	.	.	.	.	.	.	.	.	.	.	.	.	.	.	.	.	0.523207
chr6	157495951	rs372586664	AT	A	.	DEL	0/1	0,8	772	intron_variant	MODIFIER	ARID1B	transcript	NM_020732.3	protein_coding	11	c.3135+714delT	.	-1	-1	-1	-1	-1	-1	0	.	.	.	.	.	.	.	.	.	.	.	.	.	.	.	.	.	.	.	.	.	.	.	0.459805
chr6	157495951	rs372586664	AT	A	.	DEL	0/1	0,8	772	intron_variant	MODIFIER	ARID1B	transcript	NM_017519.2	protein_coding	10	c.3096+714delT	.	-1	-1	-1	-1	-1	-1	0	.	.	.	.	.	.	.	.	.	.	.	.	.	.	.	.	.	.	.	.	.	.	.	0.459805
chr20	30988098	rs6057570	A	T	.	SNP	1/1	1,1050	1051	intron_variant	MODIFIER	ASXL1	transcript	NM_015338.5	protein_coding	3	c.253-27833A>T	.	-1	-1	-1	-1	-1	-1	0	.	.	.	.	.	.	.	.	.	.	.	.	.	.	.	.	.	.	.	.	.	.	.	.
chr20	31019024	rs2295765	C	T	.	SNP	1/1	1,2016	2018	intron_variant	MODIFIER	ASXL1	transcript	NM_015338.5	protein_coding	7	c.719-100C>T	.	-1	-1	-1	-1	-1	-1	0	.	.	.	.	.	.	.	.	.	.	.	.	.	.	.	.	.	.	.	.	.	.	.	0.835813
chr20	31022959	rs6058694	T	C	.	SNP	1/1	0,2666	2667	missense_variant	MODERATE	ASXL1	transcript	NM_015338.5	protein_coding	12	c.2444T>C	p.Leu815Pro	2876	7039	2444	4626	815	1541	0	.	.	.	.	.	.	A6NIZ6,Q8IXJ9	.	T	B,B	B,B	N	P	4.85	-4.18	0.000000	1.0	1.0	1.0	1.0	1.0	0.999773	1.0	0.999988
chr11	108095220	rs625120	A	G	.	SNP	1/1	0,613	613	intron_variant	MODIFIER	ATM	transcript	NM_000051.3	protein_coding	1	c.-31+1307A>G	.	-1	-1	-1	-1	-1	-1	0	.	.	.	.	.	.	.	.	.	.	.	.	.	.	.	.	.	.	.	.	.	.	.	.
chr11	108098459	rs2066734	TAA	T	.	DEL	1/1	3,1795	1884	intron_variant	MODIFIER	ATM	transcript	NM_000051.3	protein_coding	2	c.72+37_72+38delAA	.	-1	-1	-1	-1	-1	-1	0	.	.	.	.	.	.	.	.	.	.	.	.	.	.	.	.	.	.	.	.	.	.	.	0.43522
chr11	108121410	rs34325032;rs587781356	C	CT	.	INS	0/1	0,0	1645	splice_acceptor_variant&intron_variant	HIGH	ATM	transcript	NM_000051.3	protein_coding	9	c.1236-3dupT	.	-1	-1	-1	-1	-1	-1	0	.	.	C0027672:699346009	1	2	Hereditary_cancer-predisposing_syndrome	.	.	.	.	.	.	.	.	.	.	.	.	.	.	.	.	.	0.368118
chr11	108151707	rs79701258;rs67091207	T	A	.	SNP	0/1	1053,156	1209	intron_variant	MODIFIER	ATM	transcript	NM_000051.3	protein_coding	23	c.3403-15T>A	.	-1	-1	-1	-1	-1	-1	0	.	.	C0027672:699346009	1	2	Hereditary_cancer-predisposing_syndrome	.	.	.	.	.	.	.	.	.	.	.	.	.	.	.	.	.	0.00955702
chr11	108151707	rs3218681;rs4987984;rs587781368;rs67091207	T	TA	.	INS	1/1	3,1186	1209	intron_variant	MODIFIER	ATM	transcript	NM_000051.3	protein_coding	23	c.3403-13dupA	.	-1	-1	-1	-1	-1	-1	0	.	.	C0027672:699346009,C0027672:699346009	1,1	2,2	Hereditary_cancer-predisposing_syndrome,Hereditary_cancer-predisposing_syndrome	.	.	.	.	.	.	.	.	.	.	.	.	.	.	.	.	.	0.560278
chr11	108183167	rs659243	A	G	.	SNP	1/1	0,905	906	missense_variant	MODERATE	ATM	transcript	NM_000051.3	protein_coding	40	c.5948A>G	p.Asn1983Ser	6333	13147	5948	9171	1983	3056	0	.	.	C0027672:699346009	1	2	Hereditary_cancer-predisposing_syndrome	E9PFP9,Q13315	PIK-related_kinase__1_,Armadillo-type_fold__1_	T	B,B	B,B	N	P	5.33	-0.136	0.001000	1.0	1.0	1.0	1.0	1.0	.	.	1.0
chr11	108225483	rs664982	C	T	.	SNP	1/1	1,1471	1472	intron_variant	MODIFIER	ATM	transcript	NM_000051.3	protein_coding	60	c.8787-55C>T	.	-1	-1	-1	-1	-1	-1	0	.	.	.	.	.	.	.	.	.	.	.	.	.	.	.	.	.	.	.	.	.	.	.	.
chr11	108251211	rs186595;rs386547051	C	A	.	SNP	1/1	0,710	710	intergenic_region	MODIFIER	ATM-C11orf65	intergenic_region	ATM-C11orf65	.	-1	n.108251211C>A	.	-1	-1	-1	-1	-1	-1	0	.	.	.	.	.	.	.	.	.	.	.	.	.	.	.	.	.	.	.	.	.	.	.	.
chr3	142168331	rs1802904	C	T	.	SNP	0/1	1356,1100	2458	synonymous_variant	LOW	ATR	transcript	NM_001184.3	protein_coding	47	c.7875G>A	p.Gln2625Gln	7997	8251	7875	7935	2625	2644	0	.	.	CN169374	1	255	not_specified	.	.	.	.	.	.	.	.	.	.	.	.	.	.	.	.	.	0.858137
chr3	142217537	rs2227932	A	G	.	SNP	0/1	721,627	1348	synonymous_variant	LOW	ATR	transcript	NM_001184.3	protein_coding	32	c.5460T>C	p.Tyr1820Tyr	5582	8251	5460	7935	1820	2644	0	.	.	CN221809|CN169374	1	2|3	not_provided|not_specified	.	.	.	.	.	.	.	.	.	.	.	.	.	.	.	.	.	0.0921538
chr20	54961463	rs1047972;rs386513200	T	C	.	SNP	1/1	2,1841	1845	missense_variant	MODERATE	AURKA	transcript	NM_003600.2	protein_coding	3	c.169A>G	p.Ile57Val	527	2339	169	1212	57	403	0	.	.	.	.	.	.	Q5QPD1,Q5QPD2,A3KFJ1,Q5QPD4,A3KFJ0	.	T	B,B,B,B,B	B,B,B,B,B	N	P	5.01	1.97	0.000000	0.8443223443223443	0.8394308943089431	0.8087071240105541	0.8950276243093923	0.8636363636363636	0.838175	0.837558	0.850823
chr20	54961463	rs1047972;rs386513200	T	C	.	SNP	1/1	2,1841	1845	missense_variant	MODERATE	AURKA	transcript	NM_198433.1	protein_coding	5	c.169A>G	p.Ile57Val	735	2547	169	1212	57	403	0	.	.	.	.	.	.	Q5QPD1,Q5QPD2,A3KFJ1,Q5QPD4,A3KFJ0	.	T	B,B,B,B,B	B,B,B,B,B	N	P	5.01	1.97	0.000000	0.8443223443223443	0.8394308943089431	0.8087071240105541	0.8950276243093923	0.8636363636363636	0.838175	0.837558	0.850823
chr20	54961463	rs1047972;rs386513200	T	C	.	SNP	1/1	2,1841	1845	missense_variant	MODERATE	AURKA	transcript	NM_198434.1	protein_coding	4	c.169A>G	p.Ile57Val	426	2238	169	1212	57	403	0	.	.	.	.	.	.	Q5QPD1,Q5QPD2,A3KFJ1,Q5QPD4,A3KFJ0	.	T	B,B,B,B,B	B,B,B,B,B	N	P	5.01	1.97	0.000000	0.8443223443223443	0.8394308943089431	0.8087071240105541	0.8950276243093923	0.8636363636363636	0.838175	0.837558	0.850823
chr20	54961463	rs1047972;rs386513200	T	C	.	SNP	1/1	2,1841	1845	missense_variant	MODERATE	AURKA	transcript	NM_198435.1	protein_coding	3	c.169A>G	p.Ile57Val	316	2128	169	1212	57	403	0	.	.	.	.	.	.	Q5QPD1,Q5QPD2,A3KFJ1,Q5QPD4,A3KFJ0	.	T	B,B,B,B,B	B,B,B,B,B	N	P	5.01	1.97	0.000000	0.8443223443223443	0.8394308943089431	0.8087071240105541	0.8950276243093923	0.8636363636363636	0.838175	0.837558	0.850823
chr20	54961463	rs1047972;rs386513200	T	C	.	SNP	1/1	2,1841	1845	missense_variant	MODERATE	AURKA	transcript	NM_198436.1	protein_coding	4	c.169A>G	p.Ile57Val	412	2224	169	1212	57	403	0	.	.	.	.	.	.	Q5QPD1,Q5QPD2,A3KFJ1,Q5QPD4,A3KFJ0	.	T	B,B,B,B,B	B,B,B,B,B	N	P	5.01	1.97	0.000000	0.8443223443223443	0.8394308943089431	0.8087071240105541	0.8950276243093923	0.8636363636363636	0.838175	0.837558	0.850823
chr20	54961463	rs1047972;rs386513200	T	C	.	SNP	1/1	2,1841	1845	missense_variant	MODERATE	AURKA	transcript	NM_198437.1	protein_coding	3	c.169A>G	p.Ile57Val	302	2114	169	1212	57	403	0	.	.	.	.	.	.	Q5QPD1,Q5QPD2,A3KFJ1,Q5QPD4,A3KFJ0	.	T	B,B,B,B,B	B,B,B,B,B	N	P	5.01	1.97	0.000000	0.8443223443223443	0.8394308943089431	0.8087071240105541	0.8950276243093923	0.8636363636363636	0.838175	0.837558	0.850823
chr17	8108331	rs1059476	A	G	.	SNP	1/1	1,443	444	missense_variant	MODERATE	AURKB	transcript	NM_001284526.1	protein_coding	9	c.896T>C	p.Met299Thr	1018	1300	896	1038	299	345	0	.	COSM4130880,COSM4130881	.	.	.	.	C7G533,Q96GD4	Serine/threonine-protein_kinase-like_domain__1_,Serine/threonine-protein_kinase__catalytic__domain__1_,Protein_kinase-like_domain__1_,Protein_kinase__catalytic_domain__1_	T	B,B	B,B	N	P	4.91	-1.93	0.001000	0.7490842490842491	0.6117886178861789	0.9023746701846965	0.8204419889502762	0.6188811188811189	0.702678	0.882907	0.830382
chr17	8108331	rs1059476	A	G	.	SNP	1/1	1,443	444	missense_variant	MODERATE	AURKB	transcript	NM_001313953.1	protein_coding	8	c.797T>C	p.Met266Thr	798	1080	797	939	266	312	0	.	COSM4130880,COSM4130881	.	.	.	.	C7G533,Q96GD4	Serine/threonine-protein_kinase-like_domain__1_,Serine/threonine-protein_kinase__catalytic__domain__1_,Protein_kinase-like_domain__1_,Protein_kinase__catalytic_domain__1_	T	B,B	B,B	N	P	4.91	-1.93	0.001000	0.7490842490842491	0.6117886178861789	0.9023746701846965	0.8204419889502762	0.6188811188811189	0.702678	0.882907	0.830382
chr17	8108331	rs1059476	A	G	.	SNP	1/1	1,443	444	missense_variant	MODERATE	AURKB	transcript	NM_001313951.1	protein_coding	9	c.770T>C	p.Met257Thr	1020	1302	770	912	257	303	0	.	COSM4130880,COSM4130881	.	.	.	.	C7G533,Q96GD4	Serine/threonine-protein_kinase-like_domain__1_,Serine/threonine-protein_kinase__catalytic__domain__1_,Protein_kinase-like_domain__1_,Protein_kinase__catalytic_domain__1_	T	B,B	B,B	N	P	4.91	-1.93	0.001000	0.7490842490842491	0.6117886178861789	0.9023746701846965	0.8204419889502762	0.6188811188811189	0.702678	0.882907	0.830382
chr17	8108331	rs1059476	A	G	.	SNP	1/1	1,443	444	missense_variant	MODERATE	AURKB	transcript	NM_001256834.2	protein_coding	8	c.770T>C	p.Met257Thr	942	1224	770	912	257	303	0	.	COSM4130880,COSM4130881	.	.	.	.	C7G533,Q96GD4	Serine/threonine-protein_kinase-like_domain__1_,Serine/threonine-protein_kinase__catalytic__domain__1_,Protein_kinase-like_domain__1_,Protein_kinase__catalytic_domain__1_	T	B,B	B,B	N	P	4.91	-1.93	0.001000	0.7490842490842491	0.6117886178861789	0.9023746701846965	0.8204419889502762	0.6188811188811189	0.702678	0.882907	0.830382
chr17	8108331	rs1059476	A	G	.	SNP	1/1	1,443	444	missense_variant	MODERATE	AURKB	transcript	NM_001313950.1	protein_coding	9	c.893T>C	p.Met298Thr	991	1273	893	1035	298	344	0	.	COSM4130880,COSM4130881	.	.	.	.	C7G533,Q96GD4	Serine/threonine-protein_kinase-like_domain__1_,Serine/threonine-protein_kinase__catalytic__domain__1_,Protein_kinase-like_domain__1_,Protein_kinase__catalytic_domain__1_	T	B,B	B,B	N	P	4.91	-1.93	0.001000	0.7490842490842491	0.6117886178861789	0.9023746701846965	0.8204419889502762	0.6188811188811189	0.702678	0.882907	0.830382
chr17	8108331	rs1059476	A	G	.	SNP	1/1	1,443	444	missense_variant	MODERATE	AURKB	transcript	NM_001313952.1	protein_coding	8	c.773T>C	p.Met258Thr	1006	1288	773	915	258	304	0	.	COSM4130880,COSM4130881	.	.	.	.	C7G533,Q96GD4	Serine/threonine-protein_kinase-like_domain__1_,Serine/threonine-protein_kinase__catalytic__domain__1_,Protein_kinase-like_domain__1_,Protein_kinase__catalytic_domain__1_	T	B,B	B,B	N	P	4.91	-1.93	0.001000	0.7490842490842491	0.6117886178861789	0.9023746701846965	0.8204419889502762	0.6188811188811189	0.702678	0.882907	0.830382
chr17	8108331	rs1059476	A	G	.	SNP	1/1	1,443	444	missense_variant	MODERATE	AURKB	transcript	NM_001313954.1	protein_coding	9	c.437T>C	p.Met146Thr	1025	1307	437	579	146	192	0	.	COSM4130880,COSM4130881	.	.	.	.	C7G533,Q96GD4	Serine/threonine-protein_kinase-like_domain__1_,Serine/threonine-protein_kinase__catalytic__domain__1_,Protein_kinase-like_domain__1_,Protein_kinase__catalytic_domain__1_	T	B,B	B,B	N	P	4.91	-1.93	0.001000	0.7490842490842491	0.6117886178861789	0.9023746701846965	0.8204419889502762	0.6188811188811189	0.702678	0.882907	0.830382
chr17	8108331	rs1059476	A	G	.	SNP	1/1	1,443	444	missense_variant	MODERATE	AURKB	transcript	NM_001313955.1	protein_coding	7	c.389T>C	p.Met130Thr	661	943	389	531	130	176	0	.	COSM4130880,COSM4130881	.	.	.	.	C7G533,Q96GD4	Serine/threonine-protein_kinase-like_domain__1_,Serine/threonine-protein_kinase__catalytic__domain__1_,Protein_kinase-like_domain__1_,Protein_kinase__catalytic_domain__1_	T	B,B	B,B	N	P	4.91	-1.93	0.001000	0.7490842490842491	0.6117886178861789	0.9023746701846965	0.8204419889502762	0.6188811188811189	0.702678	0.882907	0.830382
chr17	8108331	rs1059476	A	G	.	SNP	1/1	1,443	444	missense_variant	MODERATE	AURKB	transcript	NM_004217.3	protein_coding	9	c.893T>C	p.Met298Thr	1015	1297	893	1035	298	344	0	.	COSM4130880,COSM4130881	.	.	.	.	C7G533,Q96GD4	Serine/threonine-protein_kinase-like_domain__1_,Serine/threonine-protein_kinase__catalytic__domain__1_,Protein_kinase-like_domain__1_,Protein_kinase__catalytic_domain__1_	T	B,B	B,B	N	P	4.91	-1.93	0.001000	0.7490842490842491	0.6117886178861789	0.9023746701846965	0.8204419889502762	0.6188811188811189	0.702678	0.882907	0.830382
chr17	8108331	rs1059476	A	G	.	SNP	1/1	1,443	444	non_coding_exon_variant	MODIFIER	AURKB	transcript	NR_132731.1	pseudogene	7	n.758T>C	.	-1	-1	-1	-1	-1	-1	0	.	COSM4130880,COSM4130881	.	.	.	.	C7G533,Q96GD4	Serine/threonine-protein_kinase-like_domain__1_,Serine/threonine-protein_kinase__catalytic__domain__1_,Protein_kinase-like_domain__1_,Protein_kinase__catalytic_domain__1_	T	B,B	B,B	N	P	4.91	-1.93	0.001000	0.7490842490842491	0.6117886178861789	0.9023746701846965	0.8204419889502762	0.6188811188811189	0.702678	0.882907	0.830382
chr17	8108331	rs1059476	A	G	.	SNP	1/1	1,443	444	non_coding_exon_variant	MODIFIER	AURKB	transcript	NR_132730.1	pseudogene	9	n.873T>C	.	-1	-1	-1	-1	-1	-1	0	.	COSM4130880,COSM4130881	.	.	.	.	C7G533,Q96GD4	Serine/threonine-protein_kinase-like_domain__1_,Serine/threonine-protein_kinase__catalytic__domain__1_,Protein_kinase-like_domain__1_,Protein_kinase__catalytic_domain__1_	T	B,B	B,B	N	P	4.91	-1.93	0.001000	0.7490842490842491	0.6117886178861789	0.9023746701846965	0.8204419889502762	0.6188811188811189	0.702678	0.882907	0.830382
chr17	8108339	rs2241909	G	A	.	SNP	1/1	1,449	451	synonymous_variant	LOW	AURKB	transcript	NM_001284526.1	protein_coding	9	c.888C>T	p.Ser296Ser	1010	1300	888	1038	296	345	0	.	COSM3766233,COSM3766234	.	.	.	.	.	.	.	.	.	.	.	.	.	.	.	.	.	.	.	.	.	0.656559
chr17	8108339	rs2241909	G	A	.	SNP	1/1	1,449	451	synonymous_variant	LOW	AURKB	transcript	NM_001313953.1	protein_coding	8	c.789C>T	p.Ser263Ser	790	1080	789	939	263	312	0	.	COSM3766233,COSM3766234	.	.	.	.	.	.	.	.	.	.	.	.	.	.	.	.	.	.	.	.	.	0.656559
chr17	8108339	rs2241909	G	A	.	SNP	1/1	1,449	451	synonymous_variant	LOW	AURKB	transcript	NM_001313951.1	protein_coding	9	c.762C>T	p.Ser254Ser	1012	1302	762	912	254	303	0	.	COSM3766233,COSM3766234	.	.	.	.	.	.	.	.	.	.	.	.	.	.	.	.	.	.	.	.	.	0.656559
chr17	8108339	rs2241909	G	A	.	SNP	1/1	1,449	451	synonymous_variant	LOW	AURKB	transcript	NM_001256834.2	protein_coding	8	c.762C>T	p.Ser254Ser	934	1224	762	912	254	303	0	.	COSM3766233,COSM3766234	.	.	.	.	.	.	.	.	.	.	.	.	.	.	.	.	.	.	.	.	.	0.656559
chr17	8108339	rs2241909	G	A	.	SNP	1/1	1,449	451	synonymous_variant	LOW	AURKB	transcript	NM_001313950.1	protein_coding	9	c.885C>T	p.Ser295Ser	983	1273	885	1035	295	344	0	.	COSM3766233,COSM3766234	.	.	.	.	.	.	.	.	.	.	.	.	.	.	.	.	.	.	.	.	.	0.656559
chr17	8108339	rs2241909	G	A	.	SNP	1/1	1,449	451	synonymous_variant	LOW	AURKB	transcript	NM_001313952.1	protein_coding	8	c.765C>T	p.Ser255Ser	998	1288	765	915	255	304	0	.	COSM3766233,COSM3766234	.	.	.	.	.	.	.	.	.	.	.	.	.	.	.	.	.	.	.	.	.	0.656559
chr17	8108339	rs2241909	G	A	.	SNP	1/1	1,449	451	synonymous_variant	LOW	AURKB	transcript	NM_001313954.1	protein_coding	9	c.429C>T	p.Ser143Ser	1017	1307	429	579	143	192	0	.	COSM3766233,COSM3766234	.	.	.	.	.	.	.	.	.	.	.	.	.	.	.	.	.	.	.	.	.	0.656559
chr17	8108339	rs2241909	G	A	.	SNP	1/1	1,449	451	synonymous_variant	LOW	AURKB	transcript	NM_001313955.1	protein_coding	7	c.381C>T	p.Ser127Ser	653	943	381	531	127	176	0	.	COSM3766233,COSM3766234	.	.	.	.	.	.	.	.	.	.	.	.	.	.	.	.	.	.	.	.	.	0.656559
chr17	8108339	rs2241909	G	A	.	SNP	1/1	1,449	451	synonymous_variant	LOW	AURKB	transcript	NM_004217.3	protein_coding	9	c.885C>T	p.Ser295Ser	1007	1297	885	1035	295	344	0	.	COSM3766233,COSM3766234	.	.	.	.	.	.	.	.	.	.	.	.	.	.	.	.	.	.	.	.	.	0.656559
chr17	8108339	rs2241909	G	A	.	SNP	1/1	1,449	451	non_coding_exon_variant	MODIFIER	AURKB	transcript	NR_132731.1	pseudogene	7	n.750C>T	.	-1	-1	-1	-1	-1	-1	0	.	COSM3766233,COSM3766234	.	.	.	.	.	.	.	.	.	.	.	.	.	.	.	.	.	.	.	.	.	0.656559
chr17	8108339	rs2241909	G	A	.	SNP	1/1	1,449	451	non_coding_exon_variant	MODIFIER	AURKB	transcript	NR_132730.1	pseudogene	9	n.865C>T	.	-1	-1	-1	-1	-1	-1	0	.	COSM3766233,COSM3766234	.	.	.	.	.	.	.	.	.	.	.	.	.	.	.	.	.	.	.	.	.	0.656559
chr19	57742472	rs11084490	G	C	.	SNP	1/1	0,217	217	5_prime_UTR_premature_start_codon_gain_variant	LOW	AURKC	transcript	NM_001015878.1	protein_coding	1	c.-145G>C	.	-1	-1	-1	-1	-1	-1	0	.	.	.	.	.	.	.	.	.	.	.	.	.	.	.	.	.	.	.	.	.	.	.	0.869917
chr19	57742472	rs11084490	G	C	.	SNP	1/1	0,217	217	5_prime_UTR_premature_start_codon_gain_variant	LOW	AURKC	transcript	NM_001015879.1	protein_coding	1	c.-10G>C	.	-1	-1	-1	-1	-1	-1	0	.	.	.	.	.	.	.	.	.	.	.	.	.	.	.	.	.	.	.	.	.	.	.	0.869917
chr19	57742472	rs11084490	G	C	.	SNP	1/1	0,217	217	5_prime_UTR_premature_start_codon_gain_variant	LOW	AURKC	transcript	NM_003160.2	protein_coding	1	c.-60G>C	.	-1	-1	-1	-1	-1	-1	0	.	.	.	.	.	.	.	.	.	.	.	.	.	.	.	.	.	.	.	.	.	.	.	0.869917
chr19	57742472	rs11084490	G	C	.	SNP	1/1	0,217	217	5_prime_UTR_variant	MODIFIER	AURKC	transcript	NM_001015878.1	protein_coding	1	c.-145G>C	.	-1	-1	-1	-1	-1	-1	145	.	.	.	.	.	.	.	.	.	.	.	.	.	.	.	.	.	.	.	.	.	.	.	0.869917
chr19	57742472	rs11084490	G	C	.	SNP	1/1	0,217	217	5_prime_UTR_variant	MODIFIER	AURKC	transcript	NM_001015879.1	protein_coding	1	c.-10G>C	.	-1	-1	-1	-1	-1	-1	10	.	.	.	.	.	.	.	.	.	.	.	.	.	.	.	.	.	.	.	.	.	.	.	0.869917
chr19	57742472	rs11084490	G	C	.	SNP	1/1	0,217	217	5_prime_UTR_variant	MODIFIER	AURKC	transcript	NM_003160.2	protein_coding	1	c.-60G>C	.	-1	-1	-1	-1	-1	-1	682	.	.	.	.	.	.	.	.	.	.	.	.	.	.	.	.	.	.	.	.	.	.	.	0.869917
chr19	57742489	rs58264281	C	T	.	SNP	1/1	0,205	206	splice_donor_variant&intron_variant	HIGH	AURKC	transcript	NM_003160.2	protein_coding	1	c.-45+2C>T	.	-1	-1	-1	-1	-1	-1	0	.	.	.	.	.	.	.	.	.	.	.	.	.	.	.	.	.	.	.	.	.	.	.	0.82809
chr19	57742489	rs58264281	C	T	.	SNP	1/1	0,205	206	splice_region_variant&intron_variant	LOW	AURKC	transcript	NM_001015879.1	protein_coding	1	c.1+7C>T	.	-1	-1	-1	-1	-1	-1	0	.	.	.	.	.	.	.	.	.	.	.	.	.	.	.	.	.	.	.	.	.	.	.	0.82809
chr19	57742489	rs58264281	C	T	.	SNP	1/1	0,205	206	5_prime_UTR_premature_start_codon_gain_variant	LOW	AURKC	transcript	NM_001015878.1	protein_coding	1	c.-128C>T	.	-1	-1	-1	-1	-1	-1	0	.	.	.	.	.	.	.	.	.	.	.	.	.	.	.	.	.	.	.	.	.	.	.	0.82809
chr19	57742489	rs58264281	C	T	.	SNP	1/1	0,205	206	5_prime_UTR_variant	MODIFIER	AURKC	transcript	NM_001015878.1	protein_coding	1	c.-128C>T	.	-1	-1	-1	-1	-1	-1	128	.	.	.	.	.	.	.	.	.	.	.	.	.	.	.	.	.	.	.	.	.	.	.	0.82809
chr19	57742493	rs58682946;rs142269286	AGGACGAGCAGGATT	A	.	DEL	1/1	6,148	200	5_prime_UTR_variant	MODIFIER	AURKC	transcript	NM_001015878.1	protein_coding	1	c.-120_-107delCGAGCAGGATTGGA	.	-1	-1	-1	-1	-1	-1	107	.	.	.	.	.	.	.	.	.	.	.	.	.	.	.	.	.	.	.	.	.	.	.	0.823583
chr19	57742493	rs58682946;rs142269286	AGGACGAGCAGGATT	A	.	DEL	1/1	6,148	200	intron_variant	MODIFIER	AURKC	transcript	NM_001015879.1	protein_coding	1	c.1+15_1+28delCGAGCAGGATTGGA	.	-1	-1	-1	-1	-1	-1	0	.	.	.	.	.	.	.	.	.	.	.	.	.	.	.	.	.	.	.	.	.	.	.	0.823583
chr19	57742493	rs58682946;rs142269286	AGGACGAGCAGGATT	A	.	DEL	1/1	6,148	200	intron_variant	MODIFIER	AURKC	transcript	NM_003160.2	protein_coding	1	c.-45+10_-45+23delCGAGCAGGATTGGA	.	-1	-1	-1	-1	-1	-1	0	.	.	.	.	.	.	.	.	.	.	.	.	.	.	.	.	.	.	.	.	.	.	.	0.823583
chr19	57742514	rs74179426;rs150998448	G	GC	.	INS	1/1	0,158	159	5_prime_UTR_variant	MODIFIER	AURKC	transcript	NM_001015878.1	protein_coding	1	c.-99dupC	.	-1	-1	-1	-1	-1	-1	98	.	.	.	.	.	.	.	.	.	.	.	.	.	.	.	.	.	.	.	.	.	.	.	0.373439
chr19	57742514	rs74179426;rs150998448	G	GC	.	INS	1/1	0,158	159	intron_variant	MODIFIER	AURKC	transcript	NM_001015879.1	protein_coding	1	c.1+36dupC	.	-1	-1	-1	-1	-1	-1	0	.	.	.	.	.	.	.	.	.	.	.	.	.	.	.	.	.	.	.	.	.	.	.	0.373439
chr19	57742514	rs74179426;rs150998448	G	GC	.	INS	1/1	0,158	159	intron_variant	MODIFIER	AURKC	transcript	NM_003160.2	protein_coding	1	c.-45+31dupC	.	-1	-1	-1	-1	-1	-1	0	.	.	.	.	.	.	.	.	.	.	.	.	.	.	.	.	.	.	.	.	.	.	.	0.373439
chr17	63532175	rs11079570	A	G	.	SNP	1/1	0,880	881	intron_variant	MODIFIER	AXIN2	transcript	NM_004655.3	protein_coding	8	c.2141+263T>C	.	-1	-1	-1	-1	-1	-1	0	.	.	.	.	.	.	.	.	.	.	.	.	.	.	.	.	.	.	.	.	.	.	.	.
chr17	63533768	rs1133683	G	A	.	SNP	1/1	0,589	590	synonymous_variant	LOW	AXIN2	transcript	NM_004655.3	protein_coding	6	c.1386C>T	p.Pro462Pro	1675	4232	1386	2532	462	843	0	.	COSM3749411	.	.	.	.	.	.	.	.	.	.	.	.	.	.	.	.	.	.	.	.	.	0.599875
chr17	63533789	rs9915936	T	C	.	SNP	1/1	0,542	542	synonymous_variant	LOW	AXIN2	transcript	NM_004655.3	protein_coding	6	c.1365A>G	p.Pro455Pro	1654	4232	1365	2532	455	843	0	.	COSM3755754	.	.	.	.	.	.	.	.	.	.	.	.	.	.	.	.	.	.	.	.	.	0.901865
chr17	63554591	rs2240308	G	A	.	SNP	0/1	1145,221	1366	missense_variant	MODERATE	AXIN2	transcript	NM_004655.3	protein_coding	2	c.148C>T	p.Pro50Ser	437	4232	148	2532	50	843	0	.	COSM4000258	.	.	.	.	E7ES00	.	T	B	B	N	P	4.74	2.75	0.999000	0.3475274725274725	0.08536585365853659	0.48812664907651715	0.4723756906077348	0.3076923076923077	0.13527	0.527791	0.474171
chr19	41743861	rs7249222	A	G	.	SNP	1/1	0,704	704	missense_variant	MODERATE	AXL	transcript	NM_021913.4	protein_coding	7	c.796A>G	p.Asn266Asp	990	4742	796	2685	266	894	0	.	.	.	.	.	.	P30530-2,P30530	Fibronectin__type_III__4_,Immunoglobulin-like_fold__1_	T	B,B	B,B	N	P	4.11	4.11	0.435000	1.0	1.0	1.0	1.0	1.0	.	.	1.0
chr19	41743861	rs7249222	A	G	.	SNP	1/1	0,704	704	missense_variant	MODERATE	AXL	transcript	NM_001699.5	protein_coding	7	c.796A>G	p.Asn266Asp	990	4715	796	2658	266	885	0	.	.	.	.	.	.	P30530-2,P30530	Fibronectin__type_III__4_,Immunoglobulin-like_fold__1_	T	B,B	B,B	N	P	4.11	4.11	0.435000	1.0	1.0	1.0	1.0	1.0	.	.	1.0
chr19	41743861	rs7249222	A	G	.	SNP	1/1	0,704	704	5_prime_UTR_variant	MODIFIER	AXL	transcript	NM_001278599.1	protein_coding	4	c.-9A>G	.	-1	-1	-1	-1	-1	-1	9	.	.	.	.	.	.	P30530-2,P30530	Fibronectin__type_III__4_,Immunoglobulin-like_fold__1_	T	B,B	B,B	N	P	4.11	4.11	0.435000	1.0	1.0	1.0	1.0	1.0	.	.	1.0
chr19	41748753	rs2304234	T	C	.	SNP	1/1	0,1030	1030	intron_variant	MODIFIER	AXL	transcript	NM_021913.4	protein_coding	10	c.1313-35T>C	.	-1	-1	-1	-1	-1	-1	0	.	.	.	.	.	.	.	.	.	.	.	.	.	.	.	.	.	.	.	.	.	.	.	0.401885
chr19	41748753	rs2304234	T	C	.	SNP	1/1	0,1030	1030	intron_variant	MODIFIER	AXL	transcript	NM_001699.5	protein_coding	9	c.1286-35T>C	.	-1	-1	-1	-1	-1	-1	0	.	.	.	.	.	.	.	.	.	.	.	.	.	.	.	.	.	.	.	.	.	.	.	0.401885
chr19	41748753	rs2304234	T	C	.	SNP	1/1	0,1030	1030	intron_variant	MODIFIER	AXL	transcript	NM_001278599.1	protein_coding	7	c.509-35T>C	.	-1	-1	-1	-1	-1	-1	0	.	.	.	.	.	.	.	.	.	.	.	.	.	.	.	.	.	.	.	.	.	.	.	0.401885
chr19	41759631	rs3835078;rs68001077	ACCC	A	.	DEL	0/1	160,479	753	intron_variant	MODIFIER	AXL	transcript	NM_021913.4	protein_coding	17	c.2036+28_2036+30delCCC	.	-1	-1	-1	-1	-1	-1	0	.	.	.	.	.	.	.	.	.	.	.	.	.	.	.	.	.	.	.	.	.	.	.	0.318269
chr19	41759631	rs3835078;rs68001077	ACCC	A	.	DEL	0/1	160,479	753	intron_variant	MODIFIER	AXL	transcript	NM_001699.5	protein_coding	16	c.2009+28_2009+30delCCC	.	-1	-1	-1	-1	-1	-1	0	.	.	.	.	.	.	.	.	.	.	.	.	.	.	.	.	.	.	.	.	.	.	.	0.318269
chr19	41759631	rs3835078;rs68001077	ACCC	A	.	DEL	0/1	160,479	753	intron_variant	MODIFIER	AXL	transcript	NM_001278599.1	protein_coding	14	c.1232+28_1232+30delCCC	.	-1	-1	-1	-1	-1	-1	0	.	.	.	.	.	.	.	.	.	.	.	.	.	.	.	.	.	.	.	.	.	.	.	0.318269
chr19	41759637	rs116056574	C	T	.	SNP	0/1	238,480	719	intron_variant	MODIFIER	AXL	transcript	NM_021913.4	protein_coding	17	c.2036+24C>T	.	-1	-1	-1	-1	-1	-1	0	.	.	.	.	.	.	.	.	.	.	.	.	.	.	.	.	.	.	.	.	.	.	.	0.269122
chr19	41759637	rs116056574	C	T	.	SNP	0/1	238,480	719	intron_variant	MODIFIER	AXL	transcript	NM_001699.5	protein_coding	16	c.2009+24C>T	.	-1	-1	-1	-1	-1	-1	0	.	.	.	.	.	.	.	.	.	.	.	.	.	.	.	.	.	.	.	.	.	.	.	0.269122
chr19	41759637	rs116056574	C	T	.	SNP	0/1	238,480	719	intron_variant	MODIFIER	AXL	transcript	NM_001278599.1	protein_coding	14	c.1232+24C>T	.	-1	-1	-1	-1	-1	-1	0	.	.	.	.	.	.	.	.	.	.	.	.	.	.	.	.	.	.	.	.	.	.	.	0.269122
chr19	41762525	rs2304232	A	G	.	SNP	0/1	540,1061	1603	intron_variant	MODIFIER	AXL	transcript	NM_021913.4	protein_coding	18	c.2196+9A>G	.	-1	-1	-1	-1	-1	-1	0	.	.	.	.	.	.	.	.	.	.	.	.	.	.	.	.	.	.	.	.	.	.	.	0.142228
chr19	41762525	rs2304232	A	G	.	SNP	0/1	540,1061	1603	intron_variant	MODIFIER	AXL	transcript	NM_001699.5	protein_coding	17	c.2169+9A>G	.	-1	-1	-1	-1	-1	-1	0	.	.	.	.	.	.	.	.	.	.	.	.	.	.	.	.	.	.	.	.	.	.	.	0.142228
chr19	41762525	rs2304232	A	G	.	SNP	0/1	540,1061	1603	intron_variant	MODIFIER	AXL	transcript	NM_001278599.1	protein_coding	15	c.1392+9A>G	.	-1	-1	-1	-1	-1	-1	0	.	.	.	.	.	.	.	.	.	.	.	.	.	.	.	.	.	.	.	.	.	.	.	0.142228
chr19	41769025	rs3760660	A	T	.	SNP	0/1	182,350	533	downstream_gene_variant	MODIFIER	AXL	transcript	NM_021913.4	protein_coding	-1	c.*3216A>T	.	-1	-1	-1	-1	-1	-1	1353	.	.	.	.	.	.	.	.	.	.	.	.	.	.	.	.	.	.	.	.	.	.	.	.
chr19	41769025	rs3760660	A	T	.	SNP	0/1	182,350	533	downstream_gene_variant	MODIFIER	AXL	transcript	NM_001699.5	protein_coding	-1	c.*3216A>T	.	-1	-1	-1	-1	-1	-1	1353	.	.	.	.	.	.	.	.	.	.	.	.	.	.	.	.	.	.	.	.	.	.	.	.
chr19	41769025	rs3760660	A	T	.	SNP	0/1	182,350	533	downstream_gene_variant	MODIFIER	AXL	transcript	NM_001278599.1	protein_coding	-1	c.*3216A>T	.	-1	-1	-1	-1	-1	-1	1353	.	.	.	.	.	.	.	.	.	.	.	.	.	.	.	.	.	.	.	.	.	.	.	.
chr19	41769104	rs3760659	A	C	.	SNP	0/1	220,403	623	downstream_gene_variant	MODIFIER	AXL	transcript	NM_021913.4	protein_coding	-1	c.*3295A>C	.	-1	-1	-1	-1	-1	-1	1432	.	.	.	.	.	.	.	.	.	.	.	.	.	.	.	.	.	.	.	.	.	.	.	.
chr19	41769104	rs3760659	A	C	.	SNP	0/1	220,403	623	downstream_gene_variant	MODIFIER	AXL	transcript	NM_001699.5	protein_coding	-1	c.*3295A>C	.	-1	-1	-1	-1	-1	-1	1432	.	.	.	.	.	.	.	.	.	.	.	.	.	.	.	.	.	.	.	.	.	.	.	.
chr19	41769104	rs3760659	A	C	.	SNP	0/1	220,403	623	downstream_gene_variant	MODIFIER	AXL	transcript	NM_001278599.1	protein_coding	-1	c.*3295A>C	.	-1	-1	-1	-1	-1	-1	1432	.	.	.	.	.	.	.	.	.	.	.	.	.	.	.	.	.	.	.	.	.	.	.	.
chr2	215632192	rs5031011	G	A	.	SNP	1/1	1,622	623	intron_variant	MODIFIER	BARD1	transcript	NM_000465.3	protein_coding	6	c.1568+14C>T	.	-1	-1	-1	-1	-1	-1	0	.	.	.	.	.	.	.	.	.	.	.	.	.	.	.	.	.	.	.	.	.	.	.	0.356866
chr2	215632192	rs5031011	G	A	.	SNP	1/1	1,622	623	intron_variant	MODIFIER	BARD1	transcript	NM_001282543.1	protein_coding	5	c.1511+14C>T	.	-1	-1	-1	-1	-1	-1	0	.	.	.	.	.	.	.	.	.	.	.	.	.	.	.	.	.	.	.	.	.	.	.	0.356866
chr2	215632192	rs5031011	G	A	.	SNP	1/1	1,622	623	intron_variant	MODIFIER	BARD1	transcript	NM_001282545.1	protein_coding	2	c.216-14913C>T	.	-1	-1	-1	-1	-1	-1	0	.	.	.	.	.	.	.	.	.	.	.	.	.	.	.	.	.	.	.	.	.	.	.	0.356866
chr2	215632192	rs5031011	G	A	.	SNP	1/1	1,622	623	intron_variant	MODIFIER	BARD1	transcript	NM_001282548.1	protein_coding	1	c.159-14913C>T	.	-1	-1	-1	-1	-1	-1	0	.	.	.	.	.	.	.	.	.	.	.	.	.	.	.	.	.	.	.	.	.	.	.	0.356866
chr2	215632192	rs5031011	G	A	.	SNP	1/1	1,622	623	intron_variant	MODIFIER	BARD1	transcript	NM_001282549.1	protein_coding	3	c.364+24829C>T	.	-1	-1	-1	-1	-1	-1	0	.	.	.	.	.	.	.	.	.	.	.	.	.	.	.	.	.	.	.	.	.	.	.	0.356866
chr2	215632192	rs5031011	G	A	.	SNP	1/1	1,622	623	intron_variant	MODIFIER	BARD1	transcript	NR_104212.1	pseudogene	5	n.1561+14C>T	.	-1	-1	-1	-1	-1	-1	0	.	.	.	.	.	.	.	.	.	.	.	.	.	.	.	.	.	.	.	.	.	.	.	0.356866
chr2	215632192	rs5031011	G	A	.	SNP	1/1	1,622	623	intron_variant	MODIFIER	BARD1	transcript	NR_104215.1	pseudogene	4	n.1504+14C>T	.	-1	-1	-1	-1	-1	-1	0	.	.	.	.	.	.	.	.	.	.	.	.	.	.	.	.	.	.	.	.	.	.	.	0.356866
chr2	215632192	rs5031011	G	A	.	SNP	1/1	1,622	623	intron_variant	MODIFIER	BARD1	transcript	NR_104216.1	pseudogene	5	n.760+14C>T	.	-1	-1	-1	-1	-1	-1	0	.	.	.	.	.	.	.	.	.	.	.	.	.	.	.	.	.	.	.	.	.	.	.	0.356866
chr2	215632255	rs2070094	C	T	.	SNP	1/1	1,1008	1010	protein_protein_contact	HIGH	BARD1	interaction	NM_000465.3:3C5R_A:507_538	protein_coding	6	c.1519G>A	.	-1	-1	-1	-1	-1	-1	0	.	COSM3757929,COSM3757930	C0027672:699346009	1	2	Hereditary_cancer-predisposing_syndrome	E7EUI3,Q99728	Ankyrin_repeat-containing_domain__3_	T	B,B	B,B	N	P	5.64	-11.3	0.000000	0.2847985347985348	0.22967479674796748	0.3034300791556728	0.30386740331491713	0.29545454545454547	0.290059	0.275814	0.373916
chr2	215632255	rs2070094	C	T	.	SNP	1/1	1,1008	1010	protein_protein_contact	HIGH	BARD1	interaction	NM_000465.3:3C5R_A:507_539	protein_coding	6	c.1519G>A	.	-1	-1	-1	-1	-1	-1	0	.	COSM3757929,COSM3757930	C0027672:699346009	1	2	Hereditary_cancer-predisposing_syndrome	E7EUI3,Q99728	Ankyrin_repeat-containing_domain__3_	T	B,B	B,B	N	P	5.64	-11.3	0.000000	0.2847985347985348	0.22967479674796748	0.3034300791556728	0.30386740331491713	0.29545454545454547	0.290059	0.275814	0.373916
chr2	215632255	rs2070094	C	T	.	SNP	1/1	1,1008	1010	protein_protein_contact	HIGH	BARD1	interaction	NM_000465.3:3C5R_A:507_542	protein_coding	6	c.1519G>A	.	-1	-1	-1	-1	-1	-1	0	.	COSM3757929,COSM3757930	C0027672:699346009	1	2	Hereditary_cancer-predisposing_syndrome	E7EUI3,Q99728	Ankyrin_repeat-containing_domain__3_	T	B,B	B,B	N	P	5.64	-11.3	0.000000	0.2847985347985348	0.22967479674796748	0.3034300791556728	0.30386740331491713	0.29545454545454547	0.290059	0.275814	0.373916
chr2	215632255	rs2070094	C	T	.	SNP	1/1	1,1008	1010	protein_protein_contact	HIGH	BARD1	interaction	NM_000465.3:3C5R_B:507_539	protein_coding	6	c.1519G>A	.	-1	-1	-1	-1	-1	-1	0	.	COSM3757929,COSM3757930	C0027672:699346009	1	2	Hereditary_cancer-predisposing_syndrome	E7EUI3,Q99728	Ankyrin_repeat-containing_domain__3_	T	B,B	B,B	N	P	5.64	-11.3	0.000000	0.2847985347985348	0.22967479674796748	0.3034300791556728	0.30386740331491713	0.29545454545454547	0.290059	0.275814	0.373916
chr2	215632255	rs2070094	C	T	.	SNP	1/1	1,1008	1010	protein_protein_contact	HIGH	BARD1	interaction	NM_000465.3:3C5R_B:507_542	protein_coding	6	c.1519G>A	.	-1	-1	-1	-1	-1	-1	0	.	COSM3757929,COSM3757930	C0027672:699346009	1	2	Hereditary_cancer-predisposing_syndrome	E7EUI3,Q99728	Ankyrin_repeat-containing_domain__3_	T	B,B	B,B	N	P	5.64	-11.3	0.000000	0.2847985347985348	0.22967479674796748	0.3034300791556728	0.30386740331491713	0.29545454545454547	0.290059	0.275814	0.373916
chr2	215632255	rs2070094	C	T	.	SNP	1/1	1,1008	1010	missense_variant	MODERATE	BARD1	transcript	NM_000465.3	protein_coding	6	c.1519G>A	p.Val507Met	1661	5506	1519	2334	507	777	0	.	COSM3757929,COSM3757930	C0027672:699346009	1	2	Hereditary_cancer-predisposing_syndrome	E7EUI3,Q99728	Ankyrin_repeat-containing_domain__3_	T	B,B	B,B	N	P	5.64	-11.3	0.000000	0.2847985347985348	0.22967479674796748	0.3034300791556728	0.30386740331491713	0.29545454545454547	0.290059	0.275814	0.373916
chr2	215632255	rs2070094	C	T	.	SNP	1/1	1,1008	1010	missense_variant	MODERATE	BARD1	transcript	NM_001282543.1	protein_coding	5	c.1462G>A	p.Val488Met	1604	5449	1462	2277	488	758	0	.	COSM3757929,COSM3757930	C0027672:699346009	1	2	Hereditary_cancer-predisposing_syndrome	E7EUI3,Q99728	Ankyrin_repeat-containing_domain__3_	T	B,B	B,B	N	P	5.64	-11.3	0.000000	0.2847985347985348	0.22967479674796748	0.3034300791556728	0.30386740331491713	0.29545454545454547	0.290059	0.275814	0.373916
chr2	215632255	rs2070094	C	T	.	SNP	1/1	1,1008	1010	intron_variant	MODIFIER	BARD1	transcript	NM_001282545.1	protein_coding	2	c.216-14976G>A	.	-1	-1	-1	-1	-1	-1	0	.	COSM3757929,COSM3757930	C0027672:699346009	1	2	Hereditary_cancer-predisposing_syndrome	E7EUI3,Q99728	Ankyrin_repeat-containing_domain__3_	T	B,B	B,B	N	P	5.64	-11.3	0.000000	0.2847985347985348	0.22967479674796748	0.3034300791556728	0.30386740331491713	0.29545454545454547	0.290059	0.275814	0.373916
chr2	215632255	rs2070094	C	T	.	SNP	1/1	1,1008	1010	intron_variant	MODIFIER	BARD1	transcript	NM_001282548.1	protein_coding	1	c.159-14976G>A	.	-1	-1	-1	-1	-1	-1	0	.	COSM3757929,COSM3757930	C0027672:699346009	1	2	Hereditary_cancer-predisposing_syndrome	E7EUI3,Q99728	Ankyrin_repeat-containing_domain__3_	T	B,B	B,B	N	P	5.64	-11.3	0.000000	0.2847985347985348	0.22967479674796748	0.3034300791556728	0.30386740331491713	0.29545454545454547	0.290059	0.275814	0.373916
chr2	215632255	rs2070094	C	T	.	SNP	1/1	1,1008	1010	intron_variant	MODIFIER	BARD1	transcript	NM_001282549.1	protein_coding	3	c.364+24766G>A	.	-1	-1	-1	-1	-1	-1	0	.	COSM3757929,COSM3757930	C0027672:699346009	1	2	Hereditary_cancer-predisposing_syndrome	E7EUI3,Q99728	Ankyrin_repeat-containing_domain__3_	T	B,B	B,B	N	P	5.64	-11.3	0.000000	0.2847985347985348	0.22967479674796748	0.3034300791556728	0.30386740331491713	0.29545454545454547	0.290059	0.275814	0.373916
chr2	215632255	rs2070094	C	T	.	SNP	1/1	1,1008	1010	non_coding_exon_variant	MODIFIER	BARD1	transcript	NR_104212.1	pseudogene	5	n.1512G>A	.	-1	-1	-1	-1	-1	-1	0	.	COSM3757929,COSM3757930	C0027672:699346009	1	2	Hereditary_cancer-predisposing_syndrome	E7EUI3,Q99728	Ankyrin_repeat-containing_domain__3_	T	B,B	B,B	N	P	5.64	-11.3	0.000000	0.2847985347985348	0.22967479674796748	0.3034300791556728	0.30386740331491713	0.29545454545454547	0.290059	0.275814	0.373916
chr2	215632255	rs2070094	C	T	.	SNP	1/1	1,1008	1010	non_coding_exon_variant	MODIFIER	BARD1	transcript	NR_104215.1	pseudogene	4	n.1455G>A	.	-1	-1	-1	-1	-1	-1	0	.	COSM3757929,COSM3757930	C0027672:699346009	1	2	Hereditary_cancer-predisposing_syndrome	E7EUI3,Q99728	Ankyrin_repeat-containing_domain__3_	T	B,B	B,B	N	P	5.64	-11.3	0.000000	0.2847985347985348	0.22967479674796748	0.3034300791556728	0.30386740331491713	0.29545454545454547	0.290059	0.275814	0.373916
chr2	215632255	rs2070094	C	T	.	SNP	1/1	1,1008	1010	non_coding_exon_variant	MODIFIER	BARD1	transcript	NR_104216.1	pseudogene	5	n.711G>A	.	-1	-1	-1	-1	-1	-1	0	.	COSM3757929,COSM3757930	C0027672:699346009	1	2	Hereditary_cancer-predisposing_syndrome	E7EUI3,Q99728	Ankyrin_repeat-containing_domain__3_	T	B,B	B,B	N	P	5.64	-11.3	0.000000	0.2847985347985348	0.22967479674796748	0.3034300791556728	0.30386740331491713	0.29545454545454547	0.290059	0.275814	0.373916
chr2	215632256	rs2070093	A	G	.	SNP	1/1	0,1014	1014	synonymous_variant	LOW	BARD1	transcript	NM_000465.3	protein_coding	6	c.1518T>C	p.His506His	1660	5506	1518	2334	506	777	0	.	.	.	.	.	.	.	.	.	.	.	.	.	.	.	.	.	.	.	.	.	.	.	0.816929
chr2	215632256	rs2070093	A	G	.	SNP	1/1	0,1014	1014	synonymous_variant	LOW	BARD1	transcript	NM_001282543.1	protein_coding	5	c.1461T>C	p.His487His	1603	5449	1461	2277	487	758	0	.	.	.	.	.	.	.	.	.	.	.	.	.	.	.	.	.	.	.	.	.	.	.	0.816929
chr2	215632256	rs2070093	A	G	.	SNP	1/1	0,1014	1014	intron_variant	MODIFIER	BARD1	transcript	NM_001282545.1	protein_coding	2	c.216-14977T>C	.	-1	-1	-1	-1	-1	-1	0	.	.	.	.	.	.	.	.	.	.	.	.	.	.	.	.	.	.	.	.	.	.	.	0.816929
chr2	215632256	rs2070093	A	G	.	SNP	1/1	0,1014	1014	intron_variant	MODIFIER	BARD1	transcript	NM_001282548.1	protein_coding	1	c.159-14977T>C	.	-1	-1	-1	-1	-1	-1	0	.	.	.	.	.	.	.	.	.	.	.	.	.	.	.	.	.	.	.	.	.	.	.	0.816929
chr2	215632256	rs2070093	A	G	.	SNP	1/1	0,1014	1014	intron_variant	MODIFIER	BARD1	transcript	NM_001282549.1	protein_coding	3	c.364+24765T>C	.	-1	-1	-1	-1	-1	-1	0	.	.	.	.	.	.	.	.	.	.	.	.	.	.	.	.	.	.	.	.	.	.	.	0.816929
chr2	215632256	rs2070093	A	G	.	SNP	1/1	0,1014	1014	non_coding_exon_variant	MODIFIER	BARD1	transcript	NR_104212.1	pseudogene	5	n.1511T>C	.	-1	-1	-1	-1	-1	-1	0	.	.	.	.	.	.	.	.	.	.	.	.	.	.	.	.	.	.	.	.	.	.	.	0.816929
chr2	215632256	rs2070093	A	G	.	SNP	1/1	0,1014	1014	non_coding_exon_variant	MODIFIER	BARD1	transcript	NR_104215.1	pseudogene	4	n.1454T>C	.	-1	-1	-1	-1	-1	-1	0	.	.	.	.	.	.	.	.	.	.	.	.	.	.	.	.	.	.	.	.	.	.	.	0.816929
chr2	215632256	rs2070093	A	G	.	SNP	1/1	0,1014	1014	non_coding_exon_variant	MODIFIER	BARD1	transcript	NR_104216.1	pseudogene	5	n.710T>C	.	-1	-1	-1	-1	-1	-1	0	.	.	.	.	.	.	.	.	.	.	.	.	.	.	.	.	.	.	.	.	.	.	.	0.816929
chr2	215634055	rs6704780	C	T	.	SNP	1/1	0,564	564	intron_variant	MODIFIER	BARD1	transcript	NM_000465.3	protein_coding	4	c.1315-19G>A	.	-1	-1	-1	-1	-1	-1	0	.	.	.	.	.	.	.	.	.	.	.	.	.	.	.	.	.	.	.	.	.	.	.	0.373353
chr2	215634055	rs6704780	C	T	.	SNP	1/1	0,564	564	intron_variant	MODIFIER	BARD1	transcript	NM_001282543.1	protein_coding	3	c.1258-19G>A	.	-1	-1	-1	-1	-1	-1	0	.	.	.	.	.	.	.	.	.	.	.	.	.	.	.	.	.	.	.	.	.	.	.	0.373353
chr2	215634055	rs6704780	C	T	.	SNP	1/1	0,564	564	intron_variant	MODIFIER	BARD1	transcript	NM_001282545.1	protein_coding	2	c.216-16776G>A	.	-1	-1	-1	-1	-1	-1	0	.	.	.	.	.	.	.	.	.	.	.	.	.	.	.	.	.	.	.	.	.	.	.	0.373353
chr2	215634055	rs6704780	C	T	.	SNP	1/1	0,564	564	intron_variant	MODIFIER	BARD1	transcript	NM_001282548.1	protein_coding	1	c.159-16776G>A	.	-1	-1	-1	-1	-1	-1	0	.	.	.	.	.	.	.	.	.	.	.	.	.	.	.	.	.	.	.	.	.	.	.	0.373353
chr2	215634055	rs6704780	C	T	.	SNP	1/1	0,564	564	intron_variant	MODIFIER	BARD1	transcript	NM_001282549.1	protein_coding	3	c.364+22966G>A	.	-1	-1	-1	-1	-1	-1	0	.	.	.	.	.	.	.	.	.	.	.	.	.	.	.	.	.	.	.	.	.	.	.	0.373353
chr2	215634055	rs6704780	C	T	.	SNP	1/1	0,564	564	intron_variant	MODIFIER	BARD1	transcript	NR_104212.1	pseudogene	3	n.1308-19G>A	.	-1	-1	-1	-1	-1	-1	0	.	.	.	.	.	.	.	.	.	.	.	.	.	.	.	.	.	.	.	.	.	.	.	0.373353
chr2	215634055	rs6704780	C	T	.	SNP	1/1	0,564	564	intron_variant	MODIFIER	BARD1	transcript	NR_104215.1	pseudogene	2	n.1251-19G>A	.	-1	-1	-1	-1	-1	-1	0	.	.	.	.	.	.	.	.	.	.	.	.	.	.	.	.	.	.	.	.	.	.	.	0.373353
chr2	215634055	rs6704780	C	T	.	SNP	1/1	0,564	564	intron_variant	MODIFIER	BARD1	transcript	NR_104216.1	pseudogene	3	n.507-19G>A	.	-1	-1	-1	-1	-1	-1	0	.	.	.	.	.	.	.	.	.	.	.	.	.	.	.	.	.	.	.	.	.	.	.	0.373353
chr2	215645464	rs2229571	C	G	.	SNP	1/1	0,1542	1546	missense_variant	MODERATE	BARD1	transcript	NM_000465.3	protein_coding	4	c.1134G>C	p.Arg378Ser	1276	5506	1134	2334	378	777	0	.	COSM3757932,COSM3757931	C0027672:699346009	1	2	Hereditary_cancer-predisposing_syndrome	E7EUI3,Q99728	.	T	B,B	B,B	N	P	5.28	-1.03	0.000000	0.4880952380952381	0.35365853658536583	0.6503957783641161	0.5524861878453039	0.3479020979020979	0.397186	0.600814	0.543612
chr2	215645464	rs2229571	C	G	.	SNP	1/1	0,1542	1546	missense_variant	MODERATE	BARD1	transcript	NM_001282543.1	protein_coding	3	c.1077G>C	p.Arg359Ser	1219	5449	1077	2277	359	758	0	.	COSM3757932,COSM3757931	C0027672:699346009	1	2	Hereditary_cancer-predisposing_syndrome	E7EUI3,Q99728	.	T	B,B	B,B	N	P	5.28	-1.03	0.000000	0.4880952380952381	0.35365853658536583	0.6503957783641161	0.5524861878453039	0.3479020979020979	0.397186	0.600814	0.543612
chr2	215645464	rs2229571	C	G	.	SNP	1/1	0,1542	1546	intron_variant	MODIFIER	BARD1	transcript	NM_001282545.1	protein_coding	2	c.215+16321G>C	.	-1	-1	-1	-1	-1	-1	0	.	COSM3757932,COSM3757931	C0027672:699346009	1	2	Hereditary_cancer-predisposing_syndrome	E7EUI3,Q99728	.	T	B,B	B,B	N	P	5.28	-1.03	0.000000	0.4880952380952381	0.35365853658536583	0.6503957783641161	0.5524861878453039	0.3479020979020979	0.397186	0.600814	0.543612
chr2	215645464	rs2229571	C	G	.	SNP	1/1	0,1542	1546	intron_variant	MODIFIER	BARD1	transcript	NM_001282548.1	protein_coding	1	c.159-28185G>C	.	-1	-1	-1	-1	-1	-1	0	.	COSM3757932,COSM3757931	C0027672:699346009	1	2	Hereditary_cancer-predisposing_syndrome	E7EUI3,Q99728	.	T	B,B	B,B	N	P	5.28	-1.03	0.000000	0.4880952380952381	0.35365853658536583	0.6503957783641161	0.5524861878453039	0.3479020979020979	0.397186	0.600814	0.543612
chr2	215645464	rs2229571	C	G	.	SNP	1/1	0,1542	1546	intron_variant	MODIFIER	BARD1	transcript	NM_001282549.1	protein_coding	3	c.364+11557G>C	.	-1	-1	-1	-1	-1	-1	0	.	COSM3757932,COSM3757931	C0027672:699346009	1	2	Hereditary_cancer-predisposing_syndrome	E7EUI3,Q99728	.	T	B,B	B,B	N	P	5.28	-1.03	0.000000	0.4880952380952381	0.35365853658536583	0.6503957783641161	0.5524861878453039	0.3479020979020979	0.397186	0.600814	0.543612
chr2	215645464	rs2229571	C	G	.	SNP	1/1	0,1542	1546	intron_variant	MODIFIER	BARD1	transcript	NR_104216.1	pseudogene	3	n.507-11428G>C	.	-1	-1	-1	-1	-1	-1	0	.	COSM3757932,COSM3757931	C0027672:699346009	1	2	Hereditary_cancer-predisposing_syndrome	E7EUI3,Q99728	.	T	B,B	B,B	N	P	5.28	-1.03	0.000000	0.4880952380952381	0.35365853658536583	0.6503957783641161	0.5524861878453039	0.3479020979020979	0.397186	0.600814	0.543612
chr2	215645464	rs2229571	C	G	.	SNP	1/1	0,1542	1546	non_coding_exon_variant	MODIFIER	BARD1	transcript	NR_104212.1	pseudogene	3	n.1127G>C	.	-1	-1	-1	-1	-1	-1	0	.	COSM3757932,COSM3757931	C0027672:699346009	1	2	Hereditary_cancer-predisposing_syndrome	E7EUI3,Q99728	.	T	B,B	B,B	N	P	5.28	-1.03	0.000000	0.4880952380952381	0.35365853658536583	0.6503957783641161	0.5524861878453039	0.3479020979020979	0.397186	0.600814	0.543612
chr2	215645464	rs2229571	C	G	.	SNP	1/1	0,1542	1546	non_coding_exon_variant	MODIFIER	BARD1	transcript	NR_104215.1	pseudogene	2	n.1070G>C	.	-1	-1	-1	-1	-1	-1	0	.	COSM3757932,COSM3757931	C0027672:699346009	1	2	Hereditary_cancer-predisposing_syndrome	E7EUI3,Q99728	.	T	B,B	B,B	N	P	5.28	-1.03	0.000000	0.4880952380952381	0.35365853658536583	0.6503957783641161	0.5524861878453039	0.3479020979020979	0.397186	0.600814	0.543612
chr2	215657182	rs56130510	TA	T	.	DEL	0/1	128,45	261	intron_variant	MODIFIER	BARD1	transcript	NM_000465.3	protein_coding	2	c.216-14delT	.	-1	-1	-1	-1	-1	-1	0	.	.	C0027672:699346009	1	2	Hereditary_cancer-predisposing_syndrome	.	.	.	.	.	.	.	.	.	.	.	.	.	.	.	.	.	0.422876
chr2	215657182	rs56130510	TA	T	.	DEL	0/1	128,45	261	intron_variant	MODIFIER	BARD1	transcript	NM_001282543.1	protein_coding	1	c.159-14delT	.	-1	-1	-1	-1	-1	-1	0	.	.	C0027672:699346009	1	2	Hereditary_cancer-predisposing_syndrome	.	.	.	.	.	.	.	.	.	.	.	.	.	.	.	.	.	0.422876
chr2	215657182	rs56130510	TA	T	.	DEL	0/1	128,45	261	intron_variant	MODIFIER	BARD1	transcript	NM_001282545.1	protein_coding	2	c.215+4602delT	.	-1	-1	-1	-1	-1	-1	0	.	.	C0027672:699346009	1	2	Hereditary_cancer-predisposing_syndrome	.	.	.	.	.	.	.	.	.	.	.	.	.	.	.	.	.	0.422876
chr2	215657182	rs56130510	TA	T	.	DEL	0/1	128,45	261	intron_variant	MODIFIER	BARD1	transcript	NM_001282548.1	protein_coding	1	c.158+16953delT	.	-1	-1	-1	-1	-1	-1	0	.	.	C0027672:699346009	1	2	Hereditary_cancer-predisposing_syndrome	.	.	.	.	.	.	.	.	.	.	.	.	.	.	.	.	.	0.422876
chr2	215657182	rs56130510	TA	T	.	DEL	0/1	128,45	261	intron_variant	MODIFIER	BARD1	transcript	NM_001282549.1	protein_coding	2	c.216-14delT	.	-1	-1	-1	-1	-1	-1	0	.	.	C0027672:699346009	1	2	Hereditary_cancer-predisposing_syndrome	.	.	.	.	.	.	.	.	.	.	.	.	.	.	.	.	.	0.422876
chr2	215657182	rs56130510	TA	T	.	DEL	0/1	128,45	261	intron_variant	MODIFIER	BARD1	transcript	NR_104212.1	pseudogene	2	n.357+4602delT	.	-1	-1	-1	-1	-1	-1	0	.	.	C0027672:699346009	1	2	Hereditary_cancer-predisposing_syndrome	.	.	.	.	.	.	.	.	.	.	.	.	.	.	.	.	.	0.422876
chr2	215657182	rs56130510	TA	T	.	DEL	0/1	128,45	261	intron_variant	MODIFIER	BARD1	transcript	NR_104215.1	pseudogene	1	n.301-10950delT	.	-1	-1	-1	-1	-1	-1	0	.	.	C0027672:699346009	1	2	Hereditary_cancer-predisposing_syndrome	.	.	.	.	.	.	.	.	.	.	.	.	.	.	.	.	.	0.422876
chr2	215657182	rs56130510	TA	T	.	DEL	0/1	128,45	261	intron_variant	MODIFIER	BARD1	transcript	NR_104216.1	pseudogene	2	n.358-14delT	.	-1	-1	-1	-1	-1	-1	0	.	.	C0027672:699346009	1	2	Hereditary_cancer-predisposing_syndrome	.	.	.	.	.	.	.	.	.	.	.	.	.	.	.	.	.	0.422876
chr2	215674224	rs1048108	G	A	.	SNP	1/1	0,107	107	missense_variant	MODERATE	BARD1	transcript	NM_000465.3	protein_coding	1	c.70C>T	p.Pro24Ser	212	5506	70	2334	24	777	0	.	COSM442275,COSM1482743	.	.	.	.	Q99728	.	T	B	B	D	P	3.99	3.1	0.675000	0.3466117216117216	0.19308943089430894	0.4050131926121372	0.4198895027624309	0.3548951048951049	0.215251	0.347388	0.383562
chr2	215674224	rs1048108	G	A	.	SNP	1/1	0,107	107	missense_variant	MODERATE	BARD1	transcript	NM_001282543.1	protein_coding	1	c.70C>T	p.Pro24Ser	212	5449	70	2277	24	758	0	.	COSM442275,COSM1482743	.	.	.	.	Q99728	.	T	B	B	D	P	3.99	3.1	0.675000	0.3466117216117216	0.19308943089430894	0.4050131926121372	0.4198895027624309	0.3548951048951049	0.215251	0.347388	0.383562
chr2	215674224	rs1048108	G	A	.	SNP	1/1	0,107	107	missense_variant	MODERATE	BARD1	transcript	NM_001282545.1	protein_coding	1	c.70C>T	p.Pro24Ser	212	4153	70	981	24	326	0	.	COSM442275,COSM1482743	.	.	.	.	Q99728	.	T	B	B	D	P	3.99	3.1	0.675000	0.3466117216117216	0.19308943089430894	0.4050131926121372	0.4198895027624309	0.3548951048951049	0.215251	0.347388	0.383562
chr2	215674224	rs1048108	G	A	.	SNP	1/1	0,107	107	missense_variant	MODERATE	BARD1	transcript	NM_001282548.1	protein_coding	1	c.70C>T	p.Pro24Ser	212	4096	70	924	24	307	0	.	COSM442275,COSM1482743	.	.	.	.	Q99728	.	T	B	B	D	P	3.99	3.1	0.675000	0.3466117216117216	0.19308943089430894	0.4050131926121372	0.4198895027624309	0.3548951048951049	0.215251	0.347388	0.383562
chr2	215674224	rs1048108	G	A	.	SNP	1/1	0,107	107	missense_variant	MODERATE	BARD1	transcript	NM_001282549.1	protein_coding	1	c.70C>T	p.Pro24Ser	212	3967	70	795	24	264	0	.	COSM442275,COSM1482743	.	.	.	.	Q99728	.	T	B	B	D	P	3.99	3.1	0.675000	0.3466117216117216	0.19308943089430894	0.4050131926121372	0.4198895027624309	0.3548951048951049	0.215251	0.347388	0.383562
chr2	215674224	rs1048108	G	A	.	SNP	1/1	0,107	107	non_coding_exon_variant	MODIFIER	BARD1	transcript	NR_104212.1	pseudogene	1	n.212C>T	.	-1	-1	-1	-1	-1	-1	0	.	COSM442275,COSM1482743	.	.	.	.	Q99728	.	T	B	B	D	P	3.99	3.1	0.675000	0.3466117216117216	0.19308943089430894	0.4050131926121372	0.4198895027624309	0.3548951048951049	0.215251	0.347388	0.383562
chr2	215674224	rs1048108	G	A	.	SNP	1/1	0,107	107	non_coding_exon_variant	MODIFIER	BARD1	transcript	NR_104215.1	pseudogene	1	n.212C>T	.	-1	-1	-1	-1	-1	-1	0	.	COSM442275,COSM1482743	.	.	.	.	Q99728	.	T	B	B	D	P	3.99	3.1	0.675000	0.3466117216117216	0.19308943089430894	0.4050131926121372	0.4198895027624309	0.3548951048951049	0.215251	0.347388	0.383562
chr2	215674224	rs1048108	G	A	.	SNP	1/1	0,107	107	non_coding_exon_variant	MODIFIER	BARD1	transcript	NR_104216.1	pseudogene	1	n.212C>T	.	-1	-1	-1	-1	-1	-1	0	.	COSM442275,COSM1482743	.	.	.	.	Q99728	.	T	B	B	D	P	3.99	3.1	0.675000	0.3466117216117216	0.19308943089430894	0.4050131926121372	0.4198895027624309	0.3548951048951049	0.215251	0.347388	0.383562
chr2	215674323	rs1129804	C	G	.	SNP	1/1	0,22	22	5_prime_UTR_variant	MODIFIER	BARD1	transcript	NM_000465.3	protein_coding	1	c.-30G>C	.	-1	-1	-1	-1	-1	-1	30	.	.	.	.	.	.	.	.	.	.	.	.	.	.	.	.	.	.	.	.	.	.	.	0.733861
chr2	215674323	rs1129804	C	G	.	SNP	1/1	0,22	22	5_prime_UTR_variant	MODIFIER	BARD1	transcript	NM_001282543.1	protein_coding	1	c.-30G>C	.	-1	-1	-1	-1	-1	-1	30	.	.	.	.	.	.	.	.	.	.	.	.	.	.	.	.	.	.	.	.	.	.	.	0.733861
chr2	215674323	rs1129804	C	G	.	SNP	1/1	0,22	22	5_prime_UTR_variant	MODIFIER	BARD1	transcript	NM_001282545.1	protein_coding	1	c.-30G>C	.	-1	-1	-1	-1	-1	-1	30	.	.	.	.	.	.	.	.	.	.	.	.	.	.	.	.	.	.	.	.	.	.	.	0.733861
chr2	215674323	rs1129804	C	G	.	SNP	1/1	0,22	22	5_prime_UTR_variant	MODIFIER	BARD1	transcript	NM_001282548.1	protein_coding	1	c.-30G>C	.	-1	-1	-1	-1	-1	-1	30	.	.	.	.	.	.	.	.	.	.	.	.	.	.	.	.	.	.	.	.	.	.	.	0.733861
chr2	215674323	rs1129804	C	G	.	SNP	1/1	0,22	22	5_prime_UTR_variant	MODIFIER	BARD1	transcript	NM_001282549.1	protein_coding	1	c.-30G>C	.	-1	-1	-1	-1	-1	-1	30	.	.	.	.	.	.	.	.	.	.	.	.	.	.	.	.	.	.	.	.	.	.	.	0.733861
chr2	215674323	rs1129804	C	G	.	SNP	1/1	0,22	22	non_coding_exon_variant	MODIFIER	BARD1	transcript	NR_104212.1	pseudogene	1	n.113G>C	.	-1	-1	-1	-1	-1	-1	0	.	.	.	.	.	.	.	.	.	.	.	.	.	.	.	.	.	.	.	.	.	.	.	0.733861
chr2	215674323	rs1129804	C	G	.	SNP	1/1	0,22	22	non_coding_exon_variant	MODIFIER	BARD1	transcript	NR_104215.1	pseudogene	1	n.113G>C	.	-1	-1	-1	-1	-1	-1	0	.	.	.	.	.	.	.	.	.	.	.	.	.	.	.	.	.	.	.	.	.	.	.	0.733861
chr2	215674323	rs1129804	C	G	.	SNP	1/1	0,22	22	non_coding_exon_variant	MODIFIER	BARD1	transcript	NR_104216.1	pseudogene	1	n.113G>C	.	-1	-1	-1	-1	-1	-1	0	.	.	.	.	.	.	.	.	.	.	.	.	.	.	.	.	.	.	.	.	.	.	.	0.733861
chr18	60837844	rs4940574	G	C	.	SNP	0/1	126,253	379	intron_variant	MODIFIER	BCL2	transcript	NM_000633.2	protein_coding	2	c.586-41852C>G	.	-1	-1	-1	-1	-1	-1	0	.	.	.	.	.	.	.	.	.	.	.	.	.	.	.	.	.	.	.	.	.	.	.	.
chr18	60985879	rs1801018;rs386545611	T	C	.	SNP	0/1	708,317	1027	synonymous_variant	LOW	BCL2	transcript	NM_000633.2	protein_coding	2	c.21A>G	p.Thr7Thr	514	6492	21	720	7	239	0	.	COSM1600002,COSM438303,COSM438304	.	.	.	.	.	.	.	.	.	.	.	.	.	.	.	.	.	.	.	.	.	0.371605
chr18	60985879	rs1801018;rs386545611	T	C	.	SNP	0/1	708,317	1027	synonymous_variant	LOW	BCL2	transcript	NM_000657.2	protein_coding	2	c.21A>G	p.Thr7Thr	514	1206	21	618	7	205	0	.	COSM1600002,COSM438303,COSM438304	.	.	.	.	.	.	.	.	.	.	.	.	.	.	.	.	.	.	.	.	.	0.371605
chr14	23777099	rs2231301	G	A	.	SNP	0/1	312,287	599	synonymous_variant	LOW	BCL2L2	transcript	NM_001199839.1	protein_coding	3	c.123G>A	p.Pro41Pro	307	3560	123	582	41	193	0	.	COSM3753902	.	.	.	.	.	.	.	.	.	.	.	.	.	.	.	.	.	.	.	.	.	0.26643
chr14	23777099	rs2231301	G	A	.	SNP	0/1	312,287	599	synonymous_variant	LOW	BCL2L2	transcript	NM_004050.4	protein_coding	3	c.123G>A	p.Pro41Pro	352	3605	123	582	41	193	0	.	COSM3753902	.	.	.	.	.	.	.	.	.	.	.	.	.	.	.	.	.	.	.	.	.	0.26643
chr14	23777374	rs910332	A	G	.	SNP	1/1	0,404	404	missense_variant	MODERATE	BCL2L2	transcript	NM_001199839.1	protein_coding	3	c.398A>G	p.Gln133Arg	582	3560	398	582	133	193	0	.	COSM4148013	.	.	.	.	G3V5R7,Q92843	Apoptosis_regulator__Bcl2-like__1_,Apoptosis_regulator__Bcl-2__BH__3_	T	B,B	B,B	N	P	5.92	1.43	0.977000	0.9986263736263736	1.0	0.996042216358839	1.0	1.0	0.999092	0.996977	0.997845
chr14	23777374	rs910332	A	G	.	SNP	1/1	0,404	404	missense_variant	MODERATE	BCL2L2	transcript	NM_004050.4	protein_coding	3	c.398A>G	p.Gln133Arg	627	3605	398	582	133	193	0	.	COSM4148013	.	.	.	.	G3V5R7,Q92843	Apoptosis_regulator__Bcl2-like__1_,Apoptosis_regulator__Bcl-2__BH__3_	T	B,B	B,B	N	P	5.92	1.43	0.977000	0.9986263736263736	1.0	0.996042216358839	1.0	1.0	0.999092	0.996977	0.997845
chr14	23777099	rs2231301	G	A	.	SNP	0/1	312,287	599	synonymous_variant	LOW	BCL2L2-PABPN1	transcript	NM_001199864.1	protein_coding	3	c.123G>A	p.Pro41Pro	352	2130	123	1002	41	333	0	.	COSM3753902	.	.	.	.	.	.	.	.	.	.	.	.	.	.	.	.	.	.	.	.	.	0.26643
chr14	23777374	rs910332	A	G	.	SNP	1/1	0,404	404	missense_variant	MODERATE	BCL2L2-PABPN1	transcript	NM_001199864.1	protein_coding	3	c.398A>G	p.Gln133Arg	627	2130	398	1002	133	333	0	.	COSM4148013	.	.	.	.	G3V5R7,Q92843	Apoptosis_regulator__Bcl2-like__1_,Apoptosis_regulator__Bcl-2__BH__3_	T	B,B	B,B	N	P	5.92	1.43	0.977000	0.9986263736263736	1.0	0.996042216358839	1.0	1.0	0.999092	0.996977	0.997845
chr14	23812237	rs12882406	G	C	.	SNP	0/1	499,380	879	intergenic_region	MODIFIER	BCL2L2-PABPN1-SLC22A17	intergenic_region	BCL2L2-PABPN1-SLC22A17	.	-1	n.23812237G>C	.	-1	-1	-1	-1	-1	-1	0	.	.	.	.	.	.	.	.	.	.	.	.	.	.	.	.	.	.	.	.	.	.	.	.
chr15	91400208	rs11853441	T	G	.	SNP	1/1	0,334	334	intergenic_region	MODIFIER	BLM-FURIN	intergenic_region	BLM-FURIN	.	-1	n.91400208T>G	.	-1	-1	-1	-1	-1	-1	0	.	.	.	.	.	.	.	.	.	.	.	.	.	.	.	.	.	.	.	.	.	.	.	.
chr7	140508151	rs35843886	CAAA	C	.	DEL	0/1	0,9	882	intron_variant	MODIFIER	BRAF	transcript	NM_004333.4	protein_coding	4	c.609-292_609-290delTTT	.	-1	-1	-1	-1	-1	-1	0	.	.	.	.	.	.	.	.	.	.	.	.	.	.	.	.	.	.	.	.	.	.	.	0.0793395
chr7	140698551	rs12672764	A	T	.	SNP	1/1	0,432	432	intergenic_region	MODIFIER	BRAF-MRPS33	intergenic_region	BRAF-MRPS33	.	-1	n.140698551A>T	.	-1	-1	-1	-1	-1	-1	0	.	.	.	.	.	.	.	.	.	.	.	.	.	.	.	.	.	.	.	.	.	.	.	.
chr17	41222975	rs1799967	C	T	.	SNP	1/1	0,1640	1640	missense_variant	MODERATE	BRCA1	transcript	NM_007300.3	protein_coding	16	c.5019G>A	p.Met1673Ile	5251	7270	5019	5655	1673	1884	0	.	.	CN221809|NBK1247:C0677776|NBK1247:C2676676:604370:ORPHA145|CN169374|C0027672:699346009|NBK1247:C0346153:114480:254843006	1	2|2|255|1|2|2	not_provided|BRCA1_and_BRCA2_Hereditary_Breast_and_Ovarian_Cancer|Breast-ovarian_cancer\x2c_familial_1|not_specified|Hereditary_cancer-predisposing_syndrome|Familial_cancer_of_breast	E7EUM2,B4DES0,E7ETR2,P38398-3,Q6IN79,E9PFC7,P38398,P38398-2	BRCT__3_	T	B,B,B,B,B,B,B,B	B,B,B,B,B,B,B,B	N	D	4.82	3.78	1.000000	0.009157509157509158	0.0	0.022427440633245383	0.008287292817679558	0.0	0.002043	0.015233	0.0179935
chr17	41222975	rs1799967	C	T	.	SNP	1/1	0,1640	1640	missense_variant	MODERATE	BRCA1	transcript	NM_007298.3	protein_coding	14	c.1644G>A	p.Met548Ile	1663	3682	1644	2280	548	759	0	.	.	CN221809|NBK1247:C0677776|NBK1247:C2676676:604370:ORPHA145|CN169374|C0027672:699346009|NBK1247:C0346153:114480:254843006	1	2|2|255|1|2|2	not_provided|BRCA1_and_BRCA2_Hereditary_Breast_and_Ovarian_Cancer|Breast-ovarian_cancer\x2c_familial_1|not_specified|Hereditary_cancer-predisposing_syndrome|Familial_cancer_of_breast	E7EUM2,B4DES0,E7ETR2,P38398-3,Q6IN79,E9PFC7,P38398,P38398-2	BRCT__3_	T	B,B,B,B,B,B,B,B	B,B,B,B,B,B,B,B	N	D	4.82	3.78	1.000000	0.009157509157509158	0.0	0.022427440633245383	0.008287292817679558	0.0	0.002043	0.015233	0.0179935
chr17	41222975	rs1799967	C	T	.	SNP	1/1	0,1640	1640	missense_variant	MODERATE	BRCA1	transcript	NM_007297.3	protein_coding	14	c.4815G>A	p.Met1605Ile	5096	7115	4815	5451	1605	1816	0	.	.	CN221809|NBK1247:C0677776|NBK1247:C2676676:604370:ORPHA145|CN169374|C0027672:699346009|NBK1247:C0346153:114480:254843006	1	2|2|255|1|2|2	not_provided|BRCA1_and_BRCA2_Hereditary_Breast_and_Ovarian_Cancer|Breast-ovarian_cancer\x2c_familial_1|not_specified|Hereditary_cancer-predisposing_syndrome|Familial_cancer_of_breast	E7EUM2,B4DES0,E7ETR2,P38398-3,Q6IN79,E9PFC7,P38398,P38398-2	BRCT__3_	T	B,B,B,B,B,B,B,B	B,B,B,B,B,B,B,B	N	D	4.82	3.78	1.000000	0.009157509157509158	0.0	0.022427440633245383	0.008287292817679558	0.0	0.002043	0.015233	0.0179935
chr17	41222975	rs1799967	C	T	.	SNP	1/1	0,1640	1640	missense_variant	MODERATE	BRCA1	transcript	NM_007299.3	protein_coding	15	c.1644G>A	p.Met548Ile	1838	3783	1644	2100	548	699	0	.	.	CN221809|NBK1247:C0677776|NBK1247:C2676676:604370:ORPHA145|CN169374|C0027672:699346009|NBK1247:C0346153:114480:254843006	1	2|2|255|1|2|2	not_provided|BRCA1_and_BRCA2_Hereditary_Breast_and_Ovarian_Cancer|Breast-ovarian_cancer\x2c_familial_1|not_specified|Hereditary_cancer-predisposing_syndrome|Familial_cancer_of_breast	E7EUM2,B4DES0,E7ETR2,P38398-3,Q6IN79,E9PFC7,P38398,P38398-2	BRCT__3_	T	B,B,B,B,B,B,B,B	B,B,B,B,B,B,B,B	N	D	4.82	3.78	1.000000	0.009157509157509158	0.0	0.022427440633245383	0.008287292817679558	0.0	0.002043	0.015233	0.0179935
chr17	41222975	rs1799967	C	T	.	SNP	1/1	0,1640	1640	missense_variant	MODERATE	BRCA1	transcript	NM_007294.3	protein_coding	15	c.4956G>A	p.Met1652Ile	5188	7207	4956	5592	1652	1863	0	.	.	CN221809|NBK1247:C0677776|NBK1247:C2676676:604370:ORPHA145|CN169374|C0027672:699346009|NBK1247:C0346153:114480:254843006	1	2|2|255|1|2|2	not_provided|BRCA1_and_BRCA2_Hereditary_Breast_and_Ovarian_Cancer|Breast-ovarian_cancer\x2c_familial_1|not_specified|Hereditary_cancer-predisposing_syndrome|Familial_cancer_of_breast	E7EUM2,B4DES0,E7ETR2,P38398-3,Q6IN79,E9PFC7,P38398,P38398-2	BRCT__3_	T	B,B,B,B,B,B,B,B	B,B,B,B,B,B,B,B	N	D	4.82	3.78	1.000000	0.009157509157509158	0.0	0.022427440633245383	0.008287292817679558	0.0	0.002043	0.015233	0.0179935
chr17	41222975	rs1799967	C	T	.	SNP	1/1	0,1640	1640	non_coding_exon_variant	MODIFIER	BRCA1	transcript	NR_027676.1	pseudogene	15	n.5092G>A	.	-1	-1	-1	-1	-1	-1	0	.	.	CN221809|NBK1247:C0677776|NBK1247:C2676676:604370:ORPHA145|CN169374|C0027672:699346009|NBK1247:C0346153:114480:254843006	1	2|2|255|1|2|2	not_provided|BRCA1_and_BRCA2_Hereditary_Breast_and_Ovarian_Cancer|Breast-ovarian_cancer\x2c_familial_1|not_specified|Hereditary_cancer-predisposing_syndrome|Familial_cancer_of_breast	E7EUM2,B4DES0,E7ETR2,P38398-3,Q6IN79,E9PFC7,P38398,P38398-2	BRCT__3_	T	B,B,B,B,B,B,B,B	B,B,B,B,B,B,B,B	N	D	4.82	3.78	1.000000	0.009157509157509158	0.0	0.022427440633245383	0.008287292817679558	0.0	0.002043	0.015233	0.0179935
chr17	41223094	rs1799966	T	C	.	SNP	1/1	0,1997	2000	missense_variant	MODERATE	BRCA1	transcript	NM_007300.3	protein_coding	16	c.4900A>G	p.Ser1634Gly	5132	7270	4900	5655	1634	1884	0	.	COSM3755560,COSM3755559	NBK1247:C2676676:604370:ORPHA145|NBK1247:C0346153:114480:254843006|C0027672:699346009|NBK1247:C0677776,CN221809|NBK1247:C0346153:114480:254843006|NBK1247:C2676676:604370:ORPHA145|NBK1247:C0677776|CN169374|C0027672:699346009	1,3	255|3|3|3,2|2|2|2|2|2	Breast-ovarian_cancer\x2c_familial_1|Familial_cancer_of_breast|Hereditary_cancer-predisposing_syndrome|BRCA1_and_BRCA2_Hereditary_Breast_and_Ovarian_Cancer,not_provided|Familial_cancer_of_breast|Breast-ovarian_cancer\x2c_familial_1|BRCA1_and_BRCA2_Hereditary_Breast_and_Ovarian_Cancer|not_specified|Hereditary_cancer-predisposing_syndrome	E7EUM2,B4DES0,E7ETR2,P38398-3,Q6IN79,E9PFC7,P38398,P38398-2	BRCT__1_	D	B,B,B,P,B,B,B,B	B,B,B,B,B,B,B,B	N	P	4.92	1.5	0.000000	0.3273809523809524	0.21951219512195122	0.36147757255936674	0.39502762430939226	0.3321678321678322	0.242624	0.326628	0.353937
chr17	41223094	rs1799966	T	C	.	SNP	1/1	0,1997	2000	missense_variant	MODERATE	BRCA1	transcript	NM_007298.3	protein_coding	14	c.1525A>G	p.Ser509Gly	1544	3682	1525	2280	509	759	0	.	COSM3755560,COSM3755559	NBK1247:C2676676:604370:ORPHA145|NBK1247:C0346153:114480:254843006|C0027672:699346009|NBK1247:C0677776,CN221809|NBK1247:C0346153:114480:254843006|NBK1247:C2676676:604370:ORPHA145|NBK1247:C0677776|CN169374|C0027672:699346009	1,3	255|3|3|3,2|2|2|2|2|2	Breast-ovarian_cancer\x2c_familial_1|Familial_cancer_of_breast|Hereditary_cancer-predisposing_syndrome|BRCA1_and_BRCA2_Hereditary_Breast_and_Ovarian_Cancer,not_provided|Familial_cancer_of_breast|Breast-ovarian_cancer\x2c_familial_1|BRCA1_and_BRCA2_Hereditary_Breast_and_Ovarian_Cancer|not_specified|Hereditary_cancer-predisposing_syndrome	E7EUM2,B4DES0,E7ETR2,P38398-3,Q6IN79,E9PFC7,P38398,P38398-2	BRCT__1_	D	B,B,B,P,B,B,B,B	B,B,B,B,B,B,B,B	N	P	4.92	1.5	0.000000	0.3273809523809524	0.21951219512195122	0.36147757255936674	0.39502762430939226	0.3321678321678322	0.242624	0.326628	0.353937
chr17	41223094	rs1799966	T	C	.	SNP	1/1	0,1997	2000	missense_variant	MODERATE	BRCA1	transcript	NM_007297.3	protein_coding	14	c.4696A>G	p.Ser1566Gly	4977	7115	4696	5451	1566	1816	0	.	COSM3755560,COSM3755559	NBK1247:C2676676:604370:ORPHA145|NBK1247:C0346153:114480:254843006|C0027672:699346009|NBK1247:C0677776,CN221809|NBK1247:C0346153:114480:254843006|NBK1247:C2676676:604370:ORPHA145|NBK1247:C0677776|CN169374|C0027672:699346009	1,3	255|3|3|3,2|2|2|2|2|2	Breast-ovarian_cancer\x2c_familial_1|Familial_cancer_of_breast|Hereditary_cancer-predisposing_syndrome|BRCA1_and_BRCA2_Hereditary_Breast_and_Ovarian_Cancer,not_provided|Familial_cancer_of_breast|Breast-ovarian_cancer\x2c_familial_1|BRCA1_and_BRCA2_Hereditary_Breast_and_Ovarian_Cancer|not_specified|Hereditary_cancer-predisposing_syndrome	E7EUM2,B4DES0,E7ETR2,P38398-3,Q6IN79,E9PFC7,P38398,P38398-2	BRCT__1_	D	B,B,B,P,B,B,B,B	B,B,B,B,B,B,B,B	N	P	4.92	1.5	0.000000	0.3273809523809524	0.21951219512195122	0.36147757255936674	0.39502762430939226	0.3321678321678322	0.242624	0.326628	0.353937
chr17	41223094	rs1799966	T	C	.	SNP	1/1	0,1997	2000	missense_variant	MODERATE	BRCA1	transcript	NM_007299.3	protein_coding	15	c.1525A>G	p.Ser509Gly	1719	3783	1525	2100	509	699	0	.	COSM3755560,COSM3755559	NBK1247:C2676676:604370:ORPHA145|NBK1247:C0346153:114480:254843006|C0027672:699346009|NBK1247:C0677776,CN221809|NBK1247:C0346153:114480:254843006|NBK1247:C2676676:604370:ORPHA145|NBK1247:C0677776|CN169374|C0027672:699346009	1,3	255|3|3|3,2|2|2|2|2|2	Breast-ovarian_cancer\x2c_familial_1|Familial_cancer_of_breast|Hereditary_cancer-predisposing_syndrome|BRCA1_and_BRCA2_Hereditary_Breast_and_Ovarian_Cancer,not_provided|Familial_cancer_of_breast|Breast-ovarian_cancer\x2c_familial_1|BRCA1_and_BRCA2_Hereditary_Breast_and_Ovarian_Cancer|not_specified|Hereditary_cancer-predisposing_syndrome	E7EUM2,B4DES0,E7ETR2,P38398-3,Q6IN79,E9PFC7,P38398,P38398-2	BRCT__1_	D	B,B,B,P,B,B,B,B	B,B,B,B,B,B,B,B	N	P	4.92	1.5	0.000000	0.3273809523809524	0.21951219512195122	0.36147757255936674	0.39502762430939226	0.3321678321678322	0.242624	0.326628	0.353937
chr17	41223094	rs1799966	T	C	.	SNP	1/1	0,1997	2000	missense_variant	MODERATE	BRCA1	transcript	NM_007294.3	protein_coding	15	c.4837A>G	p.Ser1613Gly	5069	7207	4837	5592	1613	1863	0	.	COSM3755560,COSM3755559	NBK1247:C2676676:604370:ORPHA145|NBK1247:C0346153:114480:254843006|C0027672:699346009|NBK1247:C0677776,CN221809|NBK1247:C0346153:114480:254843006|NBK1247:C2676676:604370:ORPHA145|NBK1247:C0677776|CN169374|C0027672:699346009	1,3	255|3|3|3,2|2|2|2|2|2	Breast-ovarian_cancer\x2c_familial_1|Familial_cancer_of_breast|Hereditary_cancer-predisposing_syndrome|BRCA1_and_BRCA2_Hereditary_Breast_and_Ovarian_Cancer,not_provided|Familial_cancer_of_breast|Breast-ovarian_cancer\x2c_familial_1|BRCA1_and_BRCA2_Hereditary_Breast_and_Ovarian_Cancer|not_specified|Hereditary_cancer-predisposing_syndrome	E7EUM2,B4DES0,E7ETR2,P38398-3,Q6IN79,E9PFC7,P38398,P38398-2	BRCT__1_	D	B,B,B,P,B,B,B,B	B,B,B,B,B,B,B,B	N	P	4.92	1.5	0.000000	0.3273809523809524	0.21951219512195122	0.36147757255936674	0.39502762430939226	0.3321678321678322	0.242624	0.326628	0.353937
chr17	41223094	rs1799966	T	C	.	SNP	1/1	0,1997	2000	non_coding_exon_variant	MODIFIER	BRCA1	transcript	NR_027676.1	pseudogene	15	n.4973A>G	.	-1	-1	-1	-1	-1	-1	0	.	COSM3755560,COSM3755559	NBK1247:C2676676:604370:ORPHA145|NBK1247:C0346153:114480:254843006|C0027672:699346009|NBK1247:C0677776,CN221809|NBK1247:C0346153:114480:254843006|NBK1247:C2676676:604370:ORPHA145|NBK1247:C0677776|CN169374|C0027672:699346009	1,3	255|3|3|3,2|2|2|2|2|2	Breast-ovarian_cancer\x2c_familial_1|Familial_cancer_of_breast|Hereditary_cancer-predisposing_syndrome|BRCA1_and_BRCA2_Hereditary_Breast_and_Ovarian_Cancer,not_provided|Familial_cancer_of_breast|Breast-ovarian_cancer\x2c_familial_1|BRCA1_and_BRCA2_Hereditary_Breast_and_Ovarian_Cancer|not_specified|Hereditary_cancer-predisposing_syndrome	E7EUM2,B4DES0,E7ETR2,P38398-3,Q6IN79,E9PFC7,P38398,P38398-2	BRCT__1_	D	B,B,B,P,B,B,B,B	B,B,B,B,B,B,B,B	N	P	4.92	1.5	0.000000	0.3273809523809524	0.21951219512195122	0.36147757255936674	0.39502762430939226	0.3321678321678322	0.242624	0.326628	0.353937
chr17	41234470	rs1060915	A	G	.	SNP	1/1	0,1904	1906	synonymous_variant	LOW	BRCA1	transcript	NM_007300.3	protein_coding	12	c.4308T>C	p.Ser1436Ser	4540	7270	4308	5655	1436	1884	0	.	.	NBK1247:C2676676:604370:ORPHA145|NBK1247:C0346153:114480:254843006|C0027672:699346009|CN169374	3	2|2|2|2	Breast-ovarian_cancer\x2c_familial_1|Familial_cancer_of_breast|Hereditary_cancer-predisposing_syndrome|not_specified	.	.	.	.	.	.	P	5.26	0.257	0.000000	0.30357142857142855	0.12804878048780488	0.35883905013192613	0.3839779005524862	0.3304195804195804	0.188833	0.326047	0.348519
chr17	41234470	rs1060915	A	G	.	SNP	1/1	0,1904	1906	synonymous_variant	LOW	BRCA1	transcript	NM_007298.3	protein_coding	11	c.999T>C	p.Ser333Ser	1018	3682	999	2280	333	759	0	.	.	NBK1247:C2676676:604370:ORPHA145|NBK1247:C0346153:114480:254843006|C0027672:699346009|CN169374	3	2|2|2|2	Breast-ovarian_cancer\x2c_familial_1|Familial_cancer_of_breast|Hereditary_cancer-predisposing_syndrome|not_specified	.	.	.	.	.	.	P	5.26	0.257	0.000000	0.30357142857142855	0.12804878048780488	0.35883905013192613	0.3839779005524862	0.3304195804195804	0.188833	0.326047	0.348519
chr17	41234470	rs1060915	A	G	.	SNP	1/1	0,1904	1906	synonymous_variant	LOW	BRCA1	transcript	NM_007297.3	protein_coding	11	c.4167T>C	p.Ser1389Ser	4448	7115	4167	5451	1389	1816	0	.	.	NBK1247:C2676676:604370:ORPHA145|NBK1247:C0346153:114480:254843006|C0027672:699346009|CN169374	3	2|2|2|2	Breast-ovarian_cancer\x2c_familial_1|Familial_cancer_of_breast|Hereditary_cancer-predisposing_syndrome|not_specified	.	.	.	.	.	.	P	5.26	0.257	0.000000	0.30357142857142855	0.12804878048780488	0.35883905013192613	0.3839779005524862	0.3304195804195804	0.188833	0.326047	0.348519
chr17	41234470	rs1060915	A	G	.	SNP	1/1	0,1904	1906	synonymous_variant	LOW	BRCA1	transcript	NM_007299.3	protein_coding	12	c.999T>C	p.Ser333Ser	1193	3783	999	2100	333	699	0	.	.	NBK1247:C2676676:604370:ORPHA145|NBK1247:C0346153:114480:254843006|C0027672:699346009|CN169374	3	2|2|2|2	Breast-ovarian_cancer\x2c_familial_1|Familial_cancer_of_breast|Hereditary_cancer-predisposing_syndrome|not_specified	.	.	.	.	.	.	P	5.26	0.257	0.000000	0.30357142857142855	0.12804878048780488	0.35883905013192613	0.3839779005524862	0.3304195804195804	0.188833	0.326047	0.348519
chr17	41234470	rs1060915	A	G	.	SNP	1/1	0,1904	1906	synonymous_variant	LOW	BRCA1	transcript	NM_007294.3	protein_coding	12	c.4308T>C	p.Ser1436Ser	4540	7207	4308	5592	1436	1863	0	.	.	NBK1247:C2676676:604370:ORPHA145|NBK1247:C0346153:114480:254843006|C0027672:699346009|CN169374	3	2|2|2|2	Breast-ovarian_cancer\x2c_familial_1|Familial_cancer_of_breast|Hereditary_cancer-predisposing_syndrome|not_specified	.	.	.	.	.	.	P	5.26	0.257	0.000000	0.30357142857142855	0.12804878048780488	0.35883905013192613	0.3839779005524862	0.3304195804195804	0.188833	0.326047	0.348519
chr17	41234470	rs1060915	A	G	.	SNP	1/1	0,1904	1906	non_coding_exon_variant	MODIFIER	BRCA1	transcript	NR_027676.1	pseudogene	12	n.4444T>C	.	-1	-1	-1	-1	-1	-1	0	.	.	NBK1247:C2676676:604370:ORPHA145|NBK1247:C0346153:114480:254843006|C0027672:699346009|CN169374	3	2|2|2|2	Breast-ovarian_cancer\x2c_familial_1|Familial_cancer_of_breast|Hereditary_cancer-predisposing_syndrome|not_specified	.	.	.	.	.	.	P	5.26	0.257	0.000000	0.30357142857142855	0.12804878048780488	0.35883905013192613	0.3839779005524862	0.3304195804195804	0.188833	0.326047	0.348519
chr17	41244000	rs16942	T	C	.	SNP	1/1	0,1978	1979	missense_variant	MODERATE	BRCA1	transcript	NM_007300.3	protein_coding	10	c.3548A>G	p.Lys1183Arg	3780	7270	3548	5655	1183	1884	0	.	COSM3755561,COSM148277	CN221809|NBK1247:C0677776|NBK1247:C2676676:604370:ORPHA145|CN169374|C0027672:699346009|NBK1247:C0346153:114480:254843006	1	2|2|2|2|2|2	not_provided|BRCA1_and_BRCA2_Hereditary_Breast_and_Ovarian_Cancer|Breast-ovarian_cancer\x2c_familial_1|not_specified|Hereditary_cancer-predisposing_syndrome|Familial_cancer_of_breast	E7EMP0,E7ERL4,Q5YLB2,E9PFC7,P38398,P38398-2	.	T	B,B,B,B,B,B	B,B,B,B,B,B	N	P	5.31	-2.35	0.000000	0.3241758241758242	0.21544715447154472	0.3562005277044855	0.39502762430939226	0.3304195804195804	0.238311	0.324419	0.352682
chr17	41244000	rs16942	T	C	.	SNP	1/1	0,1978	1979	missense_variant	MODERATE	BRCA1	transcript	NM_007297.3	protein_coding	9	c.3407A>G	p.Lys1136Arg	3688	7115	3407	5451	1136	1816	0	.	COSM3755561,COSM148277	CN221809|NBK1247:C0677776|NBK1247:C2676676:604370:ORPHA145|CN169374|C0027672:699346009|NBK1247:C0346153:114480:254843006	1	2|2|2|2|2|2	not_provided|BRCA1_and_BRCA2_Hereditary_Breast_and_Ovarian_Cancer|Breast-ovarian_cancer\x2c_familial_1|not_specified|Hereditary_cancer-predisposing_syndrome|Familial_cancer_of_breast	E7EMP0,E7ERL4,Q5YLB2,E9PFC7,P38398,P38398-2	.	T	B,B,B,B,B,B	B,B,B,B,B,B	N	P	5.31	-2.35	0.000000	0.3241758241758242	0.21544715447154472	0.3562005277044855	0.39502762430939226	0.3304195804195804	0.238311	0.324419	0.352682
chr17	41244000	rs16942	T	C	.	SNP	1/1	0,1978	1979	missense_variant	MODERATE	BRCA1	transcript	NM_007294.3	protein_coding	10	c.3548A>G	p.Lys1183Arg	3780	7207	3548	5592	1183	1863	0	.	COSM3755561,COSM148277	CN221809|NBK1247:C0677776|NBK1247:C2676676:604370:ORPHA145|CN169374|C0027672:699346009|NBK1247:C0346153:114480:254843006	1	2|2|2|2|2|2	not_provided|BRCA1_and_BRCA2_Hereditary_Breast_and_Ovarian_Cancer|Breast-ovarian_cancer\x2c_familial_1|not_specified|Hereditary_cancer-predisposing_syndrome|Familial_cancer_of_breast	E7EMP0,E7ERL4,Q5YLB2,E9PFC7,P38398,P38398-2	.	T	B,B,B,B,B,B	B,B,B,B,B,B	N	P	5.31	-2.35	0.000000	0.3241758241758242	0.21544715447154472	0.3562005277044855	0.39502762430939226	0.3304195804195804	0.238311	0.324419	0.352682
chr17	41244000	rs16942	T	C	.	SNP	1/1	0,1978	1979	intron_variant	MODIFIER	BRCA1	transcript	NM_007298.3	protein_coding	9	c.788-951A>G	.	-1	-1	-1	-1	-1	-1	0	.	COSM3755561,COSM148277	CN221809|NBK1247:C0677776|NBK1247:C2676676:604370:ORPHA145|CN169374|C0027672:699346009|NBK1247:C0346153:114480:254843006	1	2|2|2|2|2|2	not_provided|BRCA1_and_BRCA2_Hereditary_Breast_and_Ovarian_Cancer|Breast-ovarian_cancer\x2c_familial_1|not_specified|Hereditary_cancer-predisposing_syndrome|Familial_cancer_of_breast	E7EMP0,E7ERL4,Q5YLB2,E9PFC7,P38398,P38398-2	.	T	B,B,B,B,B,B	B,B,B,B,B,B	N	P	5.31	-2.35	0.000000	0.3241758241758242	0.21544715447154472	0.3562005277044855	0.39502762430939226	0.3304195804195804	0.238311	0.324419	0.352682
chr17	41244000	rs16942	T	C	.	SNP	1/1	0,1978	1979	intron_variant	MODIFIER	BRCA1	transcript	NM_007299.3	protein_coding	10	c.788-951A>G	.	-1	-1	-1	-1	-1	-1	0	.	COSM3755561,COSM148277	CN221809|NBK1247:C0677776|NBK1247:C2676676:604370:ORPHA145|CN169374|C0027672:699346009|NBK1247:C0346153:114480:254843006	1	2|2|2|2|2|2	not_provided|BRCA1_and_BRCA2_Hereditary_Breast_and_Ovarian_Cancer|Breast-ovarian_cancer\x2c_familial_1|not_specified|Hereditary_cancer-predisposing_syndrome|Familial_cancer_of_breast	E7EMP0,E7ERL4,Q5YLB2,E9PFC7,P38398,P38398-2	.	T	B,B,B,B,B,B	B,B,B,B,B,B	N	P	5.31	-2.35	0.000000	0.3241758241758242	0.21544715447154472	0.3562005277044855	0.39502762430939226	0.3304195804195804	0.238311	0.324419	0.352682
chr17	41244000	rs16942	T	C	.	SNP	1/1	0,1978	1979	non_coding_exon_variant	MODIFIER	BRCA1	transcript	NR_027676.1	pseudogene	10	n.3684A>G	.	-1	-1	-1	-1	-1	-1	0	.	COSM3755561,COSM148277	CN221809|NBK1247:C0677776|NBK1247:C2676676:604370:ORPHA145|CN169374|C0027672:699346009|NBK1247:C0346153:114480:254843006	1	2|2|2|2|2|2	not_provided|BRCA1_and_BRCA2_Hereditary_Breast_and_Ovarian_Cancer|Breast-ovarian_cancer\x2c_familial_1|not_specified|Hereditary_cancer-predisposing_syndrome|Familial_cancer_of_breast	E7EMP0,E7ERL4,Q5YLB2,E9PFC7,P38398,P38398-2	.	T	B,B,B,B,B,B	B,B,B,B,B,B	N	P	5.31	-2.35	0.000000	0.3241758241758242	0.21544715447154472	0.3562005277044855	0.39502762430939226	0.3304195804195804	0.238311	0.324419	0.352682
chr17	41244435	rs16941	T	C	.	SNP	1/1	2,2945	2949	missense_variant	MODERATE	BRCA1	transcript	NM_007300.3	protein_coding	10	c.3113A>G	p.Glu1038Gly	3345	7270	3113	5655	1038	1884	0	.	COSM3755563,COSM3755562	CN221809|NBK1247:C2676676:604370:ORPHA145|NBK1247:C0346153:114480:254843006|CN169374|C0027672:699346009	3	2|2|2|2|2	not_provided|Breast-ovarian_cancer\x2c_familial_1|Familial_cancer_of_breast|not_specified|Hereditary_cancer-predisposing_syndrome	E7EMP0,E7ERL4,Q5YLB2,E9PFC7,P38398,P38398-2	.	D	B,B,B,B,P,B	B,B,B,B,P,B	N	P	5.23	-0.974	0.000000	0.3031135531135531	0.12804878048780488	0.3575197889182058	0.3839779005524862	0.3304195804195804	0.188379	0.325465	0.34827
chr17	41244435	rs16941	T	C	.	SNP	1/1	2,2945	2949	missense_variant	MODERATE	BRCA1	transcript	NM_007297.3	protein_coding	9	c.2972A>G	p.Glu991Gly	3253	7115	2972	5451	991	1816	0	.	COSM3755563,COSM3755562	CN221809|NBK1247:C2676676:604370:ORPHA145|NBK1247:C0346153:114480:254843006|CN169374|C0027672:699346009	3	2|2|2|2|2	not_provided|Breast-ovarian_cancer\x2c_familial_1|Familial_cancer_of_breast|not_specified|Hereditary_cancer-predisposing_syndrome	E7EMP0,E7ERL4,Q5YLB2,E9PFC7,P38398,P38398-2	.	D	B,B,B,B,P,B	B,B,B,B,P,B	N	P	5.23	-0.974	0.000000	0.3031135531135531	0.12804878048780488	0.3575197889182058	0.3839779005524862	0.3304195804195804	0.188379	0.325465	0.34827
chr17	41244435	rs16941	T	C	.	SNP	1/1	2,2945	2949	missense_variant	MODERATE	BRCA1	transcript	NM_007294.3	protein_coding	10	c.3113A>G	p.Glu1038Gly	3345	7207	3113	5592	1038	1863	0	.	COSM3755563,COSM3755562	CN221809|NBK1247:C2676676:604370:ORPHA145|NBK1247:C0346153:114480:254843006|CN169374|C0027672:699346009	3	2|2|2|2|2	not_provided|Breast-ovarian_cancer\x2c_familial_1|Familial_cancer_of_breast|not_specified|Hereditary_cancer-predisposing_syndrome	E7EMP0,E7ERL4,Q5YLB2,E9PFC7,P38398,P38398-2	.	D	B,B,B,B,P,B	B,B,B,B,P,B	N	P	5.23	-0.974	0.000000	0.3031135531135531	0.12804878048780488	0.3575197889182058	0.3839779005524862	0.3304195804195804	0.188379	0.325465	0.34827
chr17	41244435	rs16941	T	C	.	SNP	1/1	2,2945	2949	intron_variant	MODIFIER	BRCA1	transcript	NM_007298.3	protein_coding	9	c.788-1386A>G	.	-1	-1	-1	-1	-1	-1	0	.	COSM3755563,COSM3755562	CN221809|NBK1247:C2676676:604370:ORPHA145|NBK1247:C0346153:114480:254843006|CN169374|C0027672:699346009	3	2|2|2|2|2	not_provided|Breast-ovarian_cancer\x2c_familial_1|Familial_cancer_of_breast|not_specified|Hereditary_cancer-predisposing_syndrome	E7EMP0,E7ERL4,Q5YLB2,E9PFC7,P38398,P38398-2	.	D	B,B,B,B,P,B	B,B,B,B,P,B	N	P	5.23	-0.974	0.000000	0.3031135531135531	0.12804878048780488	0.3575197889182058	0.3839779005524862	0.3304195804195804	0.188379	0.325465	0.34827
chr17	41244435	rs16941	T	C	.	SNP	1/1	2,2945	2949	intron_variant	MODIFIER	BRCA1	transcript	NM_007299.3	protein_coding	10	c.788-1386A>G	.	-1	-1	-1	-1	-1	-1	0	.	COSM3755563,COSM3755562	CN221809|NBK1247:C2676676:604370:ORPHA145|NBK1247:C0346153:114480:254843006|CN169374|C0027672:699346009	3	2|2|2|2|2	not_provided|Breast-ovarian_cancer\x2c_familial_1|Familial_cancer_of_breast|not_specified|Hereditary_cancer-predisposing_syndrome	E7EMP0,E7ERL4,Q5YLB2,E9PFC7,P38398,P38398-2	.	D	B,B,B,B,P,B	B,B,B,B,P,B	N	P	5.23	-0.974	0.000000	0.3031135531135531	0.12804878048780488	0.3575197889182058	0.3839779005524862	0.3304195804195804	0.188379	0.325465	0.34827
chr17	41244435	rs16941	T	C	.	SNP	1/1	2,2945	2949	non_coding_exon_variant	MODIFIER	BRCA1	transcript	NR_027676.1	pseudogene	10	n.3249A>G	.	-1	-1	-1	-1	-1	-1	0	.	COSM3755563,COSM3755562	CN221809|NBK1247:C2676676:604370:ORPHA145|NBK1247:C0346153:114480:254843006|CN169374|C0027672:699346009	3	2|2|2|2|2	not_provided|Breast-ovarian_cancer\x2c_familial_1|Familial_cancer_of_breast|not_specified|Hereditary_cancer-predisposing_syndrome	E7EMP0,E7ERL4,Q5YLB2,E9PFC7,P38398,P38398-2	.	D	B,B,B,B,P,B	B,B,B,B,P,B	N	P	5.23	-0.974	0.000000	0.3031135531135531	0.12804878048780488	0.3575197889182058	0.3839779005524862	0.3304195804195804	0.188379	0.325465	0.34827
chr17	41244936	rs799917	G	A	.	SNP	1/1	2,2514	2517	missense_variant	MODERATE	BRCA1	transcript	NM_007300.3	protein_coding	10	c.2612C>T	p.Pro871Leu	2844	7270	2612	5655	871	1884	0	.	COSM148278,COSM3755564	CN221809|NBK1247:C2676676:604370:ORPHA145|NBK1247:C0346153:114480:254843006|CN169374|C0027672:699346009,NBK1247:C2676676:604370:ORPHA145,NBK1247:C0346153:114480:254843006|NBK1247:C2676676:604370:ORPHA145	3,1,1	2|2|2|2|2,3,1|0	not_provided|Breast-ovarian_cancer\x2c_familial_1|Familial_cancer_of_breast|not_specified|Hereditary_cancer-predisposing_syndrome,Breast-ovarian_cancer\x2c_familial_1,Familial_cancer_of_breast|Breast-ovarian_cancer\x2c_familial_1	E7EMP0,E7ERL4,Q5YLB2,E9PFC7,P38398,P38398-2	.	T	B,B,B,B,B,B	B,B,B,B,B,B	N	P	5.04	5.04	1.000000	0.48305860805860806	0.8638211382113821	0.3654353562005277	0.4530386740331492	0.3304195804195804	0.800045	0.33593	0.403826
chr17	41244936	rs799917	G	A	.	SNP	1/1	2,2514	2517	missense_variant	MODERATE	BRCA1	transcript	NM_007297.3	protein_coding	9	c.2471C>T	p.Pro824Leu	2752	7115	2471	5451	824	1816	0	.	COSM148278,COSM3755564	CN221809|NBK1247:C2676676:604370:ORPHA145|NBK1247:C0346153:114480:254843006|CN169374|C0027672:699346009,NBK1247:C2676676:604370:ORPHA145,NBK1247:C0346153:114480:254843006|NBK1247:C2676676:604370:ORPHA145	3,1,1	2|2|2|2|2,3,1|0	not_provided|Breast-ovarian_cancer\x2c_familial_1|Familial_cancer_of_breast|not_specified|Hereditary_cancer-predisposing_syndrome,Breast-ovarian_cancer\x2c_familial_1,Familial_cancer_of_breast|Breast-ovarian_cancer\x2c_familial_1	E7EMP0,E7ERL4,Q5YLB2,E9PFC7,P38398,P38398-2	.	T	B,B,B,B,B,B	B,B,B,B,B,B	N	P	5.04	5.04	1.000000	0.48305860805860806	0.8638211382113821	0.3654353562005277	0.4530386740331492	0.3304195804195804	0.800045	0.33593	0.403826
chr17	41244936	rs799917	G	A	.	SNP	1/1	2,2514	2517	missense_variant	MODERATE	BRCA1	transcript	NM_007294.3	protein_coding	10	c.2612C>T	p.Pro871Leu	2844	7207	2612	5592	871	1863	0	.	COSM148278,COSM3755564	CN221809|NBK1247:C2676676:604370:ORPHA145|NBK1247:C0346153:114480:254843006|CN169374|C0027672:699346009,NBK1247:C2676676:604370:ORPHA145,NBK1247:C0346153:114480:254843006|NBK1247:C2676676:604370:ORPHA145	3,1,1	2|2|2|2|2,3,1|0	not_provided|Breast-ovarian_cancer\x2c_familial_1|Familial_cancer_of_breast|not_specified|Hereditary_cancer-predisposing_syndrome,Breast-ovarian_cancer\x2c_familial_1,Familial_cancer_of_breast|Breast-ovarian_cancer\x2c_familial_1	E7EMP0,E7ERL4,Q5YLB2,E9PFC7,P38398,P38398-2	.	T	B,B,B,B,B,B	B,B,B,B,B,B	N	P	5.04	5.04	1.000000	0.48305860805860806	0.8638211382113821	0.3654353562005277	0.4530386740331492	0.3304195804195804	0.800045	0.33593	0.403826
chr17	41244936	rs799917	G	A	.	SNP	1/1	2,2514	2517	intron_variant	MODIFIER	BRCA1	transcript	NM_007298.3	protein_coding	9	c.787+1825C>T	.	-1	-1	-1	-1	-1	-1	0	.	COSM148278,COSM3755564	CN221809|NBK1247:C2676676:604370:ORPHA145|NBK1247:C0346153:114480:254843006|CN169374|C0027672:699346009,NBK1247:C2676676:604370:ORPHA145,NBK1247:C0346153:114480:254843006|NBK1247:C2676676:604370:ORPHA145	3,1,1	2|2|2|2|2,3,1|0	not_provided|Breast-ovarian_cancer\x2c_familial_1|Familial_cancer_of_breast|not_specified|Hereditary_cancer-predisposing_syndrome,Breast-ovarian_cancer\x2c_familial_1,Familial_cancer_of_breast|Breast-ovarian_cancer\x2c_familial_1	E7EMP0,E7ERL4,Q5YLB2,E9PFC7,P38398,P38398-2	.	T	B,B,B,B,B,B	B,B,B,B,B,B	N	P	5.04	5.04	1.000000	0.48305860805860806	0.8638211382113821	0.3654353562005277	0.4530386740331492	0.3304195804195804	0.800045	0.33593	0.403826
chr17	41244936	rs799917	G	A	.	SNP	1/1	2,2514	2517	intron_variant	MODIFIER	BRCA1	transcript	NM_007299.3	protein_coding	10	c.787+1825C>T	.	-1	-1	-1	-1	-1	-1	0	.	COSM148278,COSM3755564	CN221809|NBK1247:C2676676:604370:ORPHA145|NBK1247:C0346153:114480:254843006|CN169374|C0027672:699346009,NBK1247:C2676676:604370:ORPHA145,NBK1247:C0346153:114480:254843006|NBK1247:C2676676:604370:ORPHA145	3,1,1	2|2|2|2|2,3,1|0	not_provided|Breast-ovarian_cancer\x2c_familial_1|Familial_cancer_of_breast|not_specified|Hereditary_cancer-predisposing_syndrome,Breast-ovarian_cancer\x2c_familial_1,Familial_cancer_of_breast|Breast-ovarian_cancer\x2c_familial_1	E7EMP0,E7ERL4,Q5YLB2,E9PFC7,P38398,P38398-2	.	T	B,B,B,B,B,B	B,B,B,B,B,B	N	P	5.04	5.04	1.000000	0.48305860805860806	0.8638211382113821	0.3654353562005277	0.4530386740331492	0.3304195804195804	0.800045	0.33593	0.403826
chr17	41244936	rs799917	G	A	.	SNP	1/1	2,2514	2517	non_coding_exon_variant	MODIFIER	BRCA1	transcript	NR_027676.1	pseudogene	10	n.2748C>T	.	-1	-1	-1	-1	-1	-1	0	.	COSM148278,COSM3755564	CN221809|NBK1247:C2676676:604370:ORPHA145|NBK1247:C0346153:114480:254843006|CN169374|C0027672:699346009,NBK1247:C2676676:604370:ORPHA145,NBK1247:C0346153:114480:254843006|NBK1247:C2676676:604370:ORPHA145	3,1,1	2|2|2|2|2,3,1|0	not_provided|Breast-ovarian_cancer\x2c_familial_1|Familial_cancer_of_breast|not_specified|Hereditary_cancer-predisposing_syndrome,Breast-ovarian_cancer\x2c_familial_1,Familial_cancer_of_breast|Breast-ovarian_cancer\x2c_familial_1	E7EMP0,E7ERL4,Q5YLB2,E9PFC7,P38398,P38398-2	.	T	B,B,B,B,B,B	B,B,B,B,B,B	N	P	5.04	5.04	1.000000	0.48305860805860806	0.8638211382113821	0.3654353562005277	0.4530386740331492	0.3304195804195804	0.800045	0.33593	0.403826
chr17	41245237	rs16940	A	G	.	SNP	1/1	0,2724	2726	synonymous_variant	LOW	BRCA1	transcript	NM_007300.3	protein_coding	10	c.2311T>C	p.Leu771Leu	2543	7270	2311	5655	771	1884	0	.	COSM3755566,COSM3755565	NBK1247:C2676676:604370:ORPHA145|NBK1247:C0346153:114480:254843006|C0027672:699346009|CN169374	3	2|2|2|2	Breast-ovarian_cancer\x2c_familial_1|Familial_cancer_of_breast|Hereditary_cancer-predisposing_syndrome|not_specified	.	.	.	.	.	.	.	.	.	.	.	.	.	.	.	.	.	0.347393
chr17	41245237	rs16940	A	G	.	SNP	1/1	0,2724	2726	synonymous_variant	LOW	BRCA1	transcript	NM_007297.3	protein_coding	9	c.2170T>C	p.Leu724Leu	2451	7115	2170	5451	724	1816	0	.	COSM3755566,COSM3755565	NBK1247:C2676676:604370:ORPHA145|NBK1247:C0346153:114480:254843006|C0027672:699346009|CN169374	3	2|2|2|2	Breast-ovarian_cancer\x2c_familial_1|Familial_cancer_of_breast|Hereditary_cancer-predisposing_syndrome|not_specified	.	.	.	.	.	.	.	.	.	.	.	.	.	.	.	.	.	0.347393
chr17	41245237	rs16940	A	G	.	SNP	1/1	0,2724	2726	synonymous_variant	LOW	BRCA1	transcript	NM_007294.3	protein_coding	10	c.2311T>C	p.Leu771Leu	2543	7207	2311	5592	771	1863	0	.	COSM3755566,COSM3755565	NBK1247:C2676676:604370:ORPHA145|NBK1247:C0346153:114480:254843006|C0027672:699346009|CN169374	3	2|2|2|2	Breast-ovarian_cancer\x2c_familial_1|Familial_cancer_of_breast|Hereditary_cancer-predisposing_syndrome|not_specified	.	.	.	.	.	.	.	.	.	.	.	.	.	.	.	.	.	0.347393
chr17	41245237	rs16940	A	G	.	SNP	1/1	0,2724	2726	intron_variant	MODIFIER	BRCA1	transcript	NM_007298.3	protein_coding	9	c.787+1524T>C	.	-1	-1	-1	-1	-1	-1	0	.	COSM3755566,COSM3755565	NBK1247:C2676676:604370:ORPHA145|NBK1247:C0346153:114480:254843006|C0027672:699346009|CN169374	3	2|2|2|2	Breast-ovarian_cancer\x2c_familial_1|Familial_cancer_of_breast|Hereditary_cancer-predisposing_syndrome|not_specified	.	.	.	.	.	.	.	.	.	.	.	.	.	.	.	.	.	0.347393
chr17	41245237	rs16940	A	G	.	SNP	1/1	0,2724	2726	intron_variant	MODIFIER	BRCA1	transcript	NM_007299.3	protein_coding	10	c.787+1524T>C	.	-1	-1	-1	-1	-1	-1	0	.	COSM3755566,COSM3755565	NBK1247:C2676676:604370:ORPHA145|NBK1247:C0346153:114480:254843006|C0027672:699346009|CN169374	3	2|2|2|2	Breast-ovarian_cancer\x2c_familial_1|Familial_cancer_of_breast|Hereditary_cancer-predisposing_syndrome|not_specified	.	.	.	.	.	.	.	.	.	.	.	.	.	.	.	.	.	0.347393
chr17	41245237	rs16940	A	G	.	SNP	1/1	0,2724	2726	non_coding_exon_variant	MODIFIER	BRCA1	transcript	NR_027676.1	pseudogene	10	n.2447T>C	.	-1	-1	-1	-1	-1	-1	0	.	COSM3755566,COSM3755565	NBK1247:C2676676:604370:ORPHA145|NBK1247:C0346153:114480:254843006|C0027672:699346009|CN169374	3	2|2|2|2	Breast-ovarian_cancer\x2c_familial_1|Familial_cancer_of_breast|Hereditary_cancer-predisposing_syndrome|not_specified	.	.	.	.	.	.	.	.	.	.	.	.	.	.	.	.	.	0.347393
chr17	41245466	rs1799949	G	A	.	SNP	1/1	2,3217	3221	synonymous_variant	LOW	BRCA1	transcript	NM_007300.3	protein_coding	10	c.2082C>T	p.Ser694Ser	2314	7270	2082	5655	694	1884	0	.	COSM148280,COSM3755567	NBK1247:C2676676:604370:ORPHA145|NBK1247:C0346153:114480:254843006|C0027672:699346009|CN169374	3	2|2|2|2	Breast-ovarian_cancer\x2c_familial_1|Familial_cancer_of_breast|Hereditary_cancer-predisposing_syndrome|not_specified	.	.	.	.	.	.	.	.	.	.	.	.	.	.	.	.	.	0.352622
chr17	41245466	rs1799949	G	A	.	SNP	1/1	2,3217	3221	synonymous_variant	LOW	BRCA1	transcript	NM_007297.3	protein_coding	9	c.1941C>T	p.Ser647Ser	2222	7115	1941	5451	647	1816	0	.	COSM148280,COSM3755567	NBK1247:C2676676:604370:ORPHA145|NBK1247:C0346153:114480:254843006|C0027672:699346009|CN169374	3	2|2|2|2	Breast-ovarian_cancer\x2c_familial_1|Familial_cancer_of_breast|Hereditary_cancer-predisposing_syndrome|not_specified	.	.	.	.	.	.	.	.	.	.	.	.	.	.	.	.	.	0.352622
chr17	41245466	rs1799949	G	A	.	SNP	1/1	2,3217	3221	synonymous_variant	LOW	BRCA1	transcript	NM_007294.3	protein_coding	10	c.2082C>T	p.Ser694Ser	2314	7207	2082	5592	694	1863	0	.	COSM148280,COSM3755567	NBK1247:C2676676:604370:ORPHA145|NBK1247:C0346153:114480:254843006|C0027672:699346009|CN169374	3	2|2|2|2	Breast-ovarian_cancer\x2c_familial_1|Familial_cancer_of_breast|Hereditary_cancer-predisposing_syndrome|not_specified	.	.	.	.	.	.	.	.	.	.	.	.	.	.	.	.	.	0.352622
chr17	41245466	rs1799949	G	A	.	SNP	1/1	2,3217	3221	intron_variant	MODIFIER	BRCA1	transcript	NM_007298.3	protein_coding	9	c.787+1295C>T	.	-1	-1	-1	-1	-1	-1	0	.	COSM148280,COSM3755567	NBK1247:C2676676:604370:ORPHA145|NBK1247:C0346153:114480:254843006|C0027672:699346009|CN169374	3	2|2|2|2	Breast-ovarian_cancer\x2c_familial_1|Familial_cancer_of_breast|Hereditary_cancer-predisposing_syndrome|not_specified	.	.	.	.	.	.	.	.	.	.	.	.	.	.	.	.	.	0.352622
chr17	41245466	rs1799949	G	A	.	SNP	1/1	2,3217	3221	intron_variant	MODIFIER	BRCA1	transcript	NM_007299.3	protein_coding	10	c.787+1295C>T	.	-1	-1	-1	-1	-1	-1	0	.	COSM148280,COSM3755567	NBK1247:C2676676:604370:ORPHA145|NBK1247:C0346153:114480:254843006|C0027672:699346009|CN169374	3	2|2|2|2	Breast-ovarian_cancer\x2c_familial_1|Familial_cancer_of_breast|Hereditary_cancer-predisposing_syndrome|not_specified	.	.	.	.	.	.	.	.	.	.	.	.	.	.	.	.	.	0.352622
chr17	41245466	rs1799949	G	A	.	SNP	1/1	2,3217	3221	non_coding_exon_variant	MODIFIER	BRCA1	transcript	NR_027676.1	pseudogene	10	n.2218C>T	.	-1	-1	-1	-1	-1	-1	0	.	COSM148280,COSM3755567	NBK1247:C2676676:604370:ORPHA145|NBK1247:C0346153:114480:254843006|C0027672:699346009|CN169374	3	2|2|2|2	Breast-ovarian_cancer\x2c_familial_1|Familial_cancer_of_breast|Hereditary_cancer-predisposing_syndrome|not_specified	.	.	.	.	.	.	.	.	.	.	.	.	.	.	.	.	.	0.352622
chr17	41249297	rs55688530	G	A	.	SNP	1/1	0,727	727	missense_variant	MODERATE	BRCA1	transcript	NM_007300.3	protein_coding	8	c.557C>T	p.Ser186Phe	789	7270	557	5655	186	1884	0	.	.	NBK1247:C0346153:114480:254843006,NBK1247:C0677776|NBK1247:C2676676:604370:ORPHA145|CN169374|NBK1247:C0346153:114480:254843006|CN221562|CN221572|C0027672:699346009	1,1	1,2|255|3|2|0|0|2	Familial_cancer_of_breast,BRCA1_and_BRCA2_Hereditary_Breast_and_Ovarian_Cancer|Breast-ovarian_cancer\x2c_familial_1|not_specified|Familial_cancer_of_breast|Breast_and/or_ovarian_cancer|Breast_cancer|Hereditary_cancer-predisposing_syndrome	B4DES0,E7ETR2,E7EMP0,Q5YLB2,P38398-3,Q6IN79,E9PFC7,P38398,P38398-2	.	D	D,D,D,D,D,D,D,D,D	D,D,D,D,D,D,D,D,D	D	D	4.96	4.96	1.000000	.	.	.	.	.	.	.	.
chr17	41249297	rs55688530	G	A	.	SNP	1/1	0,727	727	missense_variant	MODERATE	BRCA1	transcript	NM_007298.3	protein_coding	7	c.557C>T	p.Ser186Phe	576	3682	557	2280	186	759	0	.	.	NBK1247:C0346153:114480:254843006,NBK1247:C0677776|NBK1247:C2676676:604370:ORPHA145|CN169374|NBK1247:C0346153:114480:254843006|CN221562|CN221572|C0027672:699346009	1,1	1,2|255|3|2|0|0|2	Familial_cancer_of_breast,BRCA1_and_BRCA2_Hereditary_Breast_and_Ovarian_Cancer|Breast-ovarian_cancer\x2c_familial_1|not_specified|Familial_cancer_of_breast|Breast_and/or_ovarian_cancer|Breast_cancer|Hereditary_cancer-predisposing_syndrome	B4DES0,E7ETR2,E7EMP0,Q5YLB2,P38398-3,Q6IN79,E9PFC7,P38398,P38398-2	.	D	D,D,D,D,D,D,D,D,D	D,D,D,D,D,D,D,D,D	D	D	4.96	4.96	1.000000	.	.	.	.	.	.	.	.
chr17	41249297	rs55688530	G	A	.	SNP	1/1	0,727	727	missense_variant	MODERATE	BRCA1	transcript	NM_007297.3	protein_coding	7	c.416C>T	p.Ser139Phe	697	7115	416	5451	139	1816	0	.	.	NBK1247:C0346153:114480:254843006,NBK1247:C0677776|NBK1247:C2676676:604370:ORPHA145|CN169374|NBK1247:C0346153:114480:254843006|CN221562|CN221572|C0027672:699346009	1,1	1,2|255|3|2|0|0|2	Familial_cancer_of_breast,BRCA1_and_BRCA2_Hereditary_Breast_and_Ovarian_Cancer|Breast-ovarian_cancer\x2c_familial_1|not_specified|Familial_cancer_of_breast|Breast_and/or_ovarian_cancer|Breast_cancer|Hereditary_cancer-predisposing_syndrome	B4DES0,E7ETR2,E7EMP0,Q5YLB2,P38398-3,Q6IN79,E9PFC7,P38398,P38398-2	.	D	D,D,D,D,D,D,D,D,D	D,D,D,D,D,D,D,D,D	D	D	4.96	4.96	1.000000	.	.	.	.	.	.	.	.
chr17	41249297	rs55688530	G	A	.	SNP	1/1	0,727	727	missense_variant	MODERATE	BRCA1	transcript	NM_007299.3	protein_coding	8	c.557C>T	p.Ser186Phe	751	3783	557	2100	186	699	0	.	.	NBK1247:C0346153:114480:254843006,NBK1247:C0677776|NBK1247:C2676676:604370:ORPHA145|CN169374|NBK1247:C0346153:114480:254843006|CN221562|CN221572|C0027672:699346009	1,1	1,2|255|3|2|0|0|2	Familial_cancer_of_breast,BRCA1_and_BRCA2_Hereditary_Breast_and_Ovarian_Cancer|Breast-ovarian_cancer\x2c_familial_1|not_specified|Familial_cancer_of_breast|Breast_and/or_ovarian_cancer|Breast_cancer|Hereditary_cancer-predisposing_syndrome	B4DES0,E7ETR2,E7EMP0,Q5YLB2,P38398-3,Q6IN79,E9PFC7,P38398,P38398-2	.	D	D,D,D,D,D,D,D,D,D	D,D,D,D,D,D,D,D,D	D	D	4.96	4.96	1.000000	.	.	.	.	.	.	.	.
chr17	41249297	rs55688530	G	A	.	SNP	1/1	0,727	727	missense_variant	MODERATE	BRCA1	transcript	NM_007294.3	protein_coding	8	c.557C>T	p.Ser186Phe	789	7207	557	5592	186	1863	0	.	.	NBK1247:C0346153:114480:254843006,NBK1247:C0677776|NBK1247:C2676676:604370:ORPHA145|CN169374|NBK1247:C0346153:114480:254843006|CN221562|CN221572|C0027672:699346009	1,1	1,2|255|3|2|0|0|2	Familial_cancer_of_breast,BRCA1_and_BRCA2_Hereditary_Breast_and_Ovarian_Cancer|Breast-ovarian_cancer\x2c_familial_1|not_specified|Familial_cancer_of_breast|Breast_and/or_ovarian_cancer|Breast_cancer|Hereditary_cancer-predisposing_syndrome	B4DES0,E7ETR2,E7EMP0,Q5YLB2,P38398-3,Q6IN79,E9PFC7,P38398,P38398-2	.	D	D,D,D,D,D,D,D,D,D	D,D,D,D,D,D,D,D,D	D	D	4.96	4.96	1.000000	.	.	.	.	.	.	.	.
chr17	41249297	rs55688530	G	A	.	SNP	1/1	0,727	727	non_coding_exon_variant	MODIFIER	BRCA1	transcript	NR_027676.1	pseudogene	8	n.693C>T	.	-1	-1	-1	-1	-1	-1	0	.	.	NBK1247:C0346153:114480:254843006,NBK1247:C0677776|NBK1247:C2676676:604370:ORPHA145|CN169374|NBK1247:C0346153:114480:254843006|CN221562|CN221572|C0027672:699346009	1,1	1,2|255|3|2|0|0|2	Familial_cancer_of_breast,BRCA1_and_BRCA2_Hereditary_Breast_and_Ovarian_Cancer|Breast-ovarian_cancer\x2c_familial_1|not_specified|Familial_cancer_of_breast|Breast_and/or_ovarian_cancer|Breast_cancer|Hereditary_cancer-predisposing_syndrome	B4DES0,E7ETR2,E7EMP0,Q5YLB2,P38398-3,Q6IN79,E9PFC7,P38398,P38398-2	.	D	D,D,D,D,D,D,D,D,D	D,D,D,D,D,D,D,D,D	D	D	4.96	4.96	1.000000	.	.	.	.	.	.	.	.
chr17	41249363	rs55693317;rs273902772;rs398041703;rs8176144	TA	T	.	DEL	1/1	1,303	356	intron_variant	MODIFIER	BRCA1	transcript	NM_007300.3	protein_coding	7	c.548-58delT	.	-1	-1	-1	-1	-1	-1	0	.	.	NBK1247:C2676676:604370:ORPHA145,NBK1247:C2676676:604370:ORPHA145	1,1	0,2	Breast-ovarian_cancer\x2c_familial_1,Breast-ovarian_cancer\x2c_familial_1	.	.	.	.	.	.	.	.	.	.	.	.	.	.	.	.	.	.
chr17	41249363	rs55693317;rs273902772;rs398041703;rs8176144	TA	T	.	DEL	1/1	1,303	356	intron_variant	MODIFIER	BRCA1	transcript	NM_007298.3	protein_coding	6	c.548-58delT	.	-1	-1	-1	-1	-1	-1	0	.	.	NBK1247:C2676676:604370:ORPHA145,NBK1247:C2676676:604370:ORPHA145	1,1	0,2	Breast-ovarian_cancer\x2c_familial_1,Breast-ovarian_cancer\x2c_familial_1	.	.	.	.	.	.	.	.	.	.	.	.	.	.	.	.	.	.
chr17	41249363	rs55693317;rs273902772;rs398041703;rs8176144	TA	T	.	DEL	1/1	1,303	356	intron_variant	MODIFIER	BRCA1	transcript	NR_027676.1	pseudogene	7	n.684-58delT	.	-1	-1	-1	-1	-1	-1	0	.	.	NBK1247:C2676676:604370:ORPHA145,NBK1247:C2676676:604370:ORPHA145	1,1	0,2	Breast-ovarian_cancer\x2c_familial_1,Breast-ovarian_cancer\x2c_familial_1	.	.	.	.	.	.	.	.	.	.	.	.	.	.	.	.	.	.
chr17	41249363	rs55693317;rs273902772;rs398041703;rs8176144	TA	T	.	DEL	1/1	1,303	356	intron_variant	MODIFIER	BRCA1	transcript	NM_007297.3	protein_coding	6	c.407-58delT	.	-1	-1	-1	-1	-1	-1	0	.	.	NBK1247:C2676676:604370:ORPHA145,NBK1247:C2676676:604370:ORPHA145	1,1	0,2	Breast-ovarian_cancer\x2c_familial_1,Breast-ovarian_cancer\x2c_familial_1	.	.	.	.	.	.	.	.	.	.	.	.	.	.	.	.	.	.
chr17	41249363	rs55693317;rs273902772;rs398041703;rs8176144	TA	T	.	DEL	1/1	1,303	356	intron_variant	MODIFIER	BRCA1	transcript	NM_007299.3	protein_coding	7	c.548-58delT	.	-1	-1	-1	-1	-1	-1	0	.	.	NBK1247:C2676676:604370:ORPHA145,NBK1247:C2676676:604370:ORPHA145	1,1	0,2	Breast-ovarian_cancer\x2c_familial_1,Breast-ovarian_cancer\x2c_familial_1	.	.	.	.	.	.	.	.	.	.	.	.	.	.	.	.	.	.
chr17	41249363	rs55693317;rs273902772;rs398041703;rs8176144	TA	T	.	DEL	1/1	1,303	356	intron_variant	MODIFIER	BRCA1	transcript	NM_007294.3	protein_coding	7	c.548-58delT	.	-1	-1	-1	-1	-1	-1	0	.	.	NBK1247:C2676676:604370:ORPHA145,NBK1247:C2676676:604370:ORPHA145	1,1	0,2	Breast-ovarian_cancer\x2c_familial_1,Breast-ovarian_cancer\x2c_familial_1	.	.	.	.	.	.	.	.	.	.	.	.	.	.	.	.	.	.
chr17	41277187	rs799905	G	C	.	SNP	1/1	0,556	556	upstream_gene_variant	MODIFIER	BRCA1	transcript	NM_007298.3	protein_coding	-1	c.-1074C>G	.	-1	-1	-1	-1	-1	-1	1055	.	.	.	.	.	.	.	.	.	.	.	.	.	.	.	.	.	.	.	.	.	.	.	0.409927
chr17	41277187	rs799905	G	C	.	SNP	1/1	0,556	556	intron_variant	MODIFIER	BRCA1	transcript	NM_007300.3	protein_coding	1	c.-20+101C>G	.	-1	-1	-1	-1	-1	-1	0	.	.	.	.	.	.	.	.	.	.	.	.	.	.	.	.	.	.	.	.	.	.	.	0.409927
chr17	41277187	rs799905	G	C	.	SNP	1/1	0,556	556	intron_variant	MODIFIER	BRCA1	transcript	NR_027676.1	pseudogene	1	n.142+12C>G	.	-1	-1	-1	-1	-1	-1	0	.	.	.	.	.	.	.	.	.	.	.	.	.	.	.	.	.	.	.	.	.	.	.	0.409927
chr17	41277187	rs799905	G	C	.	SNP	1/1	0,556	556	intron_variant	MODIFIER	BRCA1	transcript	NM_007297.3	protein_coding	1	c.-107+107C>G	.	-1	-1	-1	-1	-1	-1	0	.	.	.	.	.	.	.	.	.	.	.	.	.	.	.	.	.	.	.	.	.	.	.	0.409927
chr17	41277187	rs799905	G	C	.	SNP	1/1	0,556	556	intron_variant	MODIFIER	BRCA1	transcript	NM_007299.3	protein_coding	1	c.-20+107C>G	.	-1	-1	-1	-1	-1	-1	0	.	.	.	.	.	.	.	.	.	.	.	.	.	.	.	.	.	.	.	.	.	.	.	0.409927
chr17	41277187	rs799905	G	C	.	SNP	1/1	0,556	556	intron_variant	MODIFIER	BRCA1	transcript	NM_007294.3	protein_coding	1	c.-20+101C>G	.	-1	-1	-1	-1	-1	-1	0	.	.	.	.	.	.	.	.	.	.	.	.	.	.	.	.	.	.	.	.	.	.	.	0.409927
chr17	41277260	.	C	T	.	SNP	1/1	0,740	743	upstream_gene_variant	MODIFIER	BRCA1	transcript	NM_007298.3	protein_coding	-1	c.-1147G>A	.	-1	-1	-1	-1	-1	-1	1128	.	.	.	.	.	.	.	.	.	.	.	.	.	.	.	.	.	.	.	.	.	.	.	7.66272e-06
chr17	41277260	.	C	T	.	SNP	1/1	0,740	743	intron_variant	MODIFIER	BRCA1	transcript	NM_007300.3	protein_coding	1	c.-20+28G>A	.	-1	-1	-1	-1	-1	-1	0	.	.	.	.	.	.	.	.	.	.	.	.	.	.	.	.	.	.	.	.	.	.	.	7.66272e-06
chr17	41277260	.	C	T	.	SNP	1/1	0,740	743	intron_variant	MODIFIER	BRCA1	transcript	NM_007297.3	protein_coding	1	c.-107+34G>A	.	-1	-1	-1	-1	-1	-1	0	.	.	.	.	.	.	.	.	.	.	.	.	.	.	.	.	.	.	.	.	.	.	.	7.66272e-06
chr17	41277260	.	C	T	.	SNP	1/1	0,740	743	intron_variant	MODIFIER	BRCA1	transcript	NM_007299.3	protein_coding	1	c.-20+34G>A	.	-1	-1	-1	-1	-1	-1	0	.	.	.	.	.	.	.	.	.	.	.	.	.	.	.	.	.	.	.	.	.	.	.	7.66272e-06
chr17	41277260	.	C	T	.	SNP	1/1	0,740	743	intron_variant	MODIFIER	BRCA1	transcript	NM_007294.3	protein_coding	1	c.-20+28G>A	.	-1	-1	-1	-1	-1	-1	0	.	.	.	.	.	.	.	.	.	.	.	.	.	.	.	.	.	.	.	.	.	.	.	7.66272e-06
chr17	41277260	.	C	T	.	SNP	1/1	0,740	743	non_coding_exon_variant	MODIFIER	BRCA1	transcript	NR_027676.1	pseudogene	1	n.81G>A	.	-1	-1	-1	-1	-1	-1	0	.	.	.	.	.	.	.	.	.	.	.	.	.	.	.	.	.	.	.	.	.	.	.	7.66272e-06
chr13	32890572	rs1799943	G	A	.	SNP	1/1	0,346	346	5_prime_UTR_variant	MODIFIER	BRCA2	transcript	NM_000059.3	protein_coding	2	c.-26G>A	.	-1	-1	-1	-1	-1	-1	26	.	.	NBK1247:C2675520:612555:ORPHA145|NBK1247:C0346153:114480:254843006,NBK1247:C2675520:612555:ORPHA145,NBK1247:C2675520:612555:ORPHA145	3,1,1	2|1,2,2	Breast-ovarian_cancer\x2c_familial_2|Familial_cancer_of_breast,Breast-ovarian_cancer\x2c_familial_2,Breast-ovarian_cancer\x2c_familial_2	.	.	.	.	.	.	.	.	.	.	.	.	.	.	.	.	.	0.245533
chr13	32911888	rs1801406	A	G	.	SNP	1/1	2,1095	1100	synonymous_variant	LOW	BRCA2	transcript	NM_000059.3	protein_coding	11	c.3396A>G	p.Lys1132Lys	3623	11386	3396	10257	1132	3418	0	.	.	NBK1247:C2675520:612555:ORPHA145,NBK1247:C2675520:612555:ORPHA145|NBK1247:C0346153:114480:254843006|C0027672:699346009|CN169374	1,3	2,2|2|2|2	Breast-ovarian_cancer\x2c_familial_2,Breast-ovarian_cancer\x2c_familial_2|Familial_cancer_of_breast|Hereditary_cancer-predisposing_syndrome|not_specified	.	.	.	.	.	.	.	.	.	.	.	.	.	.	.	.	.	0.294623
chr13	32913055	rs206075	A	G	.	SNP	1/1	0,893	893	synonymous_variant	LOW	BRCA2	transcript	NM_000059.3	protein_coding	11	c.4563A>G	p.Leu1521Leu	4790	11386	4563	10257	1521	3418	0	.	.	NBK1247:C0346153:114480:254843006|C0027672:699346009,NBK1247:C2675520:612555:ORPHA145|NBK1247:C0346153:114480:254843006|C0027672:699346009|CN169374	1,1	2|3,2|2|2|2	Familial_cancer_of_breast|Hereditary_cancer-predisposing_syndrome,Breast-ovarian_cancer\x2c_familial_2|Familial_cancer_of_breast|Hereditary_cancer-predisposing_syndrome|not_specified	.	.	.	.	.	.	.	.	.	.	.	.	.	.	.	.	.	0.994359
chr13	32914236	rs4987117	C	T	.	SNP	1/1	4,1455	1461	missense_variant	MODERATE	BRCA2	transcript	NM_000059.3	protein_coding	11	c.5744C>T	p.Thr1915Met	5971	11386	5744	10257	1915	3418	0	.	COSM3753648,COSM3753647	CN221809|NBK1247:C2675520:612555:ORPHA145|NBK1247:C0677776|CN169374|C0027672:699346009|NBK1247:C0346153:114480:254843006	1	2|255|2|2|2|2	not_provided|Breast-ovarian_cancer\x2c_familial_2|BRCA1_and_BRCA2_Hereditary_Breast_and_Ovarian_Cancer|not_specified|Hereditary_cancer-predisposing_syndrome|Familial_cancer_of_breast	P51587	.	T	B	B	N	N	5.71	0.623	0.000000	0.011446886446886446	0.0	0.023746701846965697	0.019337016574585635	0.0	0.005674	0.02907	0.017616
chr13	32915005	rs206076	G	C	.	SNP	1/1	1,934	935	synonymous_variant	LOW	BRCA2	transcript	NM_000059.3	protein_coding	11	c.6513G>C	p.Val2171Val	6740	11386	6513	10257	2171	3418	0	.	COSM4147690,COSM4147689	NBK1247:C2675520:612555:ORPHA145|NBK1247:C0346153:114480:254843006|CN169374|C0027672:699346009,NBK1247:C0346153:114480:254843006|C0027672:699346009|CN169374	1,1	2|2|2|2,2|3|0	Breast-ovarian_cancer\x2c_familial_2|Familial_cancer_of_breast|not_specified|Hereditary_cancer-predisposing_syndrome,Familial_cancer_of_breast|Hereditary_cancer-predisposing_syndrome|not_specified	.	.	.	.	.	.	.	.	.	.	.	.	.	.	.	.	.	0.994199
chr13	32929232	rs1799955	A	G	.	SNP	1/1	0,1180	1183	synonymous_variant	LOW	BRCA2	transcript	NM_000059.3	protein_coding	14	c.7242A>G	p.Ser2414Ser	7469	11386	7242	10257	2414	3418	0	.	.	NBK1247:C2675520:612555:ORPHA145|NBK1247:C0346153:114480:254843006|C0027672:699346009|CN169374	1	2|2|2|2	Breast-ovarian_cancer\x2c_familial_2|Familial_cancer_of_breast|Hereditary_cancer-predisposing_syndrome|not_specified	.	.	.	.	.	.	.	.	.	.	.	.	.	.	.	.	.	0.225354
chr13	32929387	rs169547	T	C	.	SNP	1/1	2,810	812	missense_variant	MODERATE	BRCA2	transcript	NM_000059.3	protein_coding	14	c.7397T>C	p.Val2466Ala	7624	11386	7397	10257	2466	3418	0	.	.	NBK1247:C0346153:114480:254843006|NBK1247:C2675520:612555:ORPHA145|CN169374,CN169374	1,1	2|0|2,2	Familial_cancer_of_breast|Breast-ovarian_cancer\x2c_familial_2|not_specified,not_specified	.	.	T	.	.	N	P	5.07	5.07	0.027000	0.9775641025641025	0.9044715447154471	1.0	0.994475138121547	1.0	0.935286	0.999418	0.994876
chr13	32936646	rs9534262	T	C	.	SNP	1/1	0,553	554	intron_variant	MODIFIER	BRCA2	transcript	NM_000059.3	protein_coding	16	c.7806-14T>C	.	-1	-1	-1	-1	-1	-1	0	.	.	NBK1247:C2675520:612555:ORPHA145|NBK1247:C0346153:114480:254843006|C0027672:699346009|CN169374	1	2|2|2|2	Breast-ovarian_cancer\x2c_familial_2|Familial_cancer_of_breast|Hereditary_cancer-predisposing_syndrome|not_specified	.	.	.	.	.	.	.	.	.	.	.	.	.	.	.	.	.	0.522871
chr13	32938881	rs11571725	A	G	.	SNP	1/1	0,347	347	intron_variant	MODIFIER	BRCA2	transcript	NM_000059.3	protein_coding	18	c.8331+1211A>G	.	-1	-1	-1	-1	-1	-1	0	.	.	.	.	.	.	.	.	.	.	.	.	.	.	.	.	.	.	.	.	.	.	.	.
chr17	59760996	rs4986763	A	G	.	SNP	0/1	731,3944	4677	synonymous_variant	LOW	BRIP1	transcript	NM_032043.2	protein_coding	20	c.3411T>C	p.Tyr1137Tyr	3717	8166	3411	3750	1137	1249	0	.	.	.	.	.	.	.	.	.	.	.	.	.	.	.	.	.	.	.	.	.	.	.	0.5993
chr17	59762452	rs9303450	T	G	.	SNP	0/1	166,899	1065	intron_variant	MODIFIER	BRIP1	transcript	NM_032043.2	protein_coding	19	c.2905+745A>C	.	-1	-1	-1	-1	-1	-1	0	.	.	.	.	.	.	.	.	.	.	.	.	.	.	.	.	.	.	.	.	.	.	.	.
chr17	59763347	rs4986764	A	G	.	SNP	0/1	788,4037	4830	missense_variant	MODERATE	BRIP1	transcript	NM_032043.2	protein_coding	19	c.2755T>C	p.Ser919Pro	3061	8166	2755	3750	919	1249	0	.	.	CN169374|C0027672:699346009	1	1|2	not_specified|Hereditary_cancer-predisposing_syndrome	C9JGZ0	.	.	B	B	N	P	5.81	0.71	0.001000	0.6735347985347986	0.7012195121951219	0.5527704485488126	0.7237569060773481	0.777972027972028	0.661144	0.588953	0.601855
chr17	59763465	rs4986765;rs386596996	T	C	.	SNP	0/1	507,2366	2876	synonymous_variant	LOW	BRIP1	transcript	NM_032043.2	protein_coding	19	c.2637A>G	p.Glu879Glu	2943	8166	2637	3750	879	1249	0	.	COSM437064,COSM1479821	.	.	.	.	.	.	.	.	.	.	.	.	.	.	.	.	.	.	.	.	.	0.717913
chr17	59857809	rs4988351	C	G	.	SNP	0/1	724,119	844	intron_variant	MODIFIER	BRIP1	transcript	NM_032043.2	protein_coding	12	c.1795-47G>C	.	-1	-1	-1	-1	-1	-1	0	.	.	.	.	.	.	.	.	.	.	.	.	.	.	.	.	.	.	.	.	.	.	.	0.736915
chr17	59877950	rs10515211	A	G	.	SNP	0/1	132,755	887	intron_variant	MODIFIER	BRIP1	transcript	NM_032043.2	protein_coding	8	c.1140+664T>C	.	-1	-1	-1	-1	-1	-1	0	.	.	.	.	.	.	.	.	.	.	.	.	.	.	.	.	.	.	.	.	.	.	.	.
chr17	59877984	rs9904292	C	T	.	SNP	0/1	738,123	862	intron_variant	MODIFIER	BRIP1	transcript	NM_032043.2	protein_coding	8	c.1140+630G>A	.	-1	-1	-1	-1	-1	-1	0	.	.	.	.	.	.	.	.	.	.	.	.	.	.	.	.	.	.	.	.	.	.	.	.
chrX	100608191	rs1135363	G	A	.	SNP	1/1	0,1043	1043	synonymous_variant	LOW	BTK	transcript	NM_001287344.1	protein_coding	18	c.2001C>T	p.Cys667Cys	2248	2767	2001	2082	667	693	0	.	.	.	.	.	.	.	.	D	.	.	.	P	5.23	4.36	1.000000	0.4207353827606992	0.7315436241610739	0.08664772727272728	0.26573426573426573	0.2647058823529412	0.792438	0.161266	0.313633
chrX	100608191	rs1135363	G	A	.	SNP	1/1	0,1043	1043	synonymous_variant	LOW	BTK	transcript	NM_000061.2	protein_coding	18	c.1899C>T	p.Cys633Cys	2092	2611	1899	1980	633	659	0	.	.	.	.	.	.	.	.	D	.	.	.	P	5.23	4.36	1.000000	0.4207353827606992	0.7315436241610739	0.08664772727272728	0.26573426573426573	0.2647058823529412	0.792438	0.161266	0.313633
chrX	100608191	rs1135363	G	A	.	SNP	1/1	0,1043	1043	synonymous_variant	LOW	BTK	transcript	NM_001287345.1	protein_coding	16	c.1371C>T	p.Cys457Cys	1729	2248	1371	1452	457	483	0	.	.	.	.	.	.	.	.	D	.	.	.	P	5.23	4.36	1.000000	0.4207353827606992	0.7315436241610739	0.08664772727272728	0.26573426573426573	0.2647058823529412	0.792438	0.161266	0.313633
chrX	100615023	rs2746110	T	G	.	SNP	1/1	2,344	346	intron_variant	MODIFIER	BTK	transcript	NM_001287344.1	protein_coding	9	c.941+53A>C	.	-1	-1	-1	-1	-1	-1	0	.	.	.	.	.	.	.	.	.	.	.	.	.	.	.	.	.	.	.	.	.	.	.	.
chrX	100615023	rs2746110	T	G	.	SNP	1/1	2,344	346	intron_variant	MODIFIER	BTK	transcript	NM_000061.2	protein_coding	9	c.839+53A>C	.	-1	-1	-1	-1	-1	-1	0	.	.	.	.	.	.	.	.	.	.	.	.	.	.	.	.	.	.	.	.	.	.	.	.
chrX	100615023	rs2746110	T	G	.	SNP	1/1	2,344	346	intron_variant	MODIFIER	BTK	transcript	NM_001287345.1	protein_coding	10	c.839+53A>C	.	-1	-1	-1	-1	-1	-1	0	.	.	.	.	.	.	.	.	.	.	.	.	.	.	.	.	.	.	.	.	.	.	.	.
chrX	100639801	rs2238984	A	G	.	SNP	1/1	0,406	406	intron_variant	MODIFIER	BTK	transcript	NM_001287344.1	protein_coding	1	c.72+5665T>C	.	-1	-1	-1	-1	-1	-1	0	.	.	.	.	.	.	.	.	.	.	.	.	.	.	.	.	.	.	.	.	.	.	.	.
chrX	100639801	rs2238984	A	G	.	SNP	1/1	0,406	406	intron_variant	MODIFIER	BTK	transcript	NM_000061.2	protein_coding	1	c.-31+1249T>C	.	-1	-1	-1	-1	-1	-1	0	.	.	.	.	.	.	.	.	.	.	.	.	.	.	.	.	.	.	.	.	.	.	.	.
chrX	100639801	rs2238984	A	G	.	SNP	1/1	0,406	406	intron_variant	MODIFIER	BTK	transcript	NM_001287345.1	protein_coding	1	c.-196+1249T>C	.	-1	-1	-1	-1	-1	-1	0	.	.	.	.	.	.	.	.	.	.	.	.	.	.	.	.	.	.	.	.	.	.	.	.
chr19	11065457	rs76127343	C	T	.	SNP	1/1	2,800	802	intergenic_region	MODIFIER	C19orf52-SMARCA4	intergenic_region	C19orf52-SMARCA4	.	-1	n.11065457C>T	.	-1	-1	-1	-1	-1	-1	0	.	.	.	.	.	.	.	.	.	.	.	.	.	.	.	.	.	.	.	.	.	.	.	.
chr3	89049878	rs9853326	A	G	.	SNP	0/1	471,187	658	intergenic_region	MODIFIER	C3orf38-EPHA3	intergenic_region	C3orf38-EPHA3	.	-1	n.89049878A>G	.	-1	-1	-1	-1	-1	-1	0	.	.	.	.	.	.	.	.	.	.	.	.	.	.	.	.	.	.	.	.	.	.	.	.
chr7	2946461	rs1124581	T	C	.	SNP	1/1	4,931	936	synonymous_variant	LOW	CARD11	transcript	NM_032415.5	protein_coding	25	c.3276A>G	p.Arg1092Arg	3680	4431	3276	3465	1092	1154	0	.	COSM3762618	.	.	.	.	.	.	.	.	.	.	.	.	.	.	.	.	.	.	.	.	.	0.509969
chr7	2957005	rs3735124	T	C	.	SNP	1/1	1,550	551	synonymous_variant	LOW	CARD11	transcript	NM_032415.5	protein_coding	20	c.2622A>G	p.Pro874Pro	3026	4431	2622	3465	874	1154	0	.	.	.	.	.	.	.	.	.	.	.	.	.	.	.	.	.	.	.	.	.	.	.	0.307563
chr7	2962241	rs3735130	G	A	.	SNP	1/1	3,351	354	intron_variant	MODIFIER	CARD11	transcript	NM_032415.5	protein_coding	17	c.2269+27C>T	.	-1	-1	-1	-1	-1	-1	0	.	.	.	.	.	.	.	.	.	.	.	.	.	.	.	.	.	.	.	.	.	.	.	0.163256
chr7	3147020	rs6943837	C	T	.	SNP	1/1	0,832	832	intergenic_region	MODIFIER	CARD11-LOC100129603	intergenic_region	CARD11-LOC100129603	.	-1	n.3147020C>T	.	-1	-1	-1	-1	-1	-1	0	.	.	.	.	.	.	.	.	.	.	.	.	.	.	.	.	.	.	.	.	.	.	.	.
chr11	119146659	rs2511854	G	C	.	SNP	1/1	0,1490	1490	intron_variant	MODIFIER	CBL	transcript	NM_005188.3	protein_coding	5	c.870-48G>C	.	-1	-1	-1	-1	-1	-1	0	.	.	.	.	.	.	.	.	.	.	.	.	.	.	.	.	.	.	.	.	.	.	.	0.590494
chr11	119148573	rs2510152	G	T	.	SNP	1/1	0,1569	1569	intron_variant	MODIFIER	CBL	transcript	NM_005188.3	protein_coding	7	c.1095+19G>T	.	-1	-1	-1	-1	-1	-1	0	.	.	CN166718	1	2	Rasopathy	.	.	.	.	.	.	.	.	.	.	.	.	.	.	.	.	.	0.58772
chr11	69462910	rs9344	G	A	.	SNP	0/1	227,1402	1630	splice_region_variant&synonymous_variant	LOW	CCND1	transcript	NM_053056.2	protein_coding	4	c.723G>A	p.Pro241Pro	932	4289	723	888	241	295	0	.	COSM1179751,COSM4146233	.|CN186214|.	1	255|255|255	Colorectal_cancer\x2c_susceptibility_to|Multiple_myeloma\x2c_translocation_11\x2c14_type|VON_HIPPEL-LINDAU_SYNDROME\x2c_MODIFIER_OF	.	.	.	.	.	.	.	.	.	.	.	.	.	.	.	.	.	0.452789
chr11	69466115	rs7177	C	A	.	SNP	1/1	1,929	933	3_prime_UTR_variant	MODIFIER	CCND1	transcript	NM_053056.2	protein_coding	5	c.*65C>A	.	-1	-1	-1	-1	-1	-1	65	.	.	.	.	.	.	.	.	.	.	.	.	.	.	.	.	.	.	.	.	.	.	.	.
chr6	41903782	rs1051130	A	C	.	SNP	1/1	1,346	347	missense_variant	MODERATE	CCND3	transcript	NM_001760.4	protein_coding	5	c.775T>G	p.Ser259Ala	974	2085	775	879	259	292	0	.	COSM451455	.	.	.	.	.,E9PAS4,P30281,Q5T8J1	.,Cyclin__C-terminal__1_	D,T	.,B,B,B	.,B,B,B	.,N	P,P	5.47,5.47	0.192,0.192	0.102000,0.102000	0.5842490842490843,0.5842490842490843	0.8313008130081301,0.8313008130081301	0.5435356200527705,0.5435356200527705	0.4530386740331492,0.4530386740331492	0.5087412587412588,0.5087412587412588	0.776214,0.776214	0.546512,0.546512	0.538159
chr6	41903782	rs1051130	A	C	.	SNP	1/1	1,346	347	missense_variant	MODERATE	CCND3	transcript	NM_001136125.2	protein_coding	4	c.559T>G	p.Ser187Ala	758	1869	559	663	187	220	0	.	COSM451455	.	.	.	.	.,E9PAS4,P30281,Q5T8J1	.,Cyclin__C-terminal__1_	D,T	.,B,B,B	.,B,B,B	.,N	P,P	5.47,5.47	0.192,0.192	0.102000,0.102000	0.5842490842490843,0.5842490842490843	0.8313008130081301,0.8313008130081301	0.5435356200527705,0.5435356200527705	0.4530386740331492,0.4530386740331492	0.5087412587412588,0.5087412587412588	0.776214,0.776214	0.546512,0.546512	0.538159
chr6	41903782	rs1051130	A	C	.	SNP	1/1	1,346	347	missense_variant	MODERATE	CCND3	transcript	NM_001287427.1	protein_coding	5	c.625T>G	p.Ser209Ala	1474	2585	625	729	209	242	0	.	COSM451455	.	.	.	.	.,E9PAS4,P30281,Q5T8J1	.,Cyclin__C-terminal__1_	D,T	.,B,B,B	.,B,B,B	.,N	P,P	5.47,5.47	0.192,0.192	0.102000,0.102000	0.5842490842490843,0.5842490842490843	0.8313008130081301,0.8313008130081301	0.5435356200527705,0.5435356200527705	0.4530386740331492,0.4530386740331492	0.5087412587412588,0.5087412587412588	0.776214,0.776214	0.546512,0.546512	0.538159
chr6	41903782	rs1051130	A	C	.	SNP	1/1	1,346	347	missense_variant	MODERATE	CCND3	transcript	NM_001136017.3	protein_coding	5	c.532T>G	p.Ser178Ala	971	2082	532	636	178	211	0	.	COSM451455	.	.	.	.	.,E9PAS4,P30281,Q5T8J1	.,Cyclin__C-terminal__1_	D,T	.,B,B,B	.,B,B,B	.,N	P,P	5.47,5.47	0.192,0.192	0.102000,0.102000	0.5842490842490843,0.5842490842490843	0.8313008130081301,0.8313008130081301	0.5435356200527705,0.5435356200527705	0.4530386740331492,0.4530386740331492	0.5087412587412588,0.5087412587412588	0.776214,0.776214	0.546512,0.546512	0.538159
chr6	41903782	rs1051130	A	C	.	SNP	1/1	1,346	347	missense_variant	MODERATE	CCND3	transcript	NM_001136126.2	protein_coding	4	c.187T>G	p.Ser63Ala	755	1866	187	291	63	96	0	.	COSM451455	.	.	.	.	.,E9PAS4,P30281,Q5T8J1	.,Cyclin__C-terminal__1_	D,T	.,B,B,B	.,B,B,B	.,N	P,P	5.47,5.47	0.192,0.192	0.102000,0.102000	0.5842490842490843,0.5842490842490843	0.8313008130081301,0.8313008130081301	0.5435356200527705,0.5435356200527705	0.4530386740331492,0.4530386740331492	0.5087412587412588,0.5087412587412588	0.776214,0.776214	0.546512,0.546512	0.538159
chr6	41903782	rs1051130	A	C	.	SNP	1/1	1,346	347	missense_variant	MODERATE	CCND3	transcript	NM_001287434.1	protein_coding	5	c.187T>G	p.Ser63Ala	937	2048	187	291	63	96	0	.	COSM451455	.	.	.	.	.,E9PAS4,P30281,Q5T8J1	.,Cyclin__C-terminal__1_	D,T	.,B,B,B	.,B,B,B	.,N	P,P	5.47,5.47	0.192,0.192	0.102000,0.102000	0.5842490842490843,0.5842490842490843	0.8313008130081301,0.8313008130081301	0.5435356200527705,0.5435356200527705	0.4530386740331492,0.4530386740331492	0.5087412587412588,0.5087412587412588	0.776214,0.776214	0.546512,0.546512	0.538159
chr19	30303352	rs3218027	T	C	.	SNP	0/1	5,8	13	intron_variant	MODIFIER	CCNE1	transcript	NM_001238.2	protein_coding	1	c.-24-87T>C	.	-1	-1	-1	-1	-1	-1	0	.	.	.	.	.	.	.	.	.	.	.	.	.	.	.	.	.	.	.	.	.	.	.	.
chr19	30303379	rs200996365	GA	G	.	DEL	0/1	7,11	18	intron_variant	MODIFIER	CCNE1	transcript	NM_001238.2	protein_coding	1	c.-24-58delA	.	-1	-1	-1	-1	-1	-1	0	.	.	.	.	.	.	.	.	.	.	.	.	.	.	.	.	.	.	.	.	.	.	.	.
chr19	30303714	rs3214459;rs3218029;rs397759188	T	TC	.	INS	0/1	87,208	309	intron_variant	MODIFIER	CCNE1	transcript	NM_001238.2	protein_coding	3	c.111+38dupC	.	-1	-1	-1	-1	-1	-1	0	.	.	.	.	.	.	.	.	.	.	.	.	.	.	.	.	.	.	.	.	.	.	.	0.62519
chr19	30313523	rs67602822	CCTT	C	.	DEL	0/1	264,519	830	intron_variant	MODIFIER	CCNE1	transcript	NM_001238.2	protein_coding	11	c.1110+17_1110+19delCTT	.	-1	-1	-1	-1	-1	-1	0	.	.	.	.	.	.	.	.	.	.	.	.	.	.	.	.	.	.	.	.	.	.	.	0.255913
chr19	30314666	rs7257694	C	T	.	SNP	0/1	224,386	610	synonymous_variant	LOW	CCNE1	transcript	NM_001238.2	protein_coding	12	c.1215C>T	p.Ser405Ser	1398	1947	1215	1233	405	410	0	.	.	.	.	.	.	.	.	.	.	.	.	.	.	.	.	.	.	.	.	.	.	.	0.317038
chr19	30345526	rs7256148	A	G	.	SNP	0/1	151,292	443	intergenic_region	MODIFIER	CCNE1-URI1	intergenic_region	CCNE1-URI1	.	-1	n.30345526A>G	.	-1	-1	-1	-1	-1	-1	0	.	.	.	.	.	.	.	.	.	.	.	.	.	.	.	.	.	.	.	.	.	.	.	.
chr19	30394856	rs9630879	A	G	.	SNP	1/1	0,238	238	intergenic_region	MODIFIER	CCNE1-URI1	intergenic_region	CCNE1-URI1	.	-1	n.30394856A>G	.	-1	-1	-1	-1	-1	-1	0	.	.	.	.	.	.	.	.	.	.	.	.	.	.	.	.	.	.	.	.	.	.	.	.
chr16	68771372	rs3743674	C	T	.	SNP	1/1	0,92	92	splice_region_variant&intron_variant	LOW	CDH1	transcript	NM_004360.4	protein_coding	1	c.48+6C>T	.	-1	-1	-1	-1	-1	-1	0	.	.	C0027672:699346009	1	2	Hereditary_cancer-predisposing_syndrome	.	.	.	.	.	.	.	.	.	.	.	.	.	.	.	.	.	0.816102
chr16	68771372	rs3743674	C	T	.	SNP	1/1	0,92	92	splice_region_variant&intron_variant	LOW	CDH1	transcript	NM_001317184.1	protein_coding	1	c.48+6C>T	.	-1	-1	-1	-1	-1	-1	0	.	.	C0027672:699346009	1	2	Hereditary_cancer-predisposing_syndrome	.	.	.	.	.	.	.	.	.	.	.	.	.	.	.	.	.	0.816102
chr16	68771372	rs3743674	C	T	.	SNP	1/1	0,92	92	splice_region_variant&intron_variant	LOW	CDH1	transcript	NM_001317185.1	protein_coding	1	c.-1568+6C>T	.	-1	-1	-1	-1	-1	-1	0	.	.	C0027672:699346009	1	2	Hereditary_cancer-predisposing_syndrome	.	.	.	.	.	.	.	.	.	.	.	.	.	.	.	.	.	0.816102
chr16	68771372	rs3743674	C	T	.	SNP	1/1	0,92	92	splice_region_variant&intron_variant	LOW	CDH1	transcript	NM_001317186.1	protein_coding	1	c.-1772+6C>T	.	-1	-1	-1	-1	-1	-1	0	.	.	C0027672:699346009	1	2	Hereditary_cancer-predisposing_syndrome	.	.	.	.	.	.	.	.	.	.	.	.	.	.	.	.	.	0.816102
chr16	68771418	rs45625236;rs147838237	C	CGCCCCAGCCCCGT	.	INS	1/1	0,108	112	intron_variant	MODIFIER	CDH1	transcript	NM_004360.4	protein_coding	1	c.48+62_48+63insCGTGCCCCAGCCC	.	-1	-1	-1	-1	-1	-1	0	.	.	.	.	.	.	.	.	.	.	.	.	.	.	.	.	.	.	.	.	.	.	.	0.810741
chr16	68771418	rs45625236;rs147838237	C	CGCCCCAGCCCCGT	.	INS	1/1	0,108	112	intron_variant	MODIFIER	CDH1	transcript	NM_001317184.1	protein_coding	1	c.48+62_48+63insCGTGCCCCAGCCC	.	-1	-1	-1	-1	-1	-1	0	.	.	.	.	.	.	.	.	.	.	.	.	.	.	.	.	.	.	.	.	.	.	.	0.810741
chr16	68771418	rs45625236;rs147838237	C	CGCCCCAGCCCCGT	.	INS	1/1	0,108	112	intron_variant	MODIFIER	CDH1	transcript	NM_001317185.1	protein_coding	1	c.-1568+62_-1568+63insCGTGCCCCAGCCC	.	-1	-1	-1	-1	-1	-1	0	.	.	.	.	.	.	.	.	.	.	.	.	.	.	.	.	.	.	.	.	.	.	.	0.810741
chr16	68771418	rs45625236;rs147838237	C	CGCCCCAGCCCCGT	.	INS	1/1	0,108	112	intron_variant	MODIFIER	CDH1	transcript	NM_001317186.1	protein_coding	1	c.-1772+62_-1772+63insCGTGCCCCAGCCC	.	-1	-1	-1	-1	-1	-1	0	.	.	.	.	.	.	.	.	.	.	.	.	.	.	.	.	.	.	.	.	.	.	.	0.810741
chr16	68857441	rs1801552	T	C	.	SNP	0/1	415,456	873	synonymous_variant	LOW	CDH1	transcript	NM_004360.4	protein_coding	13	c.2076T>C	p.Ala692Ala	2202	4818	2076	2649	692	882	0	.	COSM3755010	C0027672:699346009	1	2	Hereditary_cancer-predisposing_syndrome	.	.	.	.	.	.	.	.	.	.	.	.	.	.	.	.	.	0.651054
chr16	68857441	rs1801552	T	C	.	SNP	0/1	415,456	873	synonymous_variant	LOW	CDH1	transcript	NM_001317184.1	protein_coding	12	c.1893T>C	p.Ala631Ala	2019	4635	1893	2466	631	821	0	.	COSM3755010	C0027672:699346009	1	2	Hereditary_cancer-predisposing_syndrome	.	.	.	.	.	.	.	.	.	.	.	.	.	.	.	.	.	0.651054
chr16	68857441	rs1801552	T	C	.	SNP	0/1	415,456	873	synonymous_variant	LOW	CDH1	transcript	NM_001317185.1	protein_coding	13	c.528T>C	p.Ala176Ala	2269	4885	528	1101	176	366	0	.	COSM3755010	C0027672:699346009	1	2	Hereditary_cancer-predisposing_syndrome	.	.	.	.	.	.	.	.	.	.	.	.	.	.	.	.	.	0.651054
chr16	68857441	rs1801552	T	C	.	SNP	0/1	415,456	873	synonymous_variant	LOW	CDH1	transcript	NM_001317186.1	protein_coding	12	c.111T>C	p.Ala37Ala	2056	4672	111	684	37	227	0	.	COSM3755010	C0027672:699346009	1	2	Hereditary_cancer-predisposing_syndrome	.	.	.	.	.	.	.	.	.	.	.	.	.	.	.	.	.	0.651054
chr7	92247539	rs3731373	A	G	.	SNP	1/1	2,1754	1757	intron_variant	MODIFIER	CDK6	transcript	NM_001145306.1	protein_coding	6	c.699-18T>C	.	-1	-1	-1	-1	-1	-1	0	.	.	.	.	.	.	.	.	.	.	.	.	.	.	.	.	.	.	.	.	.	.	.	0.0457852
chr7	92247539	rs3731373	A	G	.	SNP	1/1	2,1754	1757	intron_variant	MODIFIER	CDK6	transcript	NM_001259.6	protein_coding	6	c.699-18T>C	.	-1	-1	-1	-1	-1	-1	0	.	.	.	.	.	.	.	.	.	.	.	.	.	.	.	.	.	.	.	.	.	.	.	0.0457852
chr7	92303554	rs3757823;rs386585593	A	G	.	SNP	1/1	2,566	568	intron_variant	MODIFIER	CDK6	transcript	NM_001145306.1	protein_coding	4	c.538-2705T>C	.	-1	-1	-1	-1	-1	-1	0	.	.	.	.	.	.	.	.	.	.	.	.	.	.	.	.	.	.	.	.	.	.	.	.
chr7	92303554	rs3757823;rs386585593	A	G	.	SNP	1/1	2,566	568	intron_variant	MODIFIER	CDK6	transcript	NM_001259.6	protein_coding	4	c.538-2705T>C	.	-1	-1	-1	-1	-1	-1	0	.	.	.	.	.	.	.	.	.	.	.	.	.	.	.	.	.	.	.	.	.	.	.	.
chr13	26900920	rs1410281	A	G	.	SNP	1/1	0,178	178	intron_variant	MODIFIER	CDK8	transcript	NM_001260.1	protein_coding	1	c.129-10784A>G	.	-1	-1	-1	-1	-1	-1	0	.	.	.	.	.	.	.	.	.	.	.	.	.	.	.	.	.	.	.	.	.	.	.	.
chr13	26974562	rs998692	G	A	.	SNP	1/1	0,708	710	intron_variant	MODIFIER	CDK8	transcript	NM_001260.1	protein_coding	9	c.934-28G>A	.	-1	-1	-1	-1	-1	-1	0	.	.	.	.	.	.	.	.	.	.	.	.	.	.	.	.	.	.	.	.	.	.	.	0.859314
chr13	27090038	rs1948715	A	G	.	SNP	1/1	0,251	251	intergenic_region	MODIFIER	CDK8-WASF3	intergenic_region	CDK8-WASF3	.	-1	n.27090038A>G	.	-1	-1	-1	-1	-1	-1	0	.	.	.	.	.	.	.	.	.	.	.	.	.	.	.	.	.	.	.	.	.	.	.	.
chr15	93448222	rs7179364	G	A	.	SNP	0/1	1267,705	1972	intron_variant	MODIFIER	CHD2	transcript	NM_001271.3	protein_coding	2	c.62+3693G>A	.	-1	-1	-1	-1	-1	-1	0	.	.	.	.	.	.	B7Z3I4	.	T	B	B	.	P	3.48	2.54	0.884000	0.08974358974358974	0.1565040650406504	0.10686015831134564	0.0718232044198895	0.02097902097902098	.	.	0.104422
chr15	93448222	rs7179364	G	A	.	SNP	0/1	1267,705	1972	intron_variant	MODIFIER	CHD2	transcript	NM_001042572.2	protein_coding	2	c.62+3693G>A	.	-1	-1	-1	-1	-1	-1	0	.	.	.	.	.	.	B7Z3I4	.	T	B	B	.	P	3.48	2.54	0.884000	0.08974358974358974	0.1565040650406504	0.10686015831134564	0.0718232044198895	0.02097902097902098	.	.	0.104422
chr15	93510603	rs4777755	A	G	.	SNP	1/1	0,811	811	synonymous_variant	LOW	CHD2	transcript	NM_001271.3	protein_coding	17	c.2049A>G	p.Glu683Glu	2624	9364	2049	5487	683	1828	0	.	.	.	.	.	.	.	.	.	.	.	.	.	.	.	.	.	.	.	.	.	.	.	0.84977
chr15	93521604	rs11074121	A	G	.	SNP	1/1	0,761	768	synonymous_variant	LOW	CHD2	transcript	NM_001271.3	protein_coding	21	c.2718A>G	p.Gln906Gln	3293	9364	2718	5487	906	1828	0	.	.	.	.	.	.	.	.	.	.	.	.	.	.	.	.	.	.	.	.	.	.	.	0.84424
chr15	93521651	rs11074122	T	G	.	SNP	1/1	0,502	502	intron_variant	MODIFIER	CHD2	transcript	NM_001271.3	protein_coding	21	c.2727+38T>G	.	-1	-1	-1	-1	-1	-1	0	.	.	.	.	.	.	.	.	.	.	.	.	.	.	.	.	.	.	.	.	.	.	.	0.843052
chr15	93527619	rs150268140	C	T	.	SNP	0/1	375,641	1017	synonymous_variant	LOW	CHD2	transcript	NM_001271.3	protein_coding	25	c.3126C>T	p.Asp1042Asp	3701	9364	3126	5487	1042	1828	0	.	.	.	.	.	.	.	.	.	.	.	.	.	.	.	.	.	.	.	.	.	.	.	0.00410803
chr15	93564972	rs7179432	T	C	.	SNP	1/1	0,623	623	intron_variant	MODIFIER	CHD2	transcript	NM_001271.3	protein_coding	38	c.5153+1484T>C	.	-1	-1	-1	-1	-1	-1	0	.	.	.	.	.	.	.	.	.	.	.	.	.	.	.	.	.	.	.	.	.	.	.	.
chr11	125514573	rs521102	G	A	.	SNP	0/1	225,907	1132	intron_variant	MODIFIER	CHEK1	transcript	NM_001114121.2	protein_coding	11	c.1233+35G>A	.	-1	-1	-1	-1	-1	-1	0	.	.	.	.	.	.	.	.	.	.	.	.	.	.	.	.	.	.	.	.	.	.	.	0.511776
chr11	125514573	rs521102	G	A	.	SNP	0/1	225,907	1132	intron_variant	MODIFIER	CHEK1	transcript	NM_001114122.2	protein_coding	11	c.1233+35G>A	.	-1	-1	-1	-1	-1	-1	0	.	.	.	.	.	.	.	.	.	.	.	.	.	.	.	.	.	.	.	.	.	.	.	0.511776
chr11	125514573	rs521102	G	A	.	SNP	0/1	225,907	1132	intron_variant	MODIFIER	CHEK1	transcript	NM_001244846.1	protein_coding	11	c.1233+35G>A	.	-1	-1	-1	-1	-1	-1	0	.	.	.	.	.	.	.	.	.	.	.	.	.	.	.	.	.	.	.	.	.	.	.	0.511776
chr11	125514573	rs521102	G	A	.	SNP	0/1	225,907	1132	intron_variant	MODIFIER	CHEK1	transcript	NR_045204.1	pseudogene	10	n.1906+35G>A	.	-1	-1	-1	-1	-1	-1	0	.	.	.	.	.	.	.	.	.	.	.	.	.	.	.	.	.	.	.	.	.	.	.	0.511776
chr11	125514573	rs521102	G	A	.	SNP	0/1	225,907	1132	intron_variant	MODIFIER	CHEK1	transcript	NR_045205.1	pseudogene	11	n.1667+35G>A	.	-1	-1	-1	-1	-1	-1	0	.	.	.	.	.	.	.	.	.	.	.	.	.	.	.	.	.	.	.	.	.	.	.	0.511776
chr11	125514573	rs521102	G	A	.	SNP	0/1	225,907	1132	intron_variant	MODIFIER	CHEK1	transcript	NM_001274.5	protein_coding	11	c.1233+35G>A	.	-1	-1	-1	-1	-1	-1	0	.	.	.	.	.	.	.	.	.	.	.	.	.	.	.	.	.	.	.	.	.	.	.	0.511776
chr11	125525195	rs506504	A	G	.	SNP	1/1	1,1293	1294	missense_variant	MODERATE	CHEK1	transcript	NM_001114121.2	protein_coding	13	c.1411A>G	p.Ile471Val	2308	2683	1411	1431	471	476	0	.	.	.	.	.	.	F5H7S4,E7EPP6,O14757	.	T	B,B,B	B,B,B	N	P	6.03	1.8	1.000000	0.9821428571428571	0.991869918699187	0.9670184696569921	0.9723756906077348	1.0	0.993639	0.963712	0.973151
chr11	125525195	rs506504	A	G	.	SNP	1/1	1,1293	1294	missense_variant	MODERATE	CHEK1	transcript	NM_001114122.2	protein_coding	13	c.1411A>G	p.Ile471Val	2308	4155	1411	1431	471	476	0	.	.	.	.	.	.	F5H7S4,E7EPP6,O14757	.	T	B,B,B	B,B,B	N	P	6.03	1.8	1.000000	0.9821428571428571	0.991869918699187	0.9670184696569921	0.9723756906077348	1.0	0.993639	0.963712	0.973151
chr11	125525195	rs506504	A	G	.	SNP	1/1	1,1293	1294	missense_variant	MODERATE	CHEK1	transcript	NM_001244846.1	protein_coding	12	c.1309A>G	p.Ile437Val	2206	4053	1309	1329	437	442	0	.	.	.	.	.	.	F5H7S4,E7EPP6,O14757	.	T	B,B,B	B,B,B	N	P	6.03	1.8	1.000000	0.9821428571428571	0.991869918699187	0.9670184696569921	0.9723756906077348	1.0	0.993639	0.963712	0.973151
chr11	125525195	rs506504	A	G	.	SNP	1/1	1,1293	1294	missense_variant	MODERATE	CHEK1	transcript	NM_001274.5	protein_coding	13	c.1411A>G	p.Ile471Val	1651	3498	1411	1431	471	476	0	.	.	.	.	.	.	F5H7S4,E7EPP6,O14757	.	T	B,B,B	B,B,B	N	P	6.03	1.8	1.000000	0.9821428571428571	0.991869918699187	0.9670184696569921	0.9723756906077348	1.0	0.993639	0.963712	0.973151
chr11	125525195	rs506504	A	G	.	SNP	1/1	1,1293	1294	non_coding_exon_variant	MODIFIER	CHEK1	transcript	NR_045204.1	pseudogene	12	n.2084A>G	.	-1	-1	-1	-1	-1	-1	0	.	.	.	.	.	.	F5H7S4,E7EPP6,O14757	.	T	B,B,B	B,B,B	N	P	6.03	1.8	1.000000	0.9821428571428571	0.991869918699187	0.9670184696569921	0.9723756906077348	1.0	0.993639	0.963712	0.973151
chr11	125525195	rs506504	A	G	.	SNP	1/1	1,1293	1294	non_coding_exon_variant	MODIFIER	CHEK1	transcript	NR_045205.1	pseudogene	13	n.1845A>G	.	-1	-1	-1	-1	-1	-1	0	.	.	.	.	.	.	F5H7S4,E7EPP6,O14757	.	T	B,B,B	B,B,B	N	P	6.03	1.8	1.000000	0.9821428571428571	0.991869918699187	0.9670184696569921	0.9723756906077348	1.0	0.993639	0.963712	0.973151
chrX	110054139	rs995824	A	G	.	SNP	1/1	0,337	338	intergenic_region	MODIFIER	CHRDL1-PAK3	intergenic_region	CHRDL1-PAK3	.	-1	n.110054139A>G	.	-1	-1	-1	-1	-1	-1	0	.	.	.	.	.	.	.	.	.	.	.	.	.	.	.	.	.	.	.	.	.	.	.	.
chr9	101851219	rs10988700	A	C	.	SNP	0/1	394,273	667	intergenic_region	MODIFIER	COL15A1-TGFBR1	intergenic_region	COL15A1-TGFBR1	.	-1	n.101851219A>C	.	-1	-1	-1	-1	-1	-1	0	.	.	.	.	.	.	.	.	.	.	.	.	.	.	.	.	.	.	.	.	.	.	.	.
chr8	68800702	rs13277629	G	C	.	SNP	0/1	346,681	1028	intergenic_region	MODIFIER	CPA6-PREX2	intergenic_region	CPA6-PREX2	.	-1	n.68800702G>C	.	-1	-1	-1	-1	-1	-1	0	.	.	.	.	.	.	.	.	.	.	.	.	.	.	.	.	.	.	.	.	.	.	.	.
chr16	3779060	rs181646656	G	A	.	SNP	0/1	105,61	166	synonymous_variant	LOW	CREBBP	transcript	NM_004380.2	protein_coding	31	c.5988C>T	p.Ala1996Ala	6192	10196	5988	7329	1996	2442	0	.	.	CN169374	1	2	not_specified	.	.	.	.	.	.	.	.	.	.	.	.	.	.	.	.	.	0.0150267
chr16	3779060	rs181646656	G	A	.	SNP	0/1	105,61	166	synonymous_variant	LOW	CREBBP	transcript	NM_001079846.1	protein_coding	30	c.5874C>T	p.Ala1958Ala	6078	10082	5874	7215	1958	2404	0	.	.	CN169374	1	2	not_specified	.	.	.	.	.	.	.	.	.	.	.	.	.	.	.	.	.	0.0150267
chr16	3779210	.	T	G	.	SNP	0/1	20,9	29	synonymous_variant	LOW	CREBBP	transcript	NM_004380.2	protein_coding	31	c.5838A>C	p.Pro1946Pro	6042	10196	5838	7329	1946	2442	0	.	.	.	.	.	.	.	.	.	.	.	.	.	.	.	.	.	.	.	.	.	.	.	0.00885929
chr16	3779210	.	T	G	.	SNP	0/1	20,9	29	synonymous_variant	LOW	CREBBP	transcript	NM_001079846.1	protein_coding	30	c.5724A>C	p.Pro1908Pro	5928	10082	5724	7215	1908	2404	0	.	.	.	.	.	.	.	.	.	.	.	.	.	.	.	.	.	.	.	.	.	.	.	0.00885929
chr16	3789537	rs129967	G	A	.	SNP	0/1	371,178	549	intron_variant	MODIFIER	CREBBP	transcript	NM_004380.2	protein_coding	25	c.4280+42C>T	.	-1	-1	-1	-1	-1	-1	0	.	.	.	.	.	.	.	.	.	.	.	.	.	.	.	.	.	.	.	.	.	.	.	0.0759157
chr16	3789537	rs129967	G	A	.	SNP	0/1	371,178	549	intron_variant	MODIFIER	CREBBP	transcript	NM_001079846.1	protein_coding	24	c.4166+42C>T	.	-1	-1	-1	-1	-1	-1	0	.	.	.	.	.	.	.	.	.	.	.	.	.	.	.	.	.	.	.	.	.	.	.	0.0759157
chr16	3795363	rs3025684	G	A	.	SNP	0/1	607,283	890	splice_region_variant&intron_variant	LOW	CREBBP	transcript	NM_004380.2	protein_coding	21	c.3837-8C>T	.	-1	-1	-1	-1	-1	-1	0	.	COSM148009	CN169374	1	2	not_specified	.	.	.	.	.	.	.	.	.	.	.	.	.	.	.	.	.	0.0773739
chr16	3795363	rs3025684	G	A	.	SNP	0/1	607,283	890	splice_region_variant&intron_variant	LOW	CREBBP	transcript	NM_001079846.1	protein_coding	20	c.3723-8C>T	.	-1	-1	-1	-1	-1	-1	0	.	COSM148009	CN169374	1	2	not_specified	.	.	.	.	.	.	.	.	.	.	.	.	.	.	.	.	.	0.0773739
chr16	3831187	rs130018	T	A	.	SNP	0/1	407,155	563	intron_variant	MODIFIER	CREBBP	transcript	NM_004380.2	protein_coding	7	c.1676+18A>T	.	-1	-1	-1	-1	-1	-1	0	.	.	CN169374	1	2	not_specified	.	.	.	.	.	.	.	.	.	.	.	.	.	.	.	.	.	0.0287983
chr16	3831187	rs130018	T	A	.	SNP	0/1	407,155	563	intron_variant	MODIFIER	CREBBP	transcript	NM_001079846.1	protein_coding	6	c.1562+18A>T	.	-1	-1	-1	-1	-1	-1	0	.	.	CN169374	1	2	not_specified	.	.	.	.	.	.	.	.	.	.	.	.	.	.	.	.	.	0.0287983
chr16	3831230	rs61753381	G	T	.	SNP	0/1	499,184	683	missense_variant	MODERATE	CREBBP	transcript	NM_004380.2	protein_coding	7	c.1651C>A	p.Leu551Ile	1855	10196	1651	7329	551	2442	0	.	.	CN169374	1	2	not_specified	Q4LE28,Q92793	.	T	P,P	B,B	D	D	5.49	5.49	1.000000	0.005494505494505495	0.0	0.0013192612137203166	0.008287292817679558	0.013986013986013986	0.002048	0.012093	0.0102767
chr16	3831230	rs61753381	G	T	.	SNP	0/1	499,184	683	missense_variant	MODERATE	CREBBP	transcript	NM_001079846.1	protein_coding	6	c.1537C>A	p.Leu513Ile	1741	10082	1537	7215	513	2404	0	.	.	CN169374	1	2	not_specified	Q4LE28,Q92793	.	T	P,P	B,B	D	D	5.49	5.49	1.000000	0.005494505494505495	0.0	0.0013192612137203166	0.008287292817679558	0.013986013986013986	0.002048	0.012093	0.0102767
chr16	3860640	rs3025702	A	G	.	SNP	0/1	843,406	1249	synonymous_variant	LOW	CREBBP	transcript	NM_004380.2	protein_coding	3	c.939T>C	p.Asp313Asp	1143	10196	939	7329	313	2442	0	.	.	CN169374	1	2	not_specified	.	.	.	.	.	.	.	.	.	.	.	.	.	.	.	.	.	0.0298651
chr16	3860640	rs3025702	A	G	.	SNP	0/1	843,406	1249	synonymous_variant	LOW	CREBBP	transcript	NM_001079846.1	protein_coding	3	c.939T>C	p.Asp313Asp	1143	10082	939	7215	313	2404	0	.	.	CN169374	1	2	not_specified	.	.	.	.	.	.	.	.	.	.	.	.	.	.	.	.	.	0.0298651
chr16	3873814	rs74003415	C	T	.	SNP	0/1	853,394	1247	intron_variant	MODIFIER	CREBBP	transcript	NM_004380.2	protein_coding	2	c.799-13034G>A	.	-1	-1	-1	-1	-1	-1	0	.	.	.	.	.	.	.	.	.	.	.	.	.	.	.	.	.	.	.	.	.	.	.	.
chr16	3873814	rs74003415	C	T	.	SNP	0/1	853,394	1247	intron_variant	MODIFIER	CREBBP	transcript	NM_001079846.1	protein_coding	2	c.799-13034G>A	.	-1	-1	-1	-1	-1	-1	0	.	.	.	.	.	.	.	.	.	.	.	.	.	.	.	.	.	.	.	.	.	.	.	.
chr22	21285846	rs5761386	T	G	.	SNP	1/1	1,1774	1775	intron_variant	MODIFIER	CRKL	transcript	NM_005207.3	protein_coding	1	c.312-2221T>G	.	-1	-1	-1	-1	-1	-1	0	.	.	.	.	.	.	.	.	.	.	.	.	.	.	.	.	.	.	.	.	.	.	.	.
chr22	21307058	rs2285547	C	T	.	SNP	1/1	0,1003	1004	3_prime_UTR_variant	MODIFIER	CRKL	transcript	NM_005207.3	protein_coding	3	c.*2925C>T	.	-1	-1	-1	-1	-1	-1	2925	.	.	.	.	.	.	.	.	.	.	.	.	.	.	.	.	.	.	.	.	.	.	.	.
chr5	149433596	rs2066934	T	G	.	SNP	1/1	0,200	200	3_prime_UTR_variant	MODIFIER	CSF1R	transcript	NM_001288705.1	protein_coding	21	c.*36A>C	.	-1	-1	-1	-1	-1	-1	36	.	.	.	.	.	.	.	.	.	.	.	.	.	.	.	.	.	.	.	.	.	.	.	0.770107
chr5	149433596	rs2066934	T	G	.	SNP	1/1	0,200	200	3_prime_UTR_variant	MODIFIER	CSF1R	transcript	NM_005211.3	protein_coding	22	c.*36A>C	.	-1	-1	-1	-1	-1	-1	36	.	.	.	.	.	.	.	.	.	.	.	.	.	.	.	.	.	.	.	.	.	.	.	0.770107
chr5	149433596	rs2066934	T	G	.	SNP	1/1	0,200	200	non_coding_exon_variant	MODIFIER	CSF1R	transcript	NR_109969.1	pseudogene	20	n.3005A>C	.	-1	-1	-1	-1	-1	-1	0	.	.	.	.	.	.	.	.	.	.	.	.	.	.	.	.	.	.	.	.	.	.	.	0.770107
chr5	149433597	rs2066933	G	A	.	SNP	1/1	0,202	202	3_prime_UTR_variant	MODIFIER	CSF1R	transcript	NM_001288705.1	protein_coding	21	c.*35C>T	.	-1	-1	-1	-1	-1	-1	35	.	.	.	.	.	.	.	.	.	.	.	.	.	.	.	.	.	.	.	.	.	.	.	0.769432
chr5	149433597	rs2066933	G	A	.	SNP	1/1	0,202	202	3_prime_UTR_variant	MODIFIER	CSF1R	transcript	NM_005211.3	protein_coding	22	c.*35C>T	.	-1	-1	-1	-1	-1	-1	35	.	.	.	.	.	.	.	.	.	.	.	.	.	.	.	.	.	.	.	.	.	.	.	0.769432
chr5	149433597	rs2066933	G	A	.	SNP	1/1	0,202	202	non_coding_exon_variant	MODIFIER	CSF1R	transcript	NR_109969.1	pseudogene	20	n.3004C>T	.	-1	-1	-1	-1	-1	-1	0	.	.	.	.	.	.	.	.	.	.	.	.	.	.	.	.	.	.	.	.	.	.	.	0.769432
chr5	149435759	rs216136	G	A	.	SNP	1/1	2,1169	1174	intron_variant	MODIFIER	CSF1R	transcript	NM_001288705.1	protein_coding	17	c.2442+23C>T	.	-1	-1	-1	-1	-1	-1	0	.	.	.	.	.	.	.	.	.	.	.	.	.	.	.	.	.	.	.	.	.	.	.	0.52823
chr5	149435759	rs216136	G	A	.	SNP	1/1	2,1169	1174	intron_variant	MODIFIER	CSF1R	transcript	NR_109969.1	pseudogene	16	n.2492+23C>T	.	-1	-1	-1	-1	-1	-1	0	.	.	.	.	.	.	.	.	.	.	.	.	.	.	.	.	.	.	.	.	.	.	.	0.52823
chr5	149435759	rs216136	G	A	.	SNP	1/1	2,1169	1174	intron_variant	MODIFIER	CSF1R	transcript	NM_005211.3	protein_coding	18	c.2442+23C>T	.	-1	-1	-1	-1	-1	-1	0	.	.	.	.	.	.	.	.	.	.	.	.	.	.	.	.	.	.	.	.	.	.	.	0.52823
chr5	149437190	rs216138	C	G	.	SNP	1/1	0,381	381	intron_variant	MODIFIER	CSF1R	transcript	NM_001288705.1	protein_coding	14	c.2133-35G>C	.	-1	-1	-1	-1	-1	-1	0	.	.	.	.	.	.	.	.	.	.	.	.	.	.	.	.	.	.	.	.	.	.	.	0.766079
chr5	149437190	rs216138	C	G	.	SNP	1/1	0,381	381	intron_variant	MODIFIER	CSF1R	transcript	NR_109969.1	pseudogene	13	n.2183-35G>C	.	-1	-1	-1	-1	-1	-1	0	.	.	.	.	.	.	.	.	.	.	.	.	.	.	.	.	.	.	.	.	.	.	.	0.766079
chr5	149437190	rs216138	C	G	.	SNP	1/1	0,381	381	intron_variant	MODIFIER	CSF1R	transcript	NM_005211.3	protein_coding	15	c.2133-35G>C	.	-1	-1	-1	-1	-1	-1	0	.	.	.	.	.	.	.	.	.	.	.	.	.	.	.	.	.	.	.	.	.	.	.	0.766079
chr5	149457678	rs2228422;rs386561691	G	A	.	SNP	1/1	0,1038	1039	synonymous_variant	LOW	CSF1R	transcript	NM_001288705.1	protein_coding	4	c.726C>T	p.Thr242Thr	939	3910	726	2919	242	972	0	.	COSM149992,COSM4159635	.	.	.	.	.	.	.	.	.	.	.	.	.	.	.	.	.	.	.	.	.	0.510296
chr5	149457678	rs2228422;rs386561691	G	A	.	SNP	1/1	0,1038	1039	synonymous_variant	LOW	CSF1R	transcript	NM_005211.3	protein_coding	5	c.726C>T	p.Thr242Thr	1018	3989	726	2919	242	972	0	.	COSM149992,COSM4159635	.	.	.	.	.	.	.	.	.	.	.	.	.	.	.	.	.	.	.	.	.	0.510296
chr5	149457678	rs2228422;rs386561691	G	A	.	SNP	1/1	0,1038	1039	non_coding_exon_variant	MODIFIER	CSF1R	transcript	NR_109969.1	pseudogene	4	n.939C>T	.	-1	-1	-1	-1	-1	-1	0	.	COSM149992,COSM4159635	.	.	.	.	.	.	.	.	.	.	.	.	.	.	.	.	.	.	.	.	.	0.510296
chr5	149460553	rs216123	A	G	.	SNP	1/1	1,441	442	synonymous_variant	LOW	CSF1R	transcript	NM_001288705.1	protein_coding	2	c.84T>C	p.Pro28Pro	297	3910	84	2919	28	972	0	.	.	.	.	.	.	.	.	.	.	.	.	.	.	.	.	.	.	.	.	.	.	.	0.479874
chr5	149460553	rs216123	A	G	.	SNP	1/1	1,441	442	synonymous_variant	LOW	CSF1R	transcript	NM_005211.3	protein_coding	3	c.84T>C	p.Pro28Pro	376	3989	84	2919	28	972	0	.	.	.	.	.	.	.	.	.	.	.	.	.	.	.	.	.	.	.	.	.	.	.	0.479874
chr5	149460553	rs216123	A	G	.	SNP	1/1	1,441	442	non_coding_exon_variant	MODIFIER	CSF1R	transcript	NR_109969.1	pseudogene	2	n.297T>C	.	-1	-1	-1	-1	-1	-1	0	.	.	.	.	.	.	.	.	.	.	.	.	.	.	.	.	.	.	.	.	.	.	.	0.479874
chr5	138117938	rs700626	A	G	.	SNP	0/1	578,248	831	intron_variant	MODIFIER	CTNNA1	transcript	NM_001903.3	protein_coding	2	c.105+220A>G	.	-1	-1	-1	-1	-1	-1	0	.	.	.	.	.	.	.	.	.	.	.	.	.	.	.	.	.	.	.	.	.	.	.	0.728724
chr5	138117938	rs700626	A	G	.	SNP	0/1	578,248	831	intron_variant	MODIFIER	CTNNA1	transcript	NM_001290307.1	protein_coding	2	c.105+220A>G	.	-1	-1	-1	-1	-1	-1	0	.	.	.	.	.	.	.	.	.	.	.	.	.	.	.	.	.	.	.	.	.	.	.	0.728724
chr5	138117938	rs700626	A	G	.	SNP	0/1	578,248	831	intron_variant	MODIFIER	CTNNA1	transcript	NM_001290309.1	protein_coding	2	c.-9+220A>G	.	-1	-1	-1	-1	-1	-1	0	.	.	.	.	.	.	.	.	.	.	.	.	.	.	.	.	.	.	.	.	.	.	.	0.728724
chr5	138117938	rs700626	A	G	.	SNP	0/1	578,248	831	intron_variant	MODIFIER	CTNNA1	transcript	NM_001290310.1	protein_coding	2	c.-102+220A>G	.	-1	-1	-1	-1	-1	-1	0	.	.	.	.	.	.	.	.	.	.	.	.	.	.	.	.	.	.	.	.	.	.	.	0.728724
chr5	138167497	rs6596456	A	G	.	SNP	0/1	376,190	566	intron_variant	MODIFIER	CTNNA1	transcript	NM_001903.3	protein_coding	7	c.1062+4090A>G	.	-1	-1	-1	-1	-1	-1	0	.	.	.	.	.	.	.	.	.	.	.	.	.	.	.	.	.	.	.	.	.	.	.	.
chr5	138167497	rs6596456	A	G	.	SNP	0/1	376,190	566	intron_variant	MODIFIER	CTNNA1	transcript	NM_001290307.1	protein_coding	7	c.1062+4090A>G	.	-1	-1	-1	-1	-1	-1	0	.	.	.	.	.	.	.	.	.	.	.	.	.	.	.	.	.	.	.	.	.	.	.	.
chr5	138167497	rs6596456	A	G	.	SNP	0/1	376,190	566	intron_variant	MODIFIER	CTNNA1	transcript	NM_001290309.1	protein_coding	6	c.753+4090A>G	.	-1	-1	-1	-1	-1	-1	0	.	.	.	.	.	.	.	.	.	.	.	.	.	.	.	.	.	.	.	.	.	.	.	.
chr5	138167497	rs6596456	A	G	.	SNP	0/1	376,190	566	intron_variant	MODIFIER	CTNNA1	transcript	NM_001290310.1	protein_coding	7	c.693+4090A>G	.	-1	-1	-1	-1	-1	-1	0	.	.	.	.	.	.	.	.	.	.	.	.	.	.	.	.	.	.	.	.	.	.	.	.
chr5	138216283	rs288030	A	G	.	SNP	0/1	305,610	918	intron_variant	MODIFIER	CTNNA1	transcript	NM_001903.3	protein_coding	7	c.1063-5618A>G	.	-1	-1	-1	-1	-1	-1	0	.	.	.	.	.	.	.	.	.	.	.	.	.	.	.	.	.	.	.	.	.	.	.	.
chr5	138216283	rs288030	A	G	.	SNP	0/1	305,610	918	intron_variant	MODIFIER	CTNNA1	transcript	NM_001290307.1	protein_coding	7	c.1063-5618A>G	.	-1	-1	-1	-1	-1	-1	0	.	.	.	.	.	.	.	.	.	.	.	.	.	.	.	.	.	.	.	.	.	.	.	.
chr5	138216283	rs288030	A	G	.	SNP	0/1	305,610	918	intron_variant	MODIFIER	CTNNA1	transcript	NM_001290309.1	protein_coding	6	c.754-5618A>G	.	-1	-1	-1	-1	-1	-1	0	.	.	.	.	.	.	.	.	.	.	.	.	.	.	.	.	.	.	.	.	.	.	.	.
chr5	138216283	rs288030	A	G	.	SNP	0/1	305,610	918	intron_variant	MODIFIER	CTNNA1	transcript	NM_001290310.1	protein_coding	7	c.694-5618A>G	.	-1	-1	-1	-1	-1	-1	0	.	.	.	.	.	.	.	.	.	.	.	.	.	.	.	.	.	.	.	.	.	.	.	.
chr5	138216283	rs288030	A	G	.	SNP	0/1	305,610	918	intron_variant	MODIFIER	CTNNA1	transcript	NM_001290312.1	protein_coding	1	c.-49+4856A>G	.	-1	-1	-1	-1	-1	-1	0	.	.	.	.	.	.	.	.	.	.	.	.	.	.	.	.	.	.	.	.	.	.	.	.
chr5	138221989	rs288028	G	C	.	SNP	0/1	399,889	1288	splice_region_variant&intron_variant	LOW	CTNNA1	transcript	NM_001903.3	protein_coding	8	c.1143+8G>C	.	-1	-1	-1	-1	-1	-1	0	.	.	.	.	.	.	.	.	.	.	.	.	.	.	.	.	.	.	.	.	.	.	.	0.265355
chr5	138221989	rs288028	G	C	.	SNP	0/1	399,889	1288	splice_region_variant&intron_variant	LOW	CTNNA1	transcript	NM_001290307.1	protein_coding	8	c.1143+8G>C	.	-1	-1	-1	-1	-1	-1	0	.	.	.	.	.	.	.	.	.	.	.	.	.	.	.	.	.	.	.	.	.	.	.	0.265355
chr5	138221989	rs288028	G	C	.	SNP	0/1	399,889	1288	splice_region_variant&intron_variant	LOW	CTNNA1	transcript	NM_001290309.1	protein_coding	7	c.834+8G>C	.	-1	-1	-1	-1	-1	-1	0	.	.	.	.	.	.	.	.	.	.	.	.	.	.	.	.	.	.	.	.	.	.	.	0.265355
chr5	138221989	rs288028	G	C	.	SNP	0/1	399,889	1288	splice_region_variant&intron_variant	LOW	CTNNA1	transcript	NM_001290310.1	protein_coding	8	c.774+8G>C	.	-1	-1	-1	-1	-1	-1	0	.	.	.	.	.	.	.	.	.	.	.	.	.	.	.	.	.	.	.	.	.	.	.	0.265355
chr5	138221989	rs288028	G	C	.	SNP	0/1	399,889	1288	splice_region_variant&intron_variant	LOW	CTNNA1	transcript	NM_001290312.1	protein_coding	2	c.33+8G>C	.	-1	-1	-1	-1	-1	-1	0	.	.	.	.	.	.	.	.	.	.	.	.	.	.	.	.	.	.	.	.	.	.	.	0.265355
chr5	138266546	rs1059110	G	A	.	SNP	0/1	287,669	957	synonymous_variant	LOW	CTNNA1	transcript	NM_001903.3	protein_coding	16	c.2220G>A	p.Ser740Ser	2337	3783	2220	2721	740	906	0	.	COSM3760934	.	.	.	.	.	.	.	.	.	.	.	.	.	.	.	.	.	.	.	.	.	0.274255
chr5	138266546	rs1059110	G	A	.	SNP	0/1	287,669	957	synonymous_variant	LOW	CTNNA1	transcript	NM_001290307.1	protein_coding	16	c.2220G>A	p.Ser740Ser	2337	3854	2220	2526	740	841	0	.	COSM3760934	.	.	.	.	.	.	.	.	.	.	.	.	.	.	.	.	.	.	.	.	.	0.274255
chr5	138266546	rs1059110	G	A	.	SNP	0/1	287,669	957	synonymous_variant	LOW	CTNNA1	transcript	NM_001290309.1	protein_coding	15	c.1911G>A	p.Ser637Ser	2141	3587	1911	2412	637	803	0	.	COSM3760934	.	.	.	.	.	.	.	.	.	.	.	.	.	.	.	.	.	.	.	.	.	0.274255
chr5	138266546	rs1059110	G	A	.	SNP	0/1	287,669	957	synonymous_variant	LOW	CTNNA1	transcript	NM_001290310.1	protein_coding	16	c.1851G>A	p.Ser617Ser	2174	3620	1851	2352	617	783	0	.	COSM3760934	.	.	.	.	.	.	.	.	.	.	.	.	.	.	.	.	.	.	.	.	.	0.274255
chr5	138266546	rs1059110	G	A	.	SNP	0/1	287,669	957	synonymous_variant	LOW	CTNNA1	transcript	NM_001290312.1	protein_coding	10	c.1110G>A	p.Ser370Ser	1667	3113	1110	1611	370	536	0	.	COSM3760934	.	.	.	.	.	.	.	.	.	.	.	.	.	.	.	.	.	.	.	.	.	0.274255
chr16	50792704	rs11862720	C	G	.	SNP	1/1	0,345	345	intron_variant	MODIFIER	CYLD	transcript	NM_015247.2	protein_coding	7	c.918+4328C>G	.	-1	-1	-1	-1	-1	-1	0	.	.	.	.	.	.	.	.	.	.	.	.	.	.	.	.	.	.	.	.	.	.	.	.
chr16	50792704	rs11862720	C	G	.	SNP	1/1	0,345	345	intron_variant	MODIFIER	CYLD	transcript	NM_001042355.1	protein_coding	5	c.913+4369C>G	.	-1	-1	-1	-1	-1	-1	0	.	.	.	.	.	.	.	.	.	.	.	.	.	.	.	.	.	.	.	.	.	.	.	.
chr16	50792704	rs11862720	C	G	.	SNP	1/1	0,345	345	intron_variant	MODIFIER	CYLD	transcript	NM_001042412.1	protein_coding	5	c.913+4369C>G	.	-1	-1	-1	-1	-1	-1	0	.	.	.	.	.	.	.	.	.	.	.	.	.	.	.	.	.	.	.	.	.	.	.	.
chr16	50827601	rs2302759	A	G	.	SNP	1/1	0,376	376	intron_variant	MODIFIER	CYLD	transcript	NM_015247.2	protein_coding	18	c.2469+26A>G	.	-1	-1	-1	-1	-1	-1	0	.	.	.	.	.	.	.	.	.	.	.	.	.	.	.	.	.	.	.	.	.	.	.	0.788699
chr16	50827601	rs2302759	A	G	.	SNP	1/1	0,376	376	intron_variant	MODIFIER	CYLD	transcript	NM_001042355.1	protein_coding	16	c.2460+26A>G	.	-1	-1	-1	-1	-1	-1	0	.	.	.	.	.	.	.	.	.	.	.	.	.	.	.	.	.	.	.	.	.	.	.	0.788699
chr16	50827601	rs2302759	A	G	.	SNP	1/1	0,376	376	intron_variant	MODIFIER	CYLD	transcript	NM_001042412.1	protein_coding	16	c.2460+26A>G	.	-1	-1	-1	-1	-1	-1	0	.	.	.	.	.	.	.	.	.	.	.	.	.	.	.	.	.	.	.	.	.	.	.	0.788699
chr16	50896231	rs12929266	C	T	.	SNP	1/1	0,219	219	intergenic_region	MODIFIER	CYLD-LOC101927334	intergenic_region	CYLD-LOC101927334	.	-1	n.50896231C>T	.	-1	-1	-1	-1	-1	-1	0	.	.	.	.	.	.	.	.	.	.	.	.	.	.	.	.	.	.	.	.	.	.	.	.
chr15	75043503	.	G	A	.	SNP	0/1	479,297	777	intron_variant	MODIFIER	CYP1A2	transcript	NM_000761.4	protein_coding	2	c.832-27G>A	.	-1	-1	-1	-1	-1	-1	0	.	.	.	.	.	.	.	.	.	.	.	.	.	.	.	.	.	.	.	.	.	.	.	.
chr15	75044238	rs2472304	G	A	.	SNP	0/1	358,192	550	intron_variant	MODIFIER	CYP1A2	transcript	NM_000761.4	protein_coding	4	c.1042+43G>A	.	-1	-1	-1	-1	-1	-1	0	.	.	.	.	.	.	.	.	.	.	.	.	.	.	.	.	.	.	.	.	.	.	.	0.456881
chr15	75047426	rs2470890;rs386481450	C	T	.	SNP	0/1	158,86	244	synonymous_variant	LOW	CYP1A2	transcript	NM_000761.4	protein_coding	7	c.1548C>T	p.Asn516Asn	1612	3127	1548	1551	516	516	0	.	.	.	.	.	.	.	.	.	.	.	.	.	.	.	.	.	.	.	.	.	.	.	0.453769
chr15	75052858	rs34443150	T	TA	.	INS	0/1	267,115	384	downstream_gene_variant	MODIFIER	CYP1A2	transcript	NM_000761.4	protein_coding	-1	c.*5429_*5430insA	.	-1	-1	-1	-1	-1	-1	3918	.	.	.	.	.	.	.	.	.	.	.	.	.	.	.	.	.	.	.	.	.	.	.	.
chr15	75052895	rs11072503	T	C	.	SNP	1/1	0,487	487	downstream_gene_variant	MODIFIER	CYP1A2	transcript	NM_000761.4	protein_coding	-1	c.*5466T>C	.	-1	-1	-1	-1	-1	-1	3954	.	.	.	.	.	.	.	.	.	.	.	.	.	.	.	.	.	.	.	.	.	.	.	.
chr15	75052911	rs11072504	T	C	.	SNP	0/1	334,168	502	downstream_gene_variant	MODIFIER	CYP1A2	transcript	NM_000761.4	protein_coding	-1	c.*5482T>C	.	-1	-1	-1	-1	-1	-1	3970	.	.	.	.	.	.	.	.	.	.	.	.	.	.	.	.	.	.	.	.	.	.	.	.
chr15	75052914	rs12439187	T	C	.	SNP	0/1	338,169	509	downstream_gene_variant	MODIFIER	CYP1A2	transcript	NM_000761.4	protein_coding	-1	c.*5485T>C	.	-1	-1	-1	-1	-1	-1	3973	.	.	.	.	.	.	.	.	.	.	.	.	.	.	.	.	.	.	.	.	.	.	.	.
chr15	75052935	rs11072505	A	G	.	SNP	0/1	312,174	486	downstream_gene_variant	MODIFIER	CYP1A2	transcript	NM_000761.4	protein_coding	-1	c.*5506A>G	.	-1	-1	-1	-1	-1	-1	3994	.	.	.	.	.	.	.	.	.	.	.	.	.	.	.	.	.	.	.	.	.	.	.	.
chr15	75052858	rs34443150	T	TA	.	INS	0/1	267,115	384	intergenic_region	MODIFIER	CYP1A2-CSK	intergenic_region	CYP1A2-CSK	.	-1	n.75052858_75052859insA	.	-1	-1	-1	-1	-1	-1	0	.	.	.	.	.	.	.	.	.	.	.	.	.	.	.	.	.	.	.	.	.	.	.	.
chr15	75052895	rs11072503	T	C	.	SNP	1/1	0,487	487	intergenic_region	MODIFIER	CYP1A2-CSK	intergenic_region	CYP1A2-CSK	.	-1	n.75052895T>C	.	-1	-1	-1	-1	-1	-1	0	.	.	.	.	.	.	.	.	.	.	.	.	.	.	.	.	.	.	.	.	.	.	.	.
chr15	75052911	rs11072504	T	C	.	SNP	0/1	334,168	502	intergenic_region	MODIFIER	CYP1A2-CSK	intergenic_region	CYP1A2-CSK	.	-1	n.75052911T>C	.	-1	-1	-1	-1	-1	-1	0	.	.	.	.	.	.	.	.	.	.	.	.	.	.	.	.	.	.	.	.	.	.	.	.
chr15	75052914	rs12439187	T	C	.	SNP	0/1	338,169	509	intergenic_region	MODIFIER	CYP1A2-CSK	intergenic_region	CYP1A2-CSK	.	-1	n.75052914T>C	.	-1	-1	-1	-1	-1	-1	0	.	.	.	.	.	.	.	.	.	.	.	.	.	.	.	.	.	.	.	.	.	.	.	.
chr15	75052935	rs11072505	A	G	.	SNP	0/1	312,174	486	intergenic_region	MODIFIER	CYP1A2-CSK	intergenic_region	CYP1A2-CSK	.	-1	n.75052935A>G	.	-1	-1	-1	-1	-1	-1	0	.	.	.	.	.	.	.	.	.	.	.	.	.	.	.	.	.	.	.	.	.	.	.	.
chr10	96732731	rs1856908	T	G	.	SNP	1/1	0,759	759	intron_variant	MODIFIER	CYP2C9	transcript	NM_000771.3	protein_coding	6	c.961+729T>G	.	-1	-1	-1	-1	-1	-1	0	.	.	.	.	.	.	.	.	.	.	.	.	.	.	.	.	.	.	.	.	.	.	.	.
chr22	42523003	rs116917064	A	G	.	SNP	0/1	202,77	279	intron_variant	MODIFIER	CYP2D6	transcript	NM_000106.5	protein_coding	7	c.1174-9T>C	.	-1	-1	-1	-1	-1	-1	0	.	.	.	.	.	.	.	.	.	.	.	.	.	.	.	.	.	.	.	.	.	.	.	0.333576
chr22	42523003	rs116917064	A	G	.	SNP	0/1	202,77	279	intron_variant	MODIFIER	CYP2D6	transcript	NM_001025161.2	protein_coding	6	c.1021-9T>C	.	-1	-1	-1	-1	-1	-1	0	.	.	.	.	.	.	.	.	.	.	.	.	.	.	.	.	.	.	.	.	.	.	.	0.333576
chr22	42523528	rs1058172	C	T	.	SNP	0/1	471,101	572	missense_variant	MODERATE	CYP2D6	transcript	NM_000106.5	protein_coding	7	c.1094G>A	p.Arg365His	1184	1659	1094	1494	365	497	0	.	COSM445068,COSM445067	.	.	.	.	C1ID54,Q6NXU8,Q6NWU0	.	D	D,D,D	D,D,D	D	P	4.93	4.93	1.000000	0.07051282051282051	0.022357723577235773	0.13720316622691292	0.10773480662983426	0.0	.	.	0.0917446
chr22	42523528	rs1058172	C	T	.	SNP	0/1	471,101	572	missense_variant	MODERATE	CYP2D6	transcript	NM_001025161.2	protein_coding	6	c.941G>A	p.Arg314His	1031	1506	941	1341	314	446	0	.	COSM445068,COSM445067	.	.	.	.	C1ID54,Q6NXU8,Q6NWU0	.	D	D,D,D	D,D,D	D	P	4.93	4.93	1.000000	0.07051282051282051	0.022357723577235773	0.13720316622691292	0.10773480662983426	0.0	.	.	0.0917446
chr22	42523943	rs16947	A	G	.	SNP	0/1	471,193	664	missense_variant	MODERATE	CYP2D6	transcript	NM_000106.5	protein_coding	6	c.886T>C	p.Cys296Arg	976	1659	886	1494	296	497	0	.	COSM1130423,COSM1130422	C1837157	1	5	Debrisoquine\x2c_ultrarapid_metabolism_of	Q6NXU8,Q6NWU0	.	.	B,B	B,B	N	P	4.45	-0.156	0.000000	0.6575091575091575	0.41260162601626016	0.6596306068601583	0.6850828729281768	0.8479020979020979	0.486566	0.657282	0.660584
chr22	42523943	rs16947	A	G	.	SNP	0/1	471,193	664	missense_variant	MODERATE	CYP2D6	transcript	NM_001025161.2	protein_coding	5	c.733T>C	p.Cys245Arg	823	1506	733	1341	245	446	0	.	COSM1130423,COSM1130422	C1837157	1	5	Debrisoquine\x2c_ultrarapid_metabolism_of	Q6NXU8,Q6NWU0	.	.	B,B	B,B	N	P	4.45	-0.156	0.000000	0.6575091575091575	0.41260162601626016	0.6596306068601583	0.6850828729281768	0.8479020979020979	0.486566	0.657282	0.660584
chr22	42524947	rs3892097;rs1800716	C	T	.	SNP	0/1	261,131	392	splice_acceptor_variant&intron_variant	HIGH	CYP2D6	transcript	NM_000106.5	protein_coding	3	c.506-1G>A	.	-1	-1	-1	-1	-1	-1	0	.	.	C1837156	1	5	Debrisoquine\x2c_poor_metabolism_of	.	.	.	.	.	.	P	3.37	3.37	1.000000	0.10576923076923077	0.06097560975609756	0.19129287598944592	0.15193370165745856	0.0017482517482517483	0.072854	0.190723	0.138585
chr22	42524947	rs3892097;rs1800716	C	T	.	SNP	0/1	261,131	392	splice_acceptor_variant&intron_variant	HIGH	CYP2D6	transcript	NM_001025161.2	protein_coding	2	c.353-1G>A	.	-1	-1	-1	-1	-1	-1	0	.	.	C1837156	1	5	Debrisoquine\x2c_poor_metabolism_of	.	.	.	.	.	.	P	3.37	3.37	1.000000	0.10576923076923077	0.06097560975609756	0.19129287598944592	0.15193370165745856	0.0017482517482517483	0.072854	0.190723	0.138585
chr22	42525798	rs28371705	G	C	.	SNP	0/1	92,24	116	synonymous_variant	LOW	CYP2D6	transcript	NM_000106.5	protein_coding	2	c.294C>G	p.Thr98Thr	384	1659	294	1494	98	497	0	.	.	.	.	.	.	.	.	.	.	.	.	.	.	.	.	.	.	.	.	.	.	.	0.113379
chr22	42525798	rs28371705	G	C	.	SNP	0/1	92,24	116	synonymous_variant	LOW	CYP2D6	transcript	NM_001025161.2	protein_coding	2	c.294C>G	p.Thr98Thr	384	1506	294	1341	98	446	0	.	.	.	.	.	.	.	.	.	.	.	.	.	.	.	.	.	.	.	.	.	.	.	0.113379
chr22	42525811	rs28371704	T	C	.	SNP	0/1	98,24	122	missense_variant	MODERATE	CYP2D6	transcript	NM_000106.5	protein_coding	2	c.281A>G	p.His94Arg	371	1659	281	1494	94	497	0	.	.	.	.	.	.	Q6NXU8,Q6NWU0	.	T	B,B	B,B	N	N	3.46	-1.87	0.000000	0.06776556776556776	0.016260162601626018	0.13852242744063326	0.09668508287292818	0.0	.	.	0.0979474
chr22	42525811	rs28371704	T	C	.	SNP	0/1	98,24	122	missense_variant	MODERATE	CYP2D6	transcript	NM_001025161.2	protein_coding	2	c.281A>G	p.His94Arg	371	1506	281	1341	94	446	0	.	.	.	.	.	.	Q6NXU8,Q6NWU0	.	T	B,B	B,B	N	N	3.46	-1.87	0.000000	0.06776556776556776	0.016260162601626018	0.13852242744063326	0.09668508287292818	0.0	.	.	0.0979474
chr22	42525821	rs28371703	G	T	.	SNP	0/1	104,24	128	missense_variant	MODERATE	CYP2D6	transcript	NM_000106.5	protein_coding	2	c.271C>A	p.Leu91Met	361	1659	271	1494	91	497	0	.	.	.	.	.	.	Q6NXU8,Q6NWU0	.	D	P,P	P,P	N	D	3.46	2.44	0.021000	0.06684981684981685	0.016260162601626018	0.13720316622691292	0.09392265193370165	0.0	.	.	0.0926232
chr22	42525821	rs28371703	G	T	.	SNP	0/1	104,24	128	missense_variant	MODERATE	CYP2D6	transcript	NM_001025161.2	protein_coding	2	c.271C>A	p.Leu91Met	361	1506	271	1341	91	446	0	.	.	.	.	.	.	Q6NXU8,Q6NWU0	.	D	P,P	P,P	N	D	3.46	2.44	0.021000	0.06684981684981685	0.016260162601626018	0.13720316622691292	0.09392265193370165	0.0	.	.	0.0926232
chr22	42526694	rs1065852	G	A	.	SNP	0/1	139,86	225	protein_protein_contact	HIGH	CYP2D6	interaction	NM_000106.5:2F9Q_A:34_70	protein_coding	1	c.100C>T	.	-1	-1	-1	-1	-1	-1	0	.	.	C1837156	1	5	Debrisoquine\x2c_poor_metabolism_of	Q6NXU8,Q6NWU0	.	D	D,P	D,P	D	P	3.46	3.46	1.000000	0.25503663003663	0.08943089430894309	0.20448548812664907	0.1712707182320442	0.5174825174825175	0.119536	0.223773	0.20875
chr22	42526694	rs1065852	G	A	.	SNP	0/1	139,86	225	protein_protein_contact	HIGH	CYP2D6	interaction	NM_000106.5:2F9Q_A:34_388	protein_coding	1	c.100C>T	.	-1	-1	-1	-1	-1	-1	0	.	.	C1837156	1	5	Debrisoquine\x2c_poor_metabolism_of	Q6NXU8,Q6NWU0	.	D	D,P	D,P	D	P	3.46	3.46	1.000000	0.25503663003663	0.08943089430894309	0.20448548812664907	0.1712707182320442	0.5174825174825175	0.119536	0.223773	0.20875
chr22	42526694	rs1065852	G	A	.	SNP	0/1	139,86	225	protein_protein_contact	HIGH	CYP2D6	interaction	NM_000106.5:2F9Q_B:34_70	protein_coding	1	c.100C>T	.	-1	-1	-1	-1	-1	-1	0	.	.	C1837156	1	5	Debrisoquine\x2c_poor_metabolism_of	Q6NXU8,Q6NWU0	.	D	D,P	D,P	D	P	3.46	3.46	1.000000	0.25503663003663	0.08943089430894309	0.20448548812664907	0.1712707182320442	0.5174825174825175	0.119536	0.223773	0.20875
chr22	42526694	rs1065852	G	A	.	SNP	0/1	139,86	225	protein_protein_contact	HIGH	CYP2D6	interaction	NM_000106.5:2F9Q_B:34_388	protein_coding	1	c.100C>T	.	-1	-1	-1	-1	-1	-1	0	.	.	C1837156	1	5	Debrisoquine\x2c_poor_metabolism_of	Q6NXU8,Q6NWU0	.	D	D,P	D,P	D	P	3.46	3.46	1.000000	0.25503663003663	0.08943089430894309	0.20448548812664907	0.1712707182320442	0.5174825174825175	0.119536	0.223773	0.20875
chr22	42526694	rs1065852	G	A	.	SNP	0/1	139,86	225	protein_protein_contact	HIGH	CYP2D6	interaction	NM_000106.5:2F9Q_C:34_70	protein_coding	1	c.100C>T	.	-1	-1	-1	-1	-1	-1	0	.	.	C1837156	1	5	Debrisoquine\x2c_poor_metabolism_of	Q6NXU8,Q6NWU0	.	D	D,P	D,P	D	P	3.46	3.46	1.000000	0.25503663003663	0.08943089430894309	0.20448548812664907	0.1712707182320442	0.5174825174825175	0.119536	0.223773	0.20875
chr22	42526694	rs1065852	G	A	.	SNP	0/1	139,86	225	protein_protein_contact	HIGH	CYP2D6	interaction	NM_000106.5:2F9Q_C:34_388	protein_coding	1	c.100C>T	.	-1	-1	-1	-1	-1	-1	0	.	.	C1837156	1	5	Debrisoquine\x2c_poor_metabolism_of	Q6NXU8,Q6NWU0	.	D	D,P	D,P	D	P	3.46	3.46	1.000000	0.25503663003663	0.08943089430894309	0.20448548812664907	0.1712707182320442	0.5174825174825175	0.119536	0.223773	0.20875
chr22	42526694	rs1065852	G	A	.	SNP	0/1	139,86	225	protein_protein_contact	HIGH	CYP2D6	interaction	NM_000106.5:2F9Q_D:34_388	protein_coding	1	c.100C>T	.	-1	-1	-1	-1	-1	-1	0	.	.	C1837156	1	5	Debrisoquine\x2c_poor_metabolism_of	Q6NXU8,Q6NWU0	.	D	D,P	D,P	D	P	3.46	3.46	1.000000	0.25503663003663	0.08943089430894309	0.20448548812664907	0.1712707182320442	0.5174825174825175	0.119536	0.223773	0.20875
chr22	42526694	rs1065852	G	A	.	SNP	0/1	139,86	225	protein_protein_contact	HIGH	CYP2D6	interaction	NM_000106.5:3TBG_A:34_70	protein_coding	1	c.100C>T	.	-1	-1	-1	-1	-1	-1	0	.	.	C1837156	1	5	Debrisoquine\x2c_poor_metabolism_of	Q6NXU8,Q6NWU0	.	D	D,P	D,P	D	P	3.46	3.46	1.000000	0.25503663003663	0.08943089430894309	0.20448548812664907	0.1712707182320442	0.5174825174825175	0.119536	0.223773	0.20875
chr22	42526694	rs1065852	G	A	.	SNP	0/1	139,86	225	protein_protein_contact	HIGH	CYP2D6	interaction	NM_000106.5:3TBG_B:34_70	protein_coding	1	c.100C>T	.	-1	-1	-1	-1	-1	-1	0	.	.	C1837156	1	5	Debrisoquine\x2c_poor_metabolism_of	Q6NXU8,Q6NWU0	.	D	D,P	D,P	D	P	3.46	3.46	1.000000	0.25503663003663	0.08943089430894309	0.20448548812664907	0.1712707182320442	0.5174825174825175	0.119536	0.223773	0.20875
chr22	42526694	rs1065852	G	A	.	SNP	0/1	139,86	225	protein_protein_contact	HIGH	CYP2D6	interaction	NM_000106.5:3TBG_C:34_70	protein_coding	1	c.100C>T	.	-1	-1	-1	-1	-1	-1	0	.	.	C1837156	1	5	Debrisoquine\x2c_poor_metabolism_of	Q6NXU8,Q6NWU0	.	D	D,P	D,P	D	P	3.46	3.46	1.000000	0.25503663003663	0.08943089430894309	0.20448548812664907	0.1712707182320442	0.5174825174825175	0.119536	0.223773	0.20875
chr22	42526694	rs1065852	G	A	.	SNP	0/1	139,86	225	protein_protein_contact	HIGH	CYP2D6	interaction	NM_000106.5:3TBG_D:34_70	protein_coding	1	c.100C>T	.	-1	-1	-1	-1	-1	-1	0	.	.	C1837156	1	5	Debrisoquine\x2c_poor_metabolism_of	Q6NXU8,Q6NWU0	.	D	D,P	D,P	D	P	3.46	3.46	1.000000	0.25503663003663	0.08943089430894309	0.20448548812664907	0.1712707182320442	0.5174825174825175	0.119536	0.223773	0.20875
chr22	42526694	rs1065852	G	A	.	SNP	0/1	139,86	225	protein_protein_contact	HIGH	CYP2D6	interaction	NM_000106.5:3TDA_B:34_70	protein_coding	1	c.100C>T	.	-1	-1	-1	-1	-1	-1	0	.	.	C1837156	1	5	Debrisoquine\x2c_poor_metabolism_of	Q6NXU8,Q6NWU0	.	D	D,P	D,P	D	P	3.46	3.46	1.000000	0.25503663003663	0.08943089430894309	0.20448548812664907	0.1712707182320442	0.5174825174825175	0.119536	0.223773	0.20875
chr22	42526694	rs1065852	G	A	.	SNP	0/1	139,86	225	protein_protein_contact	HIGH	CYP2D6	interaction	NM_000106.5:3TDA_D:34_70	protein_coding	1	c.100C>T	.	-1	-1	-1	-1	-1	-1	0	.	.	C1837156	1	5	Debrisoquine\x2c_poor_metabolism_of	Q6NXU8,Q6NWU0	.	D	D,P	D,P	D	P	3.46	3.46	1.000000	0.25503663003663	0.08943089430894309	0.20448548812664907	0.1712707182320442	0.5174825174825175	0.119536	0.223773	0.20875
chr22	42526694	rs1065852	G	A	.	SNP	0/1	139,86	225	protein_protein_contact	HIGH	CYP2D6	interaction	NM_000106.5:4WNT_B:34_70	protein_coding	1	c.100C>T	.	-1	-1	-1	-1	-1	-1	0	.	.	C1837156	1	5	Debrisoquine\x2c_poor_metabolism_of	Q6NXU8,Q6NWU0	.	D	D,P	D,P	D	P	3.46	3.46	1.000000	0.25503663003663	0.08943089430894309	0.20448548812664907	0.1712707182320442	0.5174825174825175	0.119536	0.223773	0.20875
chr22	42526694	rs1065852	G	A	.	SNP	0/1	139,86	225	protein_protein_contact	HIGH	CYP2D6	interaction	NM_000106.5:4WNU_A:34_70	protein_coding	1	c.100C>T	.	-1	-1	-1	-1	-1	-1	0	.	.	C1837156	1	5	Debrisoquine\x2c_poor_metabolism_of	Q6NXU8,Q6NWU0	.	D	D,P	D,P	D	P	3.46	3.46	1.000000	0.25503663003663	0.08943089430894309	0.20448548812664907	0.1712707182320442	0.5174825174825175	0.119536	0.223773	0.20875
chr22	42526694	rs1065852	G	A	.	SNP	0/1	139,86	225	protein_protein_contact	HIGH	CYP2D6	interaction	NM_000106.5:4WNU_B:34_70	protein_coding	1	c.100C>T	.	-1	-1	-1	-1	-1	-1	0	.	.	C1837156	1	5	Debrisoquine\x2c_poor_metabolism_of	Q6NXU8,Q6NWU0	.	D	D,P	D,P	D	P	3.46	3.46	1.000000	0.25503663003663	0.08943089430894309	0.20448548812664907	0.1712707182320442	0.5174825174825175	0.119536	0.223773	0.20875
chr22	42526694	rs1065852	G	A	.	SNP	0/1	139,86	225	protein_protein_contact	HIGH	CYP2D6	interaction	NM_000106.5:4WNU_D:34_70	protein_coding	1	c.100C>T	.	-1	-1	-1	-1	-1	-1	0	.	.	C1837156	1	5	Debrisoquine\x2c_poor_metabolism_of	Q6NXU8,Q6NWU0	.	D	D,P	D,P	D	P	3.46	3.46	1.000000	0.25503663003663	0.08943089430894309	0.20448548812664907	0.1712707182320442	0.5174825174825175	0.119536	0.223773	0.20875
chr22	42526694	rs1065852	G	A	.	SNP	0/1	139,86	225	protein_protein_contact	HIGH	CYP2D6	interaction	NM_000106.5:4WNV_A:34_70	protein_coding	1	c.100C>T	.	-1	-1	-1	-1	-1	-1	0	.	.	C1837156	1	5	Debrisoquine\x2c_poor_metabolism_of	Q6NXU8,Q6NWU0	.	D	D,P	D,P	D	P	3.46	3.46	1.000000	0.25503663003663	0.08943089430894309	0.20448548812664907	0.1712707182320442	0.5174825174825175	0.119536	0.223773	0.20875
chr22	42526694	rs1065852	G	A	.	SNP	0/1	139,86	225	protein_protein_contact	HIGH	CYP2D6	interaction	NM_000106.5:4WNV_B:34_70	protein_coding	1	c.100C>T	.	-1	-1	-1	-1	-1	-1	0	.	.	C1837156	1	5	Debrisoquine\x2c_poor_metabolism_of	Q6NXU8,Q6NWU0	.	D	D,P	D,P	D	P	3.46	3.46	1.000000	0.25503663003663	0.08943089430894309	0.20448548812664907	0.1712707182320442	0.5174825174825175	0.119536	0.223773	0.20875
chr22	42526694	rs1065852	G	A	.	SNP	0/1	139,86	225	protein_protein_contact	HIGH	CYP2D6	interaction	NM_000106.5:4XRY_B:34_70	protein_coding	1	c.100C>T	.	-1	-1	-1	-1	-1	-1	0	.	.	C1837156	1	5	Debrisoquine\x2c_poor_metabolism_of	Q6NXU8,Q6NWU0	.	D	D,P	D,P	D	P	3.46	3.46	1.000000	0.25503663003663	0.08943089430894309	0.20448548812664907	0.1712707182320442	0.5174825174825175	0.119536	0.223773	0.20875
chr22	42526694	rs1065852	G	A	.	SNP	0/1	139,86	225	protein_protein_contact	HIGH	CYP2D6	interaction	NM_000106.5:4XRY_C:34_70	protein_coding	1	c.100C>T	.	-1	-1	-1	-1	-1	-1	0	.	.	C1837156	1	5	Debrisoquine\x2c_poor_metabolism_of	Q6NXU8,Q6NWU0	.	D	D,P	D,P	D	P	3.46	3.46	1.000000	0.25503663003663	0.08943089430894309	0.20448548812664907	0.1712707182320442	0.5174825174825175	0.119536	0.223773	0.20875
chr22	42526694	rs1065852	G	A	.	SNP	0/1	139,86	225	protein_protein_contact	HIGH	CYP2D6	interaction	NM_000106.5:4XRZ_C:34_70	protein_coding	1	c.100C>T	.	-1	-1	-1	-1	-1	-1	0	.	.	C1837156	1	5	Debrisoquine\x2c_poor_metabolism_of	Q6NXU8,Q6NWU0	.	D	D,P	D,P	D	P	3.46	3.46	1.000000	0.25503663003663	0.08943089430894309	0.20448548812664907	0.1712707182320442	0.5174825174825175	0.119536	0.223773	0.20875
chr22	42526694	rs1065852	G	A	.	SNP	0/1	139,86	225	protein_protein_contact	HIGH	CYP2D6	interaction	NM_000106.5:4XRZ_D:34_70	protein_coding	1	c.100C>T	.	-1	-1	-1	-1	-1	-1	0	.	.	C1837156	1	5	Debrisoquine\x2c_poor_metabolism_of	Q6NXU8,Q6NWU0	.	D	D,P	D,P	D	P	3.46	3.46	1.000000	0.25503663003663	0.08943089430894309	0.20448548812664907	0.1712707182320442	0.5174825174825175	0.119536	0.223773	0.20875
chr22	42526694	rs1065852	G	A	.	SNP	0/1	139,86	225	missense_variant	MODERATE	CYP2D6	transcript	NM_000106.5	protein_coding	1	c.100C>T	p.Pro34Ser	190	1659	100	1494	34	497	0	.	.	C1837156	1	5	Debrisoquine\x2c_poor_metabolism_of	Q6NXU8,Q6NWU0	.	D	D,P	D,P	D	P	3.46	3.46	1.000000	0.25503663003663	0.08943089430894309	0.20448548812664907	0.1712707182320442	0.5174825174825175	0.119536	0.223773	0.20875
chr22	42526694	rs1065852	G	A	.	SNP	0/1	139,86	225	missense_variant	MODERATE	CYP2D6	transcript	NM_001025161.2	protein_coding	1	c.100C>T	p.Pro34Ser	190	1506	100	1341	34	446	0	.	.	C1837156	1	5	Debrisoquine\x2c_poor_metabolism_of	Q6NXU8,Q6NWU0	.	D	D,P	D,P	D	P	3.46	3.46	1.000000	0.25503663003663	0.08943089430894309	0.20448548812664907	0.1712707182320442	0.5174825174825175	0.119536	0.223773	0.20875
chr7	99364811	.	A	T	.	SNP	0/1	1762,340	2102	missense_variant	MODERATE	CYP3A4	transcript	NM_017460.5	protein_coding	8	c.741T>A	p.Asn247Lys	848	2792	741	1512	247	503	0	.	.	.	.	.	.	E7EVM8,Q7Z448,Q6GRK0,Q86SK3,P08684	.	T	B,B,B,B,B	B,B,B,B,B	N	N	4.03	-6.4	0.000000	.	.	.	.	.	.	.	.
chr7	99364811	.	A	T	.	SNP	0/1	1762,340	2102	missense_variant	MODERATE	CYP3A4	transcript	NM_001202855.2	protein_coding	8	c.738T>A	p.Asn246Lys	845	2789	738	1509	246	502	0	.	.	.	.	.	.	E7EVM8,Q7Z448,Q6GRK0,Q86SK3,P08684	.	T	B,B,B,B,B	B,B,B,B,B	N	N	4.03	-6.4	0.000000	.	.	.	.	.	.	.	.
chr7	99365943	rs2687116	C	A	.	SNP	1/1	0,1470	1471	intron_variant	MODIFIER	CYP3A4	transcript	NM_017460.5	protein_coding	7	c.670+34G>T	.	-1	-1	-1	-1	-1	-1	0	.	.	.	.	.	.	.	.	.	.	.	.	.	.	.	.	.	.	.	.	.	.	.	0.920796
chr7	99365943	rs2687116	C	A	.	SNP	1/1	0,1470	1471	intron_variant	MODIFIER	CYP3A4	transcript	NM_001202855.2	protein_coding	7	c.670+34G>T	.	-1	-1	-1	-1	-1	-1	0	.	.	.	.	.	.	.	.	.	.	.	.	.	.	.	.	.	.	.	.	.	.	.	0.920796
chr6	33287438	.	C	G	.	SNP	1/1	0,1531	1531	missense_variant	MODERATE	DAXX	transcript	NM_001141970.1.2	protein_coding	6	c.1695G>C	p.Glu565Asp	1797	2546	1695	2259	565	752	0	.	.	.	.	.	.	B4E1C1,Q9UER7	.	T	P,P	B,B	N	N	4.44	-0.414	0.013000	.	.	.	.	.	.	.	.
chr6	33287438	.	C	G	.	SNP	1/1	0,1531	1531	missense_variant	MODERATE	DAXX	transcript	NM_001141969.1	protein_coding	6	c.1659G>C	p.Glu553Asp	1866	2615	1659	2223	553	740	0	.	.	.	.	.	.	B4E1C1,Q9UER7	.	T	P,P	B,B	N	N	4.44	-0.414	0.013000	.	.	.	.	.	.	.	.
chr6	33287438	.	C	G	.	SNP	1/1	0,1531	1531	missense_variant	MODERATE	DAXX	transcript	NM_001254717.1.4	protein_coding	5	c.1434G>C	p.Glu478Asp	1607	2356	1434	1998	478	665	0	.	.	.	.	.	.	B4E1C1,Q9UER7	.	T	P,P	B,B	N	N	4.44	-0.414	0.013000	.	.	.	.	.	.	.	.
chr6	33287438	.	C	G	.	SNP	1/1	0,1531	1531	missense_variant	MODERATE	DAXX	transcript	NM_001350.4	protein_coding	6	c.1659G>C	p.Glu553Asp	1863	2612	1659	2223	553	740	0	.	.	.	.	.	.	B4E1C1,Q9UER7	.	T	P,P	B,B	N	N	4.44	-0.414	0.013000	.	.	.	.	.	.	.	.
chr6	33301676	rs115597201;rs3106195	A	T	.	SNP	1/1	1,587	589	intergenic_region	MODIFIER	DAXX-KIFC1	intergenic_region	DAXX-KIFC1.3	.	-1	n.33301676A>T	.	-1	-1	-1	-1	-1	-1	0	.	.	.	.	.	.	.	.	.	.	.	.	.	.	.	.	.	.	.	.	.	.	.	.
chr1	162603729	rs4518873	C	T	.	SNP	1/1	0,552	552	intron_variant	MODIFIER	DDR2	transcript	NM_001014796.1	protein_coding	1	c.-272+1308C>T	.	-1	-1	-1	-1	-1	-1	0	.	.	.	.	.	.	.	.	.	.	.	.	.	.	.	.	.	.	.	.	.	.	.	.
chr1	162603729	rs4518873	C	T	.	SNP	1/1	0,552	552	intron_variant	MODIFIER	DDR2	transcript	NM_006182.2	protein_coding	1	c.-192+1308C>T	.	-1	-1	-1	-1	-1	-1	0	.	.	.	.	.	.	.	.	.	.	.	.	.	.	.	.	.	.	.	.	.	.	.	.
chr1	162654790	rs12024691	G	A	.	SNP	1/1	0,543	544	intron_variant	MODIFIER	DDR2	transcript	NM_001014796.1	protein_coding	2	c.-107-20052G>A	.	-1	-1	-1	-1	-1	-1	0	.	.	.	.	.	.	.	.	.	.	.	.	.	.	.	.	.	.	.	.	.	.	.	.
chr1	162654790	rs12024691	G	A	.	SNP	1/1	0,543	544	intron_variant	MODIFIER	DDR2	transcript	NM_006182.2	protein_coding	2	c.-28+29626G>A	.	-1	-1	-1	-1	-1	-1	0	.	.	.	.	.	.	.	.	.	.	.	.	.	.	.	.	.	.	.	.	.	.	.	.
chr1	162654807	rs4656380	C	T	.	SNP	1/1	0,549	549	intron_variant	MODIFIER	DDR2	transcript	NM_001014796.1	protein_coding	2	c.-107-20035C>T	.	-1	-1	-1	-1	-1	-1	0	.	.	.	.	.	.	.	.	.	.	.	.	.	.	.	.	.	.	.	.	.	.	.	.
chr1	162654807	rs4656380	C	T	.	SNP	1/1	0,549	549	intron_variant	MODIFIER	DDR2	transcript	NM_006182.2	protein_coding	2	c.-28+29643C>T	.	-1	-1	-1	-1	-1	-1	0	.	.	.	.	.	.	.	.	.	.	.	.	.	.	.	.	.	.	.	.	.	.	.	.
chr1	162722846	rs1632311	C	G	.	SNP	1/1	0,365	365	intron_variant	MODIFIER	DDR2	transcript	NM_001014796.1	protein_coding	4	c.83-39C>G	.	-1	-1	-1	-1	-1	-1	0	.	.	.	.	.	.	.	.	.	.	.	.	.	.	.	.	.	.	.	.	.	.	.	0.993842
chr1	162722846	rs1632311	C	G	.	SNP	1/1	0,365	365	intron_variant	MODIFIER	DDR2	transcript	NM_006182.2	protein_coding	3	c.83-39C>G	.	-1	-1	-1	-1	-1	-1	0	.	.	.	.	.	.	.	.	.	.	.	.	.	.	.	.	.	.	.	.	.	.	.	0.993842
chr1	162740327	rs1780003	T	C	.	SNP	1/1	0,1222	1222	intron_variant	MODIFIER	DDR2	transcript	NM_001014796.1	protein_coding	13	c.1504+25T>C	.	-1	-1	-1	-1	-1	-1	0	.	.	.	.	.	.	.	.	.	.	.	.	P	5.03	-10.1	0.000000	0.9537545787545788	0.8109756097560976	1.0	0.9779005524861878	1.0	0.8468	0.999186	0.988037
chr1	162740327	rs1780003	T	C	.	SNP	1/1	0,1222	1222	intron_variant	MODIFIER	DDR2	transcript	NM_006182.2	protein_coding	12	c.1504+25T>C	.	-1	-1	-1	-1	-1	-1	0	.	.	.	.	.	.	.	.	.	.	.	.	P	5.03	-10.1	0.000000	0.9537545787545788	0.8109756097560976	1.0	0.9779005524861878	1.0	0.8468	0.999186	0.988037
chr1	162743418	rs1355287	G	T	.	SNP	1/1	0,810	810	intron_variant	MODIFIER	DDR2	transcript	NM_001014796.1	protein_coding	15	c.1856+32G>T	.	-1	-1	-1	-1	-1	-1	0	.	.	.	.	.	.	.	.	.	.	.	.	.	.	.	.	.	.	.	.	.	.	.	0.998921
chr1	162743418	rs1355287	G	T	.	SNP	1/1	0,810	810	intron_variant	MODIFIER	DDR2	transcript	NM_006182.2	protein_coding	14	c.1856+32G>T	.	-1	-1	-1	-1	-1	-1	0	.	.	.	.	.	.	.	.	.	.	.	.	.	.	.	.	.	.	.	.	.	.	.	0.998921
chr14	95566108	rs66997818;rs1778057	C	A	.	SNP	1/1	5,1119	1124	intron_variant	MODIFIER	DICER1	transcript	NM_001271282.2	protein_coding	22	c.4206+9G>T	.	-1	-1	-1	-1	-1	-1	0	.	.	.	.	.	.	.	.	.	.	.	.	.	.	.	.	.	.	.	.	.	.	.	0.466919
chr14	95566108	rs66997818;rs1778057	C	A	.	SNP	1/1	5,1119	1124	intron_variant	MODIFIER	DICER1	transcript	NM_001195573.1	protein_coding	21	c.4206+9G>T	.	-1	-1	-1	-1	-1	-1	0	.	.	.	.	.	.	.	.	.	.	.	.	.	.	.	.	.	.	.	.	.	.	.	0.466919
chr14	95566108	rs66997818;rs1778057	C	A	.	SNP	1/1	5,1119	1124	intron_variant	MODIFIER	DICER1	transcript	NM_177438.2	protein_coding	22	c.4206+9G>T	.	-1	-1	-1	-1	-1	-1	0	.	.	.	.	.	.	.	.	.	.	.	.	.	.	.	.	.	.	.	.	.	.	.	0.466919
chr14	95566108	rs66997818;rs1778057	C	A	.	SNP	1/1	5,1119	1124	intron_variant	MODIFIER	DICER1	transcript	NM_001291628.1	protein_coding	22	c.4206+9G>T	.	-1	-1	-1	-1	-1	-1	0	.	.	.	.	.	.	.	.	.	.	.	.	.	.	.	.	.	.	.	.	.	.	.	0.466919
chr14	95566108	rs66997818;rs1778057	C	A	.	SNP	1/1	5,1119	1124	intron_variant	MODIFIER	DICER1	transcript	NM_030621.4	protein_coding	24	c.4206+9G>T	.	-1	-1	-1	-1	-1	-1	0	.	.	.	.	.	.	.	.	.	.	.	.	.	.	.	.	.	.	.	.	.	.	.	0.466919
chr7	55173700	rs10280515	T	C	.	SNP	1/1	0,374	374	intron_variant	MODIFIER	EGFR	transcript	NM_005228.3	protein_coding	1	c.89-36279T>C	.	-1	-1	-1	-1	-1	-1	0	.	.	.	.	.	.	.	.	.	.	.	.	.	.	.	.	.	.	.	.	.	.	.	.
chr7	55173700	rs10280515	T	C	.	SNP	1/1	0,374	374	intron_variant	MODIFIER	EGFR	transcript	NM_201283.1	protein_coding	1	c.89-36279T>C	.	-1	-1	-1	-1	-1	-1	0	.	.	.	.	.	.	.	.	.	.	.	.	.	.	.	.	.	.	.	.	.	.	.	.
chr7	55173700	rs10280515	T	C	.	SNP	1/1	0,374	374	intron_variant	MODIFIER	EGFR	transcript	NM_201282.1	protein_coding	1	c.89-36279T>C	.	-1	-1	-1	-1	-1	-1	0	.	.	.	.	.	.	.	.	.	.	.	.	.	.	.	.	.	.	.	.	.	.	.	.
chr7	55173700	rs10280515	T	C	.	SNP	1/1	0,374	374	intron_variant	MODIFIER	EGFR	transcript	NM_201284.1	protein_coding	1	c.89-36279T>C	.	-1	-1	-1	-1	-1	-1	0	.	.	.	.	.	.	.	.	.	.	.	.	.	.	.	.	.	.	.	.	.	.	.	.
chr7	55221655	rs4947986	G	A	.	SNP	1/1	0,1241	1243	intron_variant	MODIFIER	EGFR	transcript	NM_005228.3	protein_coding	6	c.748-49G>A	.	-1	-1	-1	-1	-1	-1	0	.	.	.	.	.	.	.	.	.	.	.	.	.	.	.	.	.	.	.	.	.	.	.	0.306267
chr7	55221655	rs4947986	G	A	.	SNP	1/1	0,1241	1243	intron_variant	MODIFIER	EGFR	transcript	NM_201283.1	protein_coding	6	c.748-49G>A	.	-1	-1	-1	-1	-1	-1	0	.	.	.	.	.	.	.	.	.	.	.	.	.	.	.	.	.	.	.	.	.	.	.	0.306267
chr7	55221655	rs4947986	G	A	.	SNP	1/1	0,1241	1243	intron_variant	MODIFIER	EGFR	transcript	NM_201282.1	protein_coding	6	c.748-49G>A	.	-1	-1	-1	-1	-1	-1	0	.	.	.	.	.	.	.	.	.	.	.	.	.	.	.	.	.	.	.	.	.	.	.	0.306267
chr7	55221655	rs4947986	G	A	.	SNP	1/1	0,1241	1243	intron_variant	MODIFIER	EGFR	transcript	NM_201284.1	protein_coding	6	c.748-49G>A	.	-1	-1	-1	-1	-1	-1	0	.	.	.	.	.	.	.	.	.	.	.	.	.	.	.	.	.	.	.	.	.	.	.	0.306267
chr7	55249063	rs1050171	G	A	.	SNP	1/1	2,1478	1486	synonymous_variant	LOW	EGFR	transcript	NM_005228.3	protein_coding	20	c.2361G>A	p.Gln787Gln	2607	5600	2361	3633	787	1210	0	.	COSM1451600	CN169374	2	2	not_specified	.	.	.	.	.	.	.	.	.	.	.	.	.	.	.	.	.	0.523752
chr7	55266417	rs1140475	T	C	.	SNP	1/1	2,2500	2505	synonymous_variant	LOW	EGFR	transcript	NM_005228.3	protein_coding	23	c.2709T>C	p.Thr903Thr	2955	5600	2709	3633	903	1210	0	.	.	CN169374	2	2	not_specified	.	.	.	.	.	.	.	.	.	.	.	.	.	.	.	.	.	0.894566
chr7	55249063	rs1050171	G	A	.	SNP	1/1	2,1478	1486	non_coding_exon_variant	MODIFIER	EGFR-AS1	transcript	NR_047551.1	pseudogene	2	n.1201C>T	.	-1	-1	-1	-1	-1	-1	0	.	COSM1451600	CN169374	2	2	not_specified	.	.	.	.	.	.	.	.	.	.	.	.	.	.	.	.	.	0.523752
chr7	55292883	rs12536061	T	C	.	SNP	1/1	0,339	339	intergenic_region	MODIFIER	EGFR-ELDR	intergenic_region	EGFR-ELDR	.	-1	n.55292883T>C	.	-1	-1	-1	-1	-1	-1	0	.	.	.	.	.	.	.	.	.	.	.	.	.	.	.	.	.	.	.	.	.	.	.	.
chr22	41514155	rs4822005	G	A	.	SNP	0/1	118,249	367	intron_variant	MODIFIER	EP300	transcript	NM_001429.3	protein_coding	2	c.729+330G>A	.	-1	-1	-1	-1	-1	-1	0	.	.	.	.	.	.	.	.	.	.	.	.	.	.	.	.	.	.	.	.	.	.	.	.
chr22	41537234	rs6002267	G	T	.	SNP	1/1	0,1025	1026	splice_region_variant&intron_variant	LOW	EP300	transcript	NM_001429.3	protein_coding	10	c.2053+8G>T	.	-1	-1	-1	-1	-1	-1	0	.	.	CN169374	1	2	not_specified	.	.	.	.	.	.	.	.	.	.	.	.	.	.	.	.	.	0.991359
chr22	41551039	rs20552	T	A	.	SNP	0/1	679,1302	1984	synonymous_variant	LOW	EP300	transcript	NM_001429.3	protein_coding	17	c.3183T>A	p.Thr1061Thr	3578	8761	3183	7245	1061	2414	0	.	.	CN169374	1	2	not_specified	.	.	.	.	.	.	.	.	.	.	.	.	.	.	.	.	.	0.665032
chr22	41568480	rs2076577	T	C	.	SNP	0/1	275,516	791	intron_variant	MODIFIER	EP300	transcript	NM_001429.3	protein_coding	27	c.4453-23T>C	.	-1	-1	-1	-1	-1	-1	0	.	.	.	.	.	.	.	.	.	.	.	.	.	.	.	.	.	.	.	.	.	.	.	0.627833
chr22	41569609	rs2076578	C	T	.	SNP	0/1	147,280	428	intron_variant	MODIFIER	EP300	transcript	NM_001429.3	protein_coding	28	c.4618-18C>T	.	-1	-1	-1	-1	-1	-1	0	.	.	CN169374	1	2	not_specified	.	.	.	.	.	.	.	.	.	.	.	.	.	.	.	.	.	0.303273
chr3	89275906	rs9310117;rs111178349	T	C	.	SNP	1/1	0,879	879	intron_variant	MODIFIER	EPHA3	transcript	NM_005233.5	protein_coding	3	c.814+16236T>C	.	-1	-1	-1	-1	-1	-1	0	.	.	.	.	.	.	.	.	.	.	.	.	.	.	.	.	.	.	.	.	.	.	.	.
chr3	89275906	rs9310117;rs111178349	T	C	.	SNP	1/1	0,879	879	intron_variant	MODIFIER	EPHA3	transcript	NM_182644.2	protein_coding	3	c.814+16236T>C	.	-1	-1	-1	-1	-1	-1	0	.	.	.	.	.	.	.	.	.	.	.	.	.	.	.	.	.	.	.	.	.	.	.	.
chr4	66197757	.	C	A	.	SNP	1/1	0,972	972	missense_variant	MODERATE	EPHA5	transcript	NM_001281765.1	protein_coding	17	c.2945G>T	p.Arg982Leu	3698	8421	2945	3117	982	1038	0	.	COSM98978	.	.	.	.	B7ZKW7,B7ZKJ3,P54756-2,P54756	Sterile_alpha_motif_domain__2_,Sterile_alpha_motif/pointed_domain__2_,Sterile_alpha_motif__type_1__1_	D	P,B,P,D	P,B,B,P	D	D	5.47	5.47	0.999000	.	.	.	.	.	.	.	.
chr4	66197757	.	C	A	.	SNP	1/1	0,972	972	missense_variant	MODERATE	EPHA5	transcript	NM_001281766.1	protein_coding	16	c.2879G>T	p.Arg960Leu	3632	8355	2879	3051	960	1016	0	.	COSM98978	.	.	.	.	B7ZKW7,B7ZKJ3,P54756-2,P54756	Sterile_alpha_motif_domain__2_,Sterile_alpha_motif/pointed_domain__2_,Sterile_alpha_motif__type_1__1_	D	P,B,P,D	P,B,B,P	D	D	5.47	5.47	0.999000	.	.	.	.	.	.	.	.
chr4	66197757	.	C	A	.	SNP	1/1	0,972	972	missense_variant	MODERATE	EPHA5	transcript	NM_004439.6	protein_coding	17	c.2942G>T	p.Arg981Leu	3695	8418	2942	3114	981	1037	0	.	COSM98978	.	.	.	.	B7ZKW7,B7ZKJ3,P54756-2,P54756	Sterile_alpha_motif_domain__2_,Sterile_alpha_motif/pointed_domain__2_,Sterile_alpha_motif__type_1__1_	D	P,B,P,D	P,B,B,P	D	D	5.47	5.47	0.999000	.	.	.	.	.	.	.	.
chr4	66197757	.	C	A	.	SNP	1/1	0,972	972	missense_variant	MODERATE	EPHA5	transcript	NM_182472.3	protein_coding	16	c.2876G>T	p.Arg959Leu	3629	8352	2876	3048	959	1015	0	.	COSM98978	.	.	.	.	B7ZKW7,B7ZKJ3,P54756-2,P54756	Sterile_alpha_motif_domain__2_,Sterile_alpha_motif/pointed_domain__2_,Sterile_alpha_motif__type_1__1_	D	P,B,P,D	P,B,B,P	D	D	5.47	5.47	0.999000	.	.	.	.	.	.	.	.
chr4	66197757	.	C	A	.	SNP	1/1	0,972	972	missense_variant	MODERATE	EPHA5	transcript	NM_001281767.1	protein_coding	17	c.2945G>T	p.Arg982Leu	3698	5178	2945	3015	982	1004	0	.	COSM98978	.	.	.	.	B7ZKW7,B7ZKJ3,P54756-2,P54756	Sterile_alpha_motif_domain__2_,Sterile_alpha_motif/pointed_domain__2_,Sterile_alpha_motif__type_1__1_	D	P,B,P,D	P,B,B,P	D	D	5.47	5.47	0.999000	.	.	.	.	.	.	.	.
chr4	66233029	rs2198104	A	G	.	SNP	1/1	0,783	786	intron_variant	MODIFIER	EPHA5	transcript	NM_001281765.1	protein_coding	10	c.1927+46T>C	.	-1	-1	-1	-1	-1	-1	0	.	.	.	.	.	.	.	.	.	.	.	.	.	.	.	.	.	.	.	.	.	.	.	0.441369
chr4	66233029	rs2198104	A	G	.	SNP	1/1	0,783	786	intron_variant	MODIFIER	EPHA5	transcript	NM_001281766.1	protein_coding	9	c.1861+46T>C	.	-1	-1	-1	-1	-1	-1	0	.	.	.	.	.	.	.	.	.	.	.	.	.	.	.	.	.	.	.	.	.	.	.	0.441369
chr4	66233029	rs2198104	A	G	.	SNP	1/1	0,783	786	intron_variant	MODIFIER	EPHA5	transcript	NM_004439.6	protein_coding	10	c.1924+46T>C	.	-1	-1	-1	-1	-1	-1	0	.	.	.	.	.	.	.	.	.	.	.	.	.	.	.	.	.	.	.	.	.	.	.	0.441369
chr4	66233029	rs2198104	A	G	.	SNP	1/1	0,783	786	intron_variant	MODIFIER	EPHA5	transcript	NM_182472.3	protein_coding	9	c.1858+46T>C	.	-1	-1	-1	-1	-1	-1	0	.	.	.	.	.	.	.	.	.	.	.	.	.	.	.	.	.	.	.	.	.	.	.	0.441369
chr4	66233029	rs2198104	A	G	.	SNP	1/1	0,783	786	intron_variant	MODIFIER	EPHA5	transcript	NM_001281767.1	protein_coding	10	c.1927+46T>C	.	-1	-1	-1	-1	-1	-1	0	.	.	.	.	.	.	.	.	.	.	.	.	.	.	.	.	.	.	.	.	.	.	.	0.441369
chr4	66272179	rs2198103	C	T	.	SNP	1/1	0,330	330	intron_variant	MODIFIER	EPHA5	transcript	NM_001281765.1	protein_coding	7	c.1688-1982G>A	.	-1	-1	-1	-1	-1	-1	0	.	.	.	.	.	.	.	.	.	.	.	.	.	.	.	.	.	.	.	.	.	.	.	.
chr4	66272179	rs2198103	C	T	.	SNP	1/1	0,330	330	intron_variant	MODIFIER	EPHA5	transcript	NM_001281766.1	protein_coding	7	c.1688-1982G>A	.	-1	-1	-1	-1	-1	-1	0	.	.	.	.	.	.	.	.	.	.	.	.	.	.	.	.	.	.	.	.	.	.	.	.
chr4	66272179	rs2198103	C	T	.	SNP	1/1	0,330	330	intron_variant	MODIFIER	EPHA5	transcript	NM_004439.6	protein_coding	7	c.1688-1985G>A	.	-1	-1	-1	-1	-1	-1	0	.	.	.	.	.	.	.	.	.	.	.	.	.	.	.	.	.	.	.	.	.	.	.	.
chr4	66272179	rs2198103	C	T	.	SNP	1/1	0,330	330	intron_variant	MODIFIER	EPHA5	transcript	NM_182472.3	protein_coding	7	c.1688-1985G>A	.	-1	-1	-1	-1	-1	-1	0	.	.	.	.	.	.	.	.	.	.	.	.	.	.	.	.	.	.	.	.	.	.	.	.
chr4	66272179	rs2198103	C	T	.	SNP	1/1	0,330	330	intron_variant	MODIFIER	EPHA5	transcript	NM_001281767.1	protein_coding	7	c.1688-1982G>A	.	-1	-1	-1	-1	-1	-1	0	.	.	.	.	.	.	.	.	.	.	.	.	.	.	.	.	.	.	.	.	.	.	.	.
chr4	66468046	rs33967107;rs397993765;rs5858973	TA	T	.	DEL	1/1	0,368	415	intron_variant	MODIFIER	EPHA5	transcript	NM_001281765.1	protein_coding	2	c.247-25delT	.	-1	-1	-1	-1	-1	-1	0	.	.	.	.	.	.	.	.	.	.	.	.	.	.	.	.	.	.	.	.	.	.	.	0.885389
chr4	66468046	rs33967107;rs397993765;rs5858973	TA	T	.	DEL	1/1	0,368	415	intron_variant	MODIFIER	EPHA5	transcript	NM_001281766.1	protein_coding	2	c.247-25delT	.	-1	-1	-1	-1	-1	-1	0	.	.	.	.	.	.	.	.	.	.	.	.	.	.	.	.	.	.	.	.	.	.	.	0.885389
chr4	66468046	rs33967107;rs397993765;rs5858973	TA	T	.	DEL	1/1	0,368	415	intron_variant	MODIFIER	EPHA5	transcript	NM_004439.6	protein_coding	2	c.247-25delT	.	-1	-1	-1	-1	-1	-1	0	.	.	.	.	.	.	.	.	.	.	.	.	.	.	.	.	.	.	.	.	.	.	.	0.885389
chr4	66468046	rs33967107;rs397993765;rs5858973	TA	T	.	DEL	1/1	0,368	415	intron_variant	MODIFIER	EPHA5	transcript	NM_182472.3	protein_coding	2	c.247-25delT	.	-1	-1	-1	-1	-1	-1	0	.	.	.	.	.	.	.	.	.	.	.	.	.	.	.	.	.	.	.	.	.	.	.	0.885389
chr4	66468046	rs33967107;rs397993765;rs5858973	TA	T	.	DEL	1/1	0,368	415	intron_variant	MODIFIER	EPHA5	transcript	NM_001281767.1	protein_coding	2	c.247-25delT	.	-1	-1	-1	-1	-1	-1	0	.	.	.	.	.	.	.	.	.	.	.	.	.	.	.	.	.	.	.	.	.	.	.	0.885389
chr4	66509194	rs4343775	T	C	.	SNP	1/1	0,291	291	intron_variant	MODIFIER	EPHA5	transcript	NM_001281765.1	protein_coding	1	c.182-49A>G	.	-1	-1	-1	-1	-1	-1	0	.	.	.	.	.	.	.	.	.	.	.	.	.	.	.	.	.	.	.	.	.	.	.	0.600126
chr4	66509194	rs4343775	T	C	.	SNP	1/1	0,291	291	intron_variant	MODIFIER	EPHA5	transcript	NM_001281766.1	protein_coding	1	c.182-49A>G	.	-1	-1	-1	-1	-1	-1	0	.	.	.	.	.	.	.	.	.	.	.	.	.	.	.	.	.	.	.	.	.	.	.	0.600126
chr4	66509194	rs4343775	T	C	.	SNP	1/1	0,291	291	intron_variant	MODIFIER	EPHA5	transcript	NM_004439.6	protein_coding	1	c.182-49A>G	.	-1	-1	-1	-1	-1	-1	0	.	.	.	.	.	.	.	.	.	.	.	.	.	.	.	.	.	.	.	.	.	.	.	0.600126
chr4	66509194	rs4343775	T	C	.	SNP	1/1	0,291	291	intron_variant	MODIFIER	EPHA5	transcript	NM_182472.3	protein_coding	1	c.182-49A>G	.	-1	-1	-1	-1	-1	-1	0	.	.	.	.	.	.	.	.	.	.	.	.	.	.	.	.	.	.	.	.	.	.	.	0.600126
chr4	66509194	rs4343775	T	C	.	SNP	1/1	0,291	291	intron_variant	MODIFIER	EPHA5	transcript	NM_001281767.1	protein_coding	1	c.182-49A>G	.	-1	-1	-1	-1	-1	-1	0	.	.	.	.	.	.	.	.	.	.	.	.	.	.	.	.	.	.	.	.	.	.	.	0.600126
chr4	66550796	rs72644506	T	A	.	SNP	1/1	2,405	407	intron_variant	MODIFIER	EPHA5-AS1	transcript	NR_034138.1	pseudogene	3	n.899+3731T>A	.	-1	-1	-1	-1	-1	-1	0	.	.	.	.	.	.	.	.	.	.	.	.	.	.	.	.	.	.	.	.	.	.	.	.
chr4	66700879	rs10031417	A	G	.	SNP	1/1	0,386	386	intergenic_region	MODIFIER	EPHA5-AS1-MIR1269A	intergenic_region	EPHA5-AS1-MIR1269A	.	-1	n.66700879A>G	.	-1	-1	-1	-1	-1	-1	0	.	.	.	.	.	.	.	.	.	.	.	.	.	.	.	.	.	.	.	.	.	.	.	.
chr4	66941376	rs2588689	C	T	.	SNP	1/1	0,348	348	intergenic_region	MODIFIER	EPHA5-AS1-MIR1269A	intergenic_region	EPHA5-AS1-MIR1269A	.	-1	n.66941376C>T	.	-1	-1	-1	-1	-1	-1	0	.	.	.	.	.	.	.	.	.	.	.	.	.	.	.	.	.	.	.	.	.	.	.	.
chr4	67050677	rs4466094	T	C	.	SNP	1/1	0,279	279	intergenic_region	MODIFIER	EPHA5-AS1-MIR1269A	intergenic_region	EPHA5-AS1-MIR1269A	.	-1	n.67050677T>C	.	-1	-1	-1	-1	-1	-1	0	.	.	.	.	.	.	.	.	.	.	.	.	.	.	.	.	.	.	.	.	.	.	.	.
chr6	93963401	rs3799816	C	T	.	SNP	1/1	0,635	635	intron_variant	MODIFIER	EPHA7	transcript	NM_004440.3	protein_coding	14	c.2532+964G>A	.	-1	-1	-1	-1	-1	-1	0	.	.	.	.	.	.	.	.	.	.	.	.	.	.	.	.	.	.	.	.	.	.	.	.
chr6	93963401	rs3799816	C	T	.	SNP	1/1	0,635	635	intron_variant	MODIFIER	EPHA7	transcript	NM_001288629.1	protein_coding	14	c.2517+964G>A	.	-1	-1	-1	-1	-1	-1	0	.	.	.	.	.	.	.	.	.	.	.	.	.	.	.	.	.	.	.	.	.	.	.	.
chr6	93967851	rs345730	C	T	.	SNP	1/1	0,1779	1780	synonymous_variant	LOW	EPHA7	transcript	NM_004440.3	protein_coding	11	c.2076G>A	p.Pro692Pro	2317	6642	2076	2997	692	998	0	.	.	.	.	.	.	.	.	.	.	.	.	.	.	.	.	.	.	.	.	.	.	.	0.720357
chr6	93967851	rs345730	C	T	.	SNP	1/1	0,1779	1780	synonymous_variant	LOW	EPHA7	transcript	NM_001288629.1	protein_coding	11	c.2061G>A	p.Pro687Pro	2302	6627	2061	2982	687	993	0	.	.	.	.	.	.	.	.	.	.	.	.	.	.	.	.	.	.	.	.	.	.	.	0.720357
chr6	93973686	rs901455	A	C	.	SNP	1/1	3,703	706	intron_variant	MODIFIER	EPHA7	transcript	NM_004440.3	protein_coding	8	c.1743-53T>G	.	-1	-1	-1	-1	-1	-1	0	.	.	.	.	.	.	.	.	.	.	.	.	.	.	.	.	.	.	.	.	.	.	.	.
chr6	93973686	rs901455	A	C	.	SNP	1/1	3,703	706	intron_variant	MODIFIER	EPHA7	transcript	NM_001288629.1	protein_coding	8	c.1728-53T>G	.	-1	-1	-1	-1	-1	-1	0	.	.	.	.	.	.	.	.	.	.	.	.	.	.	.	.	.	.	.	.	.	.	.	.
chr6	93982124	rs345713	A	G	.	SNP	1/1	3,2002	2006	synonymous_variant	LOW	EPHA7	transcript	NM_004440.3	protein_coding	6	c.1341T>C	p.Ser447Ser	1582	6642	1341	2997	447	998	0	.	.	.	.	.	.	.	.	.	.	.	.	.	.	.	.	.	.	.	.	.	.	.	0.868017
chr6	93982124	rs345713	A	G	.	SNP	1/1	3,2002	2006	synonymous_variant	LOW	EPHA7	transcript	NM_001288629.1	protein_coding	6	c.1341T>C	p.Ser447Ser	1582	6627	1341	2982	447	993	0	.	.	.	.	.	.	.	.	.	.	.	.	.	.	.	.	.	.	.	.	.	.	.	0.868017
chr6	94068055	.	C	A	.	SNP	0/1	1650,231	1881	missense_variant	MODERATE	EPHA7	transcript	NM_004440.3	protein_coding	4	c.907G>T	p.Asp303Tyr	1148	6642	907	2997	303	998	0	.	.	.	.	.	.	Q15375-4,Q15375-2,Q15375	Tyrosine-protein_kinase_ephrin_type_A/B_receptor-like__1_,Growth_factor__receptor__1_	T	D,P,P	P,B,B	D	D	5.62	5.62	1.000000	.	.	.	.	.	.	.	.
chr6	94068055	.	C	A	.	SNP	0/1	1650,231	1881	missense_variant	MODERATE	EPHA7	transcript	NM_001288629.1	protein_coding	4	c.907G>T	p.Asp303Tyr	1148	6627	907	2982	303	993	0	.	.	.	.	.	.	Q15375-4,Q15375-2,Q15375	Tyrosine-protein_kinase_ephrin_type_A/B_receptor-like__1_,Growth_factor__receptor__1_	T	D,P,P	P,B,B	D	D	5.62	5.62	1.000000	.	.	.	.	.	.	.	.
chr6	94261024	rs6915433	T	C	.	SNP	1/1	0,599	599	intergenic_region	MODIFIER	EPHA7-TSG1	intergenic_region	EPHA7-TSG1	.	-1	n.94261024T>C	.	-1	-1	-1	-1	-1	-1	0	.	.	.	.	.	.	.	.	.	.	.	.	.	.	.	.	.	.	.	.	.	.	.	.
chr3	134514579	rs9852662	T	C	.	SNP	1/1	0,263	263	intron_variant	MODIFIER	EPHB1	transcript	NM_004441.4	protein_coding	1	c.58+48T>C	.	-1	-1	-1	-1	-1	-1	0	.	.	.	.	.	.	.	.	.	.	.	.	.	.	.	.	.	.	.	.	.	.	.	0.995414
chr3	134553535	rs35223707	A	G	.	SNP	0/1	263,149	412	intron_variant	MODIFIER	EPHB1	transcript	NM_004441.4	protein_coding	1	c.58+39004A>G	.	-1	-1	-1	-1	-1	-1	0	.	.	.	.	.	.	.	.	.	.	.	.	.	.	.	.	.	.	.	.	.	.	.	.
chr3	134553548	rs35988574	A	G	.	SNP	0/1	276,155	431	intron_variant	MODIFIER	EPHB1	transcript	NM_004441.4	protein_coding	1	c.58+39017A>G	.	-1	-1	-1	-1	-1	-1	0	.	.	.	.	.	.	.	.	.	.	.	.	.	.	.	.	.	.	.	.	.	.	.	.
chr3	134553587	rs34201825	C	A	.	SNP	0/1	267,150	417	intron_variant	MODIFIER	EPHB1	transcript	NM_004441.4	protein_coding	1	c.58+39056C>A	.	-1	-1	-1	-1	-1	-1	0	.	.	.	.	.	.	.	.	.	.	.	.	.	.	.	.	.	.	.	.	.	.	.	.
chr3	134644636	rs635721	G	T	.	SNP	1/1	0,916	917	intron_variant	MODIFIER	EPHB1	transcript	NM_004441.4	protein_coding	1	c.59-22G>T	.	-1	-1	-1	-1	-1	-1	0	.	.	.	.	.	.	.	.	.	.	.	.	.	.	.	.	.	.	.	.	.	.	.	0.484492
chr3	134652757	rs36167;rs386584482	T	C	.	SNP	1/1	0,435	435	intron_variant	MODIFIER	EPHB1	transcript	NM_004441.4	protein_coding	2	c.123+8035T>C	.	-1	-1	-1	-1	-1	-1	0	.	.	.	.	.	.	.	.	.	.	.	.	.	.	.	.	.	.	.	.	.	.	.	.
chr3	134670524	rs7644369	C	T	.	SNP	1/1	0,1640	1643	synonymous_variant	LOW	EPHB1	transcript	NM_004441.4	protein_coding	3	c.435C>T	p.Ser145Ser	810	4675	435	2955	145	984	0	.	COSM3759781,COSM3759780	.	.	.	.	.	.	.	.	.	.	.	.	.	.	.	.	.	.	.	.	.	0.458724
chr3	134898742	rs3732566;rs1042787	C	T	.	SNP	1/1	1,1775	1778	synonymous_variant	LOW	EPHB1	transcript	NM_004441.4	protein_coding	10	c.1800C>T	p.Tyr600Tyr	2175	4675	1800	2955	600	984	0	.	.	.	.	.	.	.	.	.	.	.	.	.	.	.	.	.	.	.	.	.	.	.	0.446536
chr3	134967368	rs11717042	G	A	.	SNP	0/1	278,304	582	intron_variant	MODIFIER	EPHB1	transcript	NM_004441.4	protein_coding	14	c.2690+17G>A	.	-1	-1	-1	-1	-1	-1	0	.	.	.	.	.	.	.	.	.	.	.	.	.	.	.	.	.	.	.	.	.	.	.	0.256727
chr3	134999882	rs28862058	C	T	.	SNP	0/1	312,255	567	intergenic_region	MODIFIER	EPHB1-PPP2R3A	intergenic_region	EPHB1-PPP2R3A	.	-1	n.134999882C>T	.	-1	-1	-1	-1	-1	-1	0	.	.	.	.	.	.	.	.	.	.	.	.	.	.	.	.	.	.	.	.	.	.	.	.
chr17	37866182	rs150391819	G	A	.	SNP	1/1	1,345	368	intron_variant	MODIFIER	ERBB2	transcript	NM_004448.3	protein_coding	5	c.643+48G>A	.	-1	-1	-1	-1	-1	-1	0	.	.	.	.	.	.	.	.	.	.	.	.	.	.	.	.	.	.	.	.	.	.	.	0.00816113
chr17	37866182	rs150391819	G	A	.	SNP	1/1	1,345	368	intron_variant	MODIFIER	ERBB2	transcript	NM_001289938.1	protein_coding	8	c.553+48G>A	.	-1	-1	-1	-1	-1	-1	0	.	.	.	.	.	.	.	.	.	.	.	.	.	.	.	.	.	.	.	.	.	.	.	0.00816113
chr17	37866182	rs150391819	G	A	.	SNP	1/1	1,345	368	intron_variant	MODIFIER	ERBB2	transcript	NM_001005862.2	protein_coding	8	c.553+48G>A	.	-1	-1	-1	-1	-1	-1	0	.	.	.	.	.	.	.	.	.	.	.	.	.	.	.	.	.	.	.	.	.	.	.	0.00816113
chr17	37866182	rs150391819	G	A	.	SNP	1/1	1,345	368	intron_variant	MODIFIER	ERBB2	transcript	NM_001289936.1	protein_coding	9	c.598+48G>A	.	-1	-1	-1	-1	-1	-1	0	.	.	.	.	.	.	.	.	.	.	.	.	.	.	.	.	.	.	.	.	.	.	.	0.00816113
chr17	37866182	rs150391819	G	A	.	SNP	1/1	1,345	368	intron_variant	MODIFIER	ERBB2	transcript	NM_001289937.1	protein_coding	5	c.643+48G>A	.	-1	-1	-1	-1	-1	-1	0	.	.	.	.	.	.	.	.	.	.	.	.	.	.	.	.	.	.	.	.	.	.	.	0.00816113
chr17	37866182	rs150391819	G	A	.	SNP	1/1	1,345	368	intron_variant	MODIFIER	ERBB2	transcript	NR_110535.1	pseudogene	5	n.967+48G>A	.	-1	-1	-1	-1	-1	-1	0	.	.	.	.	.	.	.	.	.	.	.	.	.	.	.	.	.	.	.	.	.	.	.	0.00816113
chr17	37868715	rs4252627	C	T	.	SNP	1/1	0,735	736	intron_variant	MODIFIER	ERBB2	transcript	NM_004448.3	protein_coding	9	c.1148+14C>T	.	-1	-1	-1	-1	-1	-1	0	.	.	.	.	.	.	.	.	.	.	.	.	.	.	.	.	.	.	.	.	.	.	.	0.605396
chr17	37868715	rs4252627	C	T	.	SNP	1/1	0,735	736	intron_variant	MODIFIER	ERBB2	transcript	NM_001289938.1	protein_coding	12	c.1058+14C>T	.	-1	-1	-1	-1	-1	-1	0	.	.	.	.	.	.	.	.	.	.	.	.	.	.	.	.	.	.	.	.	.	.	.	0.605396
chr17	37868715	rs4252627	C	T	.	SNP	1/1	0,735	736	intron_variant	MODIFIER	ERBB2	transcript	NM_001005862.2	protein_coding	12	c.1058+14C>T	.	-1	-1	-1	-1	-1	-1	0	.	.	.	.	.	.	.	.	.	.	.	.	.	.	.	.	.	.	.	.	.	.	.	0.605396
chr17	37868715	rs4252627	C	T	.	SNP	1/1	0,735	736	intron_variant	MODIFIER	ERBB2	transcript	NM_001289936.1	protein_coding	13	c.1103+14C>T	.	-1	-1	-1	-1	-1	-1	0	.	.	.	.	.	.	.	.	.	.	.	.	.	.	.	.	.	.	.	.	.	.	.	0.605396
chr17	37868715	rs4252627	C	T	.	SNP	1/1	0,735	736	intron_variant	MODIFIER	ERBB2	transcript	NM_001289937.1	protein_coding	9	c.1148+14C>T	.	-1	-1	-1	-1	-1	-1	0	.	.	.	.	.	.	.	.	.	.	.	.	.	.	.	.	.	.	.	.	.	.	.	0.605396
chr17	37868715	rs4252627	C	T	.	SNP	1/1	0,735	736	intron_variant	MODIFIER	ERBB2	transcript	NR_110535.1	pseudogene	9	n.1472+14C>T	.	-1	-1	-1	-1	-1	-1	0	.	.	.	.	.	.	.	.	.	.	.	.	.	.	.	.	.	.	.	.	.	.	.	0.605396
chr17	37879762	rs903506	G	A	.	SNP	1/1	1,590	591	intron_variant	MODIFIER	ERBB2	transcript	NM_004448.3	protein_coding	17	c.2086-29G>A	.	-1	-1	-1	-1	-1	-1	0	.	.	.	.	.	.	.	.	.	.	.	.	.	.	.	.	.	.	.	.	.	.	.	0.609753
chr17	37879762	rs903506	G	A	.	SNP	1/1	1,590	591	intron_variant	MODIFIER	ERBB2	transcript	NM_001005862.2	protein_coding	20	c.1996-29G>A	.	-1	-1	-1	-1	-1	-1	0	.	.	.	.	.	.	.	.	.	.	.	.	.	.	.	.	.	.	.	.	.	.	.	0.609753
chr17	37879762	rs903506	G	A	.	SNP	1/1	1,590	591	intron_variant	MODIFIER	ERBB2	transcript	NM_001289936.1	protein_coding	21	c.2041-29G>A	.	-1	-1	-1	-1	-1	-1	0	.	.	.	.	.	.	.	.	.	.	.	.	.	.	.	.	.	.	.	.	.	.	.	0.609753
chr17	37879762	rs903506	G	A	.	SNP	1/1	1,590	591	intron_variant	MODIFIER	ERBB2	transcript	NM_001289937.1	protein_coding	17	c.2086-29G>A	.	-1	-1	-1	-1	-1	-1	0	.	.	.	.	.	.	.	.	.	.	.	.	.	.	.	.	.	.	.	.	.	.	.	0.609753
chr17	37879762	rs903506	G	A	.	SNP	1/1	1,590	591	intron_variant	MODIFIER	ERBB2	transcript	NR_110535.1	pseudogene	17	n.2410-29G>A	.	-1	-1	-1	-1	-1	-1	0	.	.	.	.	.	.	.	.	.	.	.	.	.	.	.	.	.	.	.	.	.	.	.	0.609753
chr17	37884037	rs61552325;rs1058808	C	G	.	SNP	1/1	1,512	513	missense_variant	MODERATE	ERBB2	transcript	NM_004448.3	protein_coding	27	c.3508C>G	p.Pro1170Ala	3769	4647	3508	3768	1170	1255	0	.	.	CN169374	1	1	not_specified	B4DTR1,P04626-4,P04626	.	D	P,P,P	P,B,P	.	P	5.04	5.04	1.000000	0.49038461538461536	0.20121951219512196	0.6767810026385225	0.5027624309392266	0.48426573426573427	0.234453	0.656512	0.609431
chr17	37884037	rs61552325;rs1058808	C	G	.	SNP	1/1	1,512	513	missense_variant	MODERATE	ERBB2	transcript	NM_001005862.2	protein_coding	30	c.3418C>G	p.Pro1140Ala	3994	4872	3418	3678	1140	1225	0	.	.	CN169374	1	1	not_specified	B4DTR1,P04626-4,P04626	.	D	P,P,P	P,B,P	.	P	5.04	5.04	1.000000	0.49038461538461536	0.20121951219512196	0.6767810026385225	0.5027624309392266	0.48426573426573427	0.234453	0.656512	0.609431
chr17	37884037	rs61552325;rs1058808	C	G	.	SNP	1/1	1,512	513	missense_variant	MODERATE	ERBB2	transcript	NM_001289936.1	protein_coding	31	c.3463C>G	p.Pro1155Ala	4045	4923	3463	3723	1155	1240	0	.	.	CN169374	1	1	not_specified	B4DTR1,P04626-4,P04626	.	D	P,P,P	P,B,P	.	P	5.04	5.04	1.000000	0.49038461538461536	0.20121951219512196	0.6767810026385225	0.5027624309392266	0.48426573426573427	0.234453	0.656512	0.609431
chr17	37884037	rs61552325;rs1058808	C	G	.	SNP	1/1	1,512	513	3_prime_UTR_variant	MODIFIER	ERBB2	transcript	NM_001289937.1	protein_coding	26	c.*87C>G	.	-1	-1	-1	-1	-1	-1	87	.	.	CN169374	1	1	not_specified	B4DTR1,P04626-4,P04626	.	D	P,P,P	P,B,P	.	P	5.04	5.04	1.000000	0.49038461538461536	0.20121951219512196	0.6767810026385225	0.5027624309392266	0.48426573426573427	0.234453	0.656512	0.609431
chr17	37884037	rs61552325;rs1058808	C	G	.	SNP	1/1	1,512	513	non_coding_exon_variant	MODIFIER	ERBB2	transcript	NR_110535.1	pseudogene	27	n.3832C>G	.	-1	-1	-1	-1	-1	-1	0	.	.	CN169374	1	1	not_specified	B4DTR1,P04626-4,P04626	.	D	P,P,P	P,B,P	.	P	5.04	5.04	1.000000	0.49038461538461536	0.20121951219512196	0.6767810026385225	0.5027624309392266	0.48426573426573427	0.234453	0.656512	0.609431
chr12	56477694	rs2271194	A	T	.	SNP	0/1	343,950	1293	splice_region_variant&intron_variant	LOW	ERBB3	transcript	NM_001982.3	protein_coding	2	c.234+8A>T	.	-1	-1	-1	-1	-1	-1	0	.	.	.	.	.	.	.	.	.	.	.	.	.	.	.	.	.	.	.	.	.	.	.	0.626598
chr12	56477694	rs2271194	A	T	.	SNP	0/1	343,950	1293	splice_region_variant&intron_variant	LOW	ERBB3	transcript	NM_001005915.1	protein_coding	2	c.234+8A>T	.	-1	-1	-1	-1	-1	-1	0	.	.	.	.	.	.	.	.	.	.	.	.	.	.	.	.	.	.	.	.	.	.	.	0.626598
chr12	56482180	rs2292239;rs386563954	T	G	.	SNP	0/1	202,565	767	downstream_gene_variant	MODIFIER	ERBB3	transcript	NM_001005915.1	protein_coding	-1	c.*3084T>G	.	-1	-1	-1	-1	-1	-1	2779	.	.	.	.	.	.	.	.	.	.	.	.	.	.	.	.	.	.	.	.	.	.	.	.
chr12	56482180	rs2292239;rs386563954	T	G	.	SNP	0/1	202,565	767	intron_variant	MODIFIER	ERBB3	transcript	NM_001982.3	protein_coding	7	c.875-147T>G	.	-1	-1	-1	-1	-1	-1	0	.	.	.	.	.	.	.	.	.	.	.	.	.	.	.	.	.	.	.	.	.	.	.	.
chr12	56493822	rs2292238	A	C	.	SNP	0/1	1162,397	1559	intron_variant	MODIFIER	ERBB3	transcript	NM_001982.3	protein_coding	25	c.3129+9A>C	.	-1	-1	-1	-1	-1	-1	0	.	COSM3998886,COSM3998887	.	.	.	.	.	.	.	.	.	.	.	.	.	.	.	.	.	.	.	.	.	0.365283
chr12	56494991	rs2271189	G	A	.	SNP	0/1	578,238	816	synonymous_variant	LOW	ERBB3	transcript	NM_001982.3	protein_coding	27	c.3348G>A	p.Arg1116Arg	3624	5757	3348	4029	1116	1342	0	.	.	.	.	.	.	.	.	.	.	.	.	.	.	.	.	.	.	.	.	.	.	.	0.346602
chr2	212543924	rs4673628	A	G	.	SNP	1/1	1,777	778	intron_variant	MODIFIER	ERBB4	transcript	NM_005235.2	protein_coding	12	c.1490-15T>C	.	-1	-1	-1	-1	-1	-1	0	.	.	.	.	.	.	.	.	.	.	.	.	.	.	.	.	.	.	.	.	.	.	.	0.394128
chr2	212543924	rs4673628	A	G	.	SNP	1/1	1,777	778	intron_variant	MODIFIER	ERBB4	transcript	NM_001042599.1	protein_coding	12	c.1490-15T>C	.	-1	-1	-1	-1	-1	-1	0	.	.	.	.	.	.	.	.	.	.	.	.	.	.	.	.	.	.	.	.	.	.	.	0.394128
chr2	212605856	rs34776422	A	G	.	SNP	1/1	0,206	206	intron_variant	MODIFIER	ERBB4	transcript	NM_005235.2	protein_coding	5	c.622+9508T>C	.	-1	-1	-1	-1	-1	-1	0	.	.	.	.	.	.	.	.	.	.	.	.	.	.	.	.	.	.	.	.	.	.	.	.
chr2	212605856	rs34776422	A	G	.	SNP	1/1	0,206	206	intron_variant	MODIFIER	ERBB4	transcript	NM_001042599.1	protein_coding	5	c.622+9508T>C	.	-1	-1	-1	-1	-1	-1	0	.	.	.	.	.	.	.	.	.	.	.	.	.	.	.	.	.	.	.	.	.	.	.	.
chr2	212799962	rs1098066	C	T	.	SNP	1/1	0,333	333	intron_variant	MODIFIER	ERBB4	transcript	NM_005235.2	protein_coding	3	c.421+12193G>A	.	-1	-1	-1	-1	-1	-1	0	.	.	.	.	.	.	.	.	.	.	.	.	.	.	.	.	.	.	.	.	.	.	.	.
chr2	212799962	rs1098066	C	T	.	SNP	1/1	0,333	333	intron_variant	MODIFIER	ERBB4	transcript	NM_001042599.1	protein_coding	3	c.421+12193G>A	.	-1	-1	-1	-1	-1	-1	0	.	.	.	.	.	.	.	.	.	.	.	.	.	.	.	.	.	.	.	.	.	.	.	.
chr2	213045240	rs12052282	A	C	.	SNP	1/1	0,394	394	intron_variant	MODIFIER	ERBB4	transcript	NM_005235.2	protein_coding	1	c.83-55612T>G	.	-1	-1	-1	-1	-1	-1	0	.	.	.	.	.	.	.	.	.	.	.	.	.	.	.	.	.	.	.	.	.	.	.	.
chr2	213045240	rs12052282	A	C	.	SNP	1/1	0,394	394	intron_variant	MODIFIER	ERBB4	transcript	NM_001042599.1	protein_coding	1	c.83-55612T>G	.	-1	-1	-1	-1	-1	-1	0	.	.	.	.	.	.	.	.	.	.	.	.	.	.	.	.	.	.	.	.	.	.	.	.
chr2	213207921	rs17419211	C	T	.	SNP	1/1	0,410	410	intron_variant	MODIFIER	ERBB4	transcript	NM_005235.2	protein_coding	1	c.82+195252G>A	.	-1	-1	-1	-1	-1	-1	0	.	.	.	.	.	.	.	.	.	.	.	.	.	.	.	.	.	.	.	.	.	.	.	.
chr2	213207921	rs17419211	C	T	.	SNP	1/1	0,410	410	intron_variant	MODIFIER	ERBB4	transcript	NM_001042599.1	protein_coding	1	c.82+195252G>A	.	-1	-1	-1	-1	-1	-1	0	.	.	.	.	.	.	.	.	.	.	.	.	.	.	.	.	.	.	.	.	.	.	.	.
chr21	39762883	rs2246468	T	C	.	SNP	1/1	0,1016	1017	intron_variant	MODIFIER	ERG	transcript	NM_001136154.1	protein_coding	11	c.940+34A>G	.	-1	-1	-1	-1	-1	-1	0	.	.	.	.	.	.	.	.	.	.	.	.	.	.	.	.	.	.	.	.	.	.	.	0.113732
chr21	39762883	rs2246468	T	C	.	SNP	1/1	0,1016	1017	intron_variant	MODIFIER	ERG	transcript	NM_001243432.2	protein_coding	11	c.940+34A>G	.	-1	-1	-1	-1	-1	-1	0	.	.	.	.	.	.	.	.	.	.	.	.	.	.	.	.	.	.	.	.	.	.	.	0.113732
chr21	39762883	rs2246468	T	C	.	SNP	1/1	0,1016	1017	intron_variant	MODIFIER	ERG	transcript	NM_001136155.1	protein_coding	8	c.643+34A>G	.	-1	-1	-1	-1	-1	-1	0	.	.	.	.	.	.	.	.	.	.	.	.	.	.	.	.	.	.	.	.	.	.	.	0.113732
chr21	39762883	rs2246468	T	C	.	SNP	1/1	0,1016	1017	intron_variant	MODIFIER	ERG	transcript	NM_182918.3	protein_coding	9	c.919+34A>G	.	-1	-1	-1	-1	-1	-1	0	.	.	.	.	.	.	.	.	.	.	.	.	.	.	.	.	.	.	.	.	.	.	.	0.113732
chr21	39762883	rs2246468	T	C	.	SNP	1/1	0,1016	1017	intron_variant	MODIFIER	ERG	transcript	NM_001243429.1	protein_coding	8	c.571+34A>G	.	-1	-1	-1	-1	-1	-1	0	.	.	.	.	.	.	.	.	.	.	.	.	.	.	.	.	.	.	.	.	.	.	.	0.113732
chr21	39762883	rs2246468	T	C	.	SNP	1/1	0,1016	1017	intron_variant	MODIFIER	ERG	transcript	NM_001243428.1	protein_coding	11	c.940+34A>G	.	-1	-1	-1	-1	-1	-1	0	.	.	.	.	.	.	.	.	.	.	.	.	.	.	.	.	.	.	.	.	.	.	.	0.113732
chr21	39762883	rs2246468	T	C	.	SNP	1/1	0,1016	1017	intron_variant	MODIFIER	ERG	transcript	NM_004449.4	protein_coding	10	c.868+34A>G	.	-1	-1	-1	-1	-1	-1	0	.	.	.	.	.	.	.	.	.	.	.	.	.	.	.	.	.	.	.	.	.	.	.	0.113732
chr21	39764211	rs2836359	T	A	.	SNP	1/1	0,816	817	intron_variant	MODIFIER	ERG	transcript	NM_001136154.1	protein_coding	9	c.835+87A>T	.	-1	-1	-1	-1	-1	-1	0	.	.	.	.	.	.	.	.	.	.	.	.	.	.	.	.	.	.	.	.	.	.	.	0.313586
chr21	39764211	rs2836359	T	A	.	SNP	1/1	0,816	817	intron_variant	MODIFIER	ERG	transcript	NM_001243432.2	protein_coding	9	c.835+87A>T	.	-1	-1	-1	-1	-1	-1	0	.	.	.	.	.	.	.	.	.	.	.	.	.	.	.	.	.	.	.	.	.	.	.	0.313586
chr21	39764211	rs2836359	T	A	.	SNP	1/1	0,816	817	intron_variant	MODIFIER	ERG	transcript	NM_001136155.1	protein_coding	6	c.538+87A>T	.	-1	-1	-1	-1	-1	-1	0	.	.	.	.	.	.	.	.	.	.	.	.	.	.	.	.	.	.	.	.	.	.	.	0.313586
chr21	39764211	rs2836359	T	A	.	SNP	1/1	0,816	817	intron_variant	MODIFIER	ERG	transcript	NM_182918.3	protein_coding	7	c.814+87A>T	.	-1	-1	-1	-1	-1	-1	0	.	.	.	.	.	.	.	.	.	.	.	.	.	.	.	.	.	.	.	.	.	.	.	0.313586
chr21	39764211	rs2836359	T	A	.	SNP	1/1	0,816	817	intron_variant	MODIFIER	ERG	transcript	NM_001243429.1	protein_coding	6	c.466+87A>T	.	-1	-1	-1	-1	-1	-1	0	.	.	.	.	.	.	.	.	.	.	.	.	.	.	.	.	.	.	.	.	.	.	.	0.313586
chr21	39764211	rs2836359	T	A	.	SNP	1/1	0,816	817	intron_variant	MODIFIER	ERG	transcript	NM_001243428.1	protein_coding	9	c.835+87A>T	.	-1	-1	-1	-1	-1	-1	0	.	.	.	.	.	.	.	.	.	.	.	.	.	.	.	.	.	.	.	.	.	.	.	0.313586
chr21	39764211	rs2836359	T	A	.	SNP	1/1	0,816	817	intron_variant	MODIFIER	ERG	transcript	NM_004449.4	protein_coding	8	c.763+87A>T	.	-1	-1	-1	-1	-1	-1	0	.	.	.	.	.	.	.	.	.	.	.	.	.	.	.	.	.	.	.	.	.	.	.	0.313586
chr21	39870310	rs2836441	G	A	.	SNP	1/1	0,830	831	5_prime_UTR_premature_start_codon_gain_variant	LOW	ERG	transcript	NM_001136155.1	protein_coding	1	c.-64C>T	.	-1	-1	-1	-1	-1	-1	0	.	.	.	.	.	.	.	.	.	.	.	.	.	.	.	.	.	.	.	.	.	.	.	0.866374
chr21	39870310	rs2836441	G	A	.	SNP	1/1	0,830	831	5_prime_UTR_premature_start_codon_gain_variant	LOW	ERG	transcript	NM_182918.3	protein_coding	1	c.-6C>T	.	-1	-1	-1	-1	-1	-1	0	.	.	.	.	.	.	.	.	.	.	.	.	.	.	.	.	.	.	.	.	.	.	.	0.866374
chr21	39870310	rs2836441	G	A	.	SNP	1/1	0,830	831	5_prime_UTR_variant	MODIFIER	ERG	transcript	NM_001136155.1	protein_coding	1	c.-64C>T	.	-1	-1	-1	-1	-1	-1	74867	.	.	.	.	.	.	.	.	.	.	.	.	.	.	.	.	.	.	.	.	.	.	.	0.866374
chr21	39870310	rs2836441	G	A	.	SNP	1/1	0,830	831	5_prime_UTR_variant	MODIFIER	ERG	transcript	NM_182918.3	protein_coding	1	c.-6C>T	.	-1	-1	-1	-1	-1	-1	6	.	.	.	.	.	.	.	.	.	.	.	.	.	.	.	.	.	.	.	.	.	.	.	0.866374
chr21	39870310	rs2836441	G	A	.	SNP	1/1	0,830	831	intron_variant	MODIFIER	ERG	transcript	NM_001136154.1	protein_coding	3	c.40-52766C>T	.	-1	-1	-1	-1	-1	-1	0	.	.	.	.	.	.	.	.	.	.	.	.	.	.	.	.	.	.	.	.	.	.	.	0.866374
chr21	39870310	rs2836441	G	A	.	SNP	1/1	0,830	831	intron_variant	MODIFIER	ERG	transcript	NM_001243432.2	protein_coding	3	c.40-52766C>T	.	-1	-1	-1	-1	-1	-1	0	.	.	.	.	.	.	.	.	.	.	.	.	.	.	.	.	.	.	.	.	.	.	.	0.866374
chr21	39870310	rs2836441	G	A	.	SNP	1/1	0,830	831	intron_variant	MODIFIER	ERG	transcript	NM_001243429.1	protein_coding	2	c.-40-74827C>T	.	-1	-1	-1	-1	-1	-1	0	.	.	.	.	.	.	.	.	.	.	.	.	.	.	.	.	.	.	.	.	.	.	.	0.866374
chr21	39870310	rs2836441	G	A	.	SNP	1/1	0,830	831	intron_variant	MODIFIER	ERG	transcript	NM_001243428.1	protein_coding	3	c.40-52766C>T	.	-1	-1	-1	-1	-1	-1	0	.	.	.	.	.	.	.	.	.	.	.	.	.	.	.	.	.	.	.	.	.	.	.	0.866374
chr21	39870310	rs2836441	G	A	.	SNP	1/1	0,830	831	intron_variant	MODIFIER	ERG	transcript	NM_004449.4	protein_coding	3	c.40-52766C>T	.	-1	-1	-1	-1	-1	-1	0	.	.	.	.	.	.	.	.	.	.	.	.	.	.	.	.	.	.	.	.	.	.	.	0.866374
chr21	39870310	rs2836441	G	A	.	SNP	1/1	0,830	831	intron_variant	MODIFIER	ERG	transcript	NM_001291391.1	protein_coding	3	c.40-52766C>T	.	-1	-1	-1	-1	-1	-1	0	.	.	.	.	.	.	.	.	.	.	.	.	.	.	.	.	.	.	.	.	.	.	.	0.866374
chr21	39870310	rs2836441	G	A	.	SNP	1/1	0,830	831	intron_variant	MODIFIER	ERG	transcript	NR_111949.1	pseudogene	3	n.312-24266C>T	.	-1	-1	-1	-1	-1	-1	0	.	.	.	.	.	.	.	.	.	.	.	.	.	.	.	.	.	.	.	.	.	.	.	0.866374
chr6	152016369	rs862346	A	T	.	SNP	1/1	0,593	593	intron_variant	MODIFIER	ESR1	transcript	NM_001122742.1	protein_coding	1	c.-202+4570A>T	.	-1	-1	-1	-1	-1	-1	0	.	.	.	.	.	.	.	.	.	.	.	.	.	.	.	.	.	.	.	.	.	.	.	.
chr6	152129077	rs2077647;rs386556657	T	C	.	SNP	1/1	0,724	724	synonymous_variant	LOW	ESR1	transcript	NM_001291230.1	protein_coding	2	c.30T>C	p.Ser10Ser	248	6319	30	1794	10	597	0	.	COSM3761554	.	.	.	.	.	.	.	.	.	.	.	.	.	.	.	.	.	.	.	.	.	0.462673
chr6	152129077	rs2077647;rs386556657	T	C	.	SNP	1/1	0,724	724	synonymous_variant	LOW	ESR1	transcript	NM_001122742.1	protein_coding	3	c.30T>C	p.Ser10Ser	400	6465	30	1788	10	595	0	.	COSM3761554	.	.	.	.	.	.	.	.	.	.	.	.	.	.	.	.	.	.	.	.	.	0.462673
chr6	152129077	rs2077647;rs386556657	T	C	.	SNP	1/1	0,724	724	synonymous_variant	LOW	ESR1	transcript	NM_001122741.1	protein_coding	2	c.30T>C	p.Ser10Ser	248	6313	30	1788	10	595	0	.	COSM3761554	.	.	.	.	.	.	.	.	.	.	.	.	.	.	.	.	.	.	.	.	.	0.462673
chr6	152129077	rs2077647;rs386556657	T	C	.	SNP	1/1	0,724	724	synonymous_variant	LOW	ESR1	transcript	NM_001291241.1	protein_coding	2	c.30T>C	p.Ser10Ser	248	6310	30	1785	10	594	0	.	COSM3761554	.	.	.	.	.	.	.	.	.	.	.	.	.	.	.	.	.	.	.	.	.	0.462673
chr6	152129077	rs2077647;rs386556657	T	C	.	SNP	1/1	0,724	724	synonymous_variant	LOW	ESR1	transcript	NM_001122740.1	protein_coding	2	c.30T>C	p.Ser10Ser	291	6356	30	1788	10	595	0	.	COSM3761554	.	.	.	.	.	.	.	.	.	.	.	.	.	.	.	.	.	.	.	.	.	0.462673
chr6	152129077	rs2077647;rs386556657	T	C	.	SNP	1/1	0,724	724	synonymous_variant	LOW	ESR1	transcript	NM_000125.3	protein_coding	1	c.30T>C	p.Ser10Ser	264	6329	30	1788	10	595	0	.	COSM3761554	.	.	.	.	.	.	.	.	.	.	.	.	.	.	.	.	.	.	.	.	.	0.462673
chr6	152129308	rs746432	G	C	.	SNP	1/1	1,324	325	synonymous_variant	LOW	ESR1	transcript	NM_001291230.1	protein_coding	2	c.261G>C	p.Ala87Ala	479	6319	261	1794	87	597	0	.	COSM3761555	.	.	.	.	.	.	.	.	.	.	.	.	.	.	.	.	.	.	.	.	.	0.0658669
chr6	152129308	rs746432	G	C	.	SNP	1/1	1,324	325	synonymous_variant	LOW	ESR1	transcript	NM_001122742.1	protein_coding	3	c.261G>C	p.Ala87Ala	631	6465	261	1788	87	595	0	.	COSM3761555	.	.	.	.	.	.	.	.	.	.	.	.	.	.	.	.	.	.	.	.	.	0.0658669
chr6	152129308	rs746432	G	C	.	SNP	1/1	1,324	325	synonymous_variant	LOW	ESR1	transcript	NM_001122741.1	protein_coding	2	c.261G>C	p.Ala87Ala	479	6313	261	1788	87	595	0	.	COSM3761555	.	.	.	.	.	.	.	.	.	.	.	.	.	.	.	.	.	.	.	.	.	0.0658669
chr6	152129308	rs746432	G	C	.	SNP	1/1	1,324	325	synonymous_variant	LOW	ESR1	transcript	NM_001291241.1	protein_coding	2	c.261G>C	p.Ala87Ala	479	6310	261	1785	87	594	0	.	COSM3761555	.	.	.	.	.	.	.	.	.	.	.	.	.	.	.	.	.	.	.	.	.	0.0658669
chr6	152129308	rs746432	G	C	.	SNP	1/1	1,324	325	synonymous_variant	LOW	ESR1	transcript	NM_001122740.1	protein_coding	2	c.261G>C	p.Ala87Ala	522	6356	261	1788	87	595	0	.	COSM3761555	.	.	.	.	.	.	.	.	.	.	.	.	.	.	.	.	.	.	.	.	.	0.0658669
chr6	152129308	rs746432	G	C	.	SNP	1/1	1,324	325	synonymous_variant	LOW	ESR1	transcript	NM_000125.3	protein_coding	1	c.261G>C	p.Ala87Ala	495	6329	261	1788	87	595	0	.	COSM3761555	.	.	.	.	.	.	.	.	.	.	.	.	.	.	.	.	.	.	.	.	.	0.0658669
chr6	152201875	rs4986934	T	C	.	SNP	1/1	0,1252	1253	synonymous_variant	LOW	ESR1	transcript	NM_001291230.1	protein_coding	4	c.735T>C	p.Arg245Arg	953	6319	735	1794	245	597	0	.	.	.	.	.	.	.	.	.	.	.	.	P	5.42	2.11	0.819000	0.9816849816849816	0.9979674796747967	0.9617414248021108	0.9723756906077348	1.0	0.991829	0.96	0.970085
chr6	152201875	rs4986934	T	C	.	SNP	1/1	0,1252	1253	synonymous_variant	LOW	ESR1	transcript	NM_001122742.1	protein_coding	5	c.729T>C	p.Arg243Arg	1099	6465	729	1788	243	595	0	.	.	.	.	.	.	.	.	.	.	.	.	P	5.42	2.11	0.819000	0.9816849816849816	0.9979674796747967	0.9617414248021108	0.9723756906077348	1.0	0.991829	0.96	0.970085
chr6	152201875	rs4986934	T	C	.	SNP	1/1	0,1252	1253	synonymous_variant	LOW	ESR1	transcript	NM_001122741.1	protein_coding	4	c.729T>C	p.Arg243Arg	947	6313	729	1788	243	595	0	.	.	.	.	.	.	.	.	.	.	.	.	P	5.42	2.11	0.819000	0.9816849816849816	0.9979674796747967	0.9617414248021108	0.9723756906077348	1.0	0.991829	0.96	0.970085
chr6	152201875	rs4986934	T	C	.	SNP	1/1	0,1252	1253	synonymous_variant	LOW	ESR1	transcript	NM_001291241.1	protein_coding	4	c.729T>C	p.Arg243Arg	947	6310	729	1785	243	594	0	.	.	.	.	.	.	.	.	.	.	.	.	P	5.42	2.11	0.819000	0.9816849816849816	0.9979674796747967	0.9617414248021108	0.9723756906077348	1.0	0.991829	0.96	0.970085
chr6	152201875	rs4986934	T	C	.	SNP	1/1	0,1252	1253	synonymous_variant	LOW	ESR1	transcript	NM_001122740.1	protein_coding	4	c.729T>C	p.Arg243Arg	990	6356	729	1788	243	595	0	.	.	.	.	.	.	.	.	.	.	.	.	P	5.42	2.11	0.819000	0.9816849816849816	0.9979674796747967	0.9617414248021108	0.9723756906077348	1.0	0.991829	0.96	0.970085
chr6	152201875	rs4986934	T	C	.	SNP	1/1	0,1252	1253	synonymous_variant	LOW	ESR1	transcript	NM_000125.3	protein_coding	3	c.729T>C	p.Arg243Arg	963	6329	729	1788	243	595	0	.	.	.	.	.	.	.	.	.	.	.	.	P	5.42	2.11	0.819000	0.9816849816849816	0.9979674796747967	0.9617414248021108	0.9723756906077348	1.0	0.991829	0.96	0.970085
chr6	152265522	rs1801132	G	C	.	SNP	1/1	0,1392	1392	synonymous_variant	LOW	ESR1	transcript	NM_001291230.1	protein_coding	5	c.981G>C	p.Pro327Pro	1199	6319	981	1794	327	597	0	.	COSM4003741,COSM4003740	.	.	.	.	.	.	.	.	.	.	P	5.66	-1.61	0.000000	0.7385531135531136	0.9329268292682927	0.7783641160949868	0.7486187845303868	0.5122377622377622	0.892646	0.774302	0.730115
chr6	152265522	rs1801132	G	C	.	SNP	1/1	0,1392	1392	synonymous_variant	LOW	ESR1	transcript	NM_001122742.1	protein_coding	6	c.975G>C	p.Pro325Pro	1345	6465	975	1788	325	595	0	.	COSM4003741,COSM4003740	.	.	.	.	.	.	.	.	.	.	P	5.66	-1.61	0.000000	0.7385531135531136	0.9329268292682927	0.7783641160949868	0.7486187845303868	0.5122377622377622	0.892646	0.774302	0.730115
chr6	152265522	rs1801132	G	C	.	SNP	1/1	0,1392	1392	synonymous_variant	LOW	ESR1	transcript	NM_001122741.1	protein_coding	5	c.975G>C	p.Pro325Pro	1193	6313	975	1788	325	595	0	.	COSM4003741,COSM4003740	.	.	.	.	.	.	.	.	.	.	P	5.66	-1.61	0.000000	0.7385531135531136	0.9329268292682927	0.7783641160949868	0.7486187845303868	0.5122377622377622	0.892646	0.774302	0.730115
chr6	152265522	rs1801132	G	C	.	SNP	1/1	0,1392	1392	synonymous_variant	LOW	ESR1	transcript	NM_001291241.1	protein_coding	5	c.972G>C	p.Pro324Pro	1190	6310	972	1785	324	594	0	.	COSM4003741,COSM4003740	.	.	.	.	.	.	.	.	.	.	P	5.66	-1.61	0.000000	0.7385531135531136	0.9329268292682927	0.7783641160949868	0.7486187845303868	0.5122377622377622	0.892646	0.774302	0.730115
chr6	152265522	rs1801132	G	C	.	SNP	1/1	0,1392	1392	synonymous_variant	LOW	ESR1	transcript	NM_001122740.1	protein_coding	5	c.975G>C	p.Pro325Pro	1236	6356	975	1788	325	595	0	.	COSM4003741,COSM4003740	.	.	.	.	.	.	.	.	.	.	P	5.66	-1.61	0.000000	0.7385531135531136	0.9329268292682927	0.7783641160949868	0.7486187845303868	0.5122377622377622	0.892646	0.774302	0.730115
chr6	152265522	rs1801132	G	C	.	SNP	1/1	0,1392	1392	synonymous_variant	LOW	ESR1	transcript	NM_000125.3	protein_coding	4	c.975G>C	p.Pro325Pro	1209	6329	975	1788	325	595	0	.	COSM4003741,COSM4003740	.	.	.	.	.	.	.	.	.	.	P	5.66	-1.61	0.000000	0.7385531135531136	0.9329268292682927	0.7783641160949868	0.7486187845303868	0.5122377622377622	0.892646	0.774302	0.730115
chr6	152355920	rs926779	G	A	.	SNP	1/1	0,425	426	intron_variant	MODIFIER	ESR1	transcript	NM_001291230.1	protein_coding	6	c.1241+22991G>A	.	-1	-1	-1	-1	-1	-1	0	.	.	.	.	.	.	.	.	.	.	.	.	.	.	.	.	.	.	.	.	.	.	.	.
chr6	152355920	rs926779	G	A	.	SNP	1/1	0,425	426	intron_variant	MODIFIER	ESR1	transcript	NM_001122742.1	protein_coding	7	c.1235+22991G>A	.	-1	-1	-1	-1	-1	-1	0	.	.	.	.	.	.	.	.	.	.	.	.	.	.	.	.	.	.	.	.	.	.	.	.
chr6	152355920	rs926779	G	A	.	SNP	1/1	0,425	426	intron_variant	MODIFIER	ESR1	transcript	NM_001122741.1	protein_coding	6	c.1235+22991G>A	.	-1	-1	-1	-1	-1	-1	0	.	.	.	.	.	.	.	.	.	.	.	.	.	.	.	.	.	.	.	.	.	.	.	.
chr6	152355920	rs926779	G	A	.	SNP	1/1	0,425	426	intron_variant	MODIFIER	ESR1	transcript	NM_001291241.1	protein_coding	6	c.1232+22991G>A	.	-1	-1	-1	-1	-1	-1	0	.	.	.	.	.	.	.	.	.	.	.	.	.	.	.	.	.	.	.	.	.	.	.	.
chr6	152355920	rs926779	G	A	.	SNP	1/1	0,425	426	intron_variant	MODIFIER	ESR1	transcript	NM_001122740.1	protein_coding	6	c.1235+22991G>A	.	-1	-1	-1	-1	-1	-1	0	.	.	.	.	.	.	.	.	.	.	.	.	.	.	.	.	.	.	.	.	.	.	.	.
chr6	152355920	rs926779	G	A	.	SNP	1/1	0,425	426	intron_variant	MODIFIER	ESR1	transcript	NM_000125.3	protein_coding	5	c.1235+22991G>A	.	-1	-1	-1	-1	-1	-1	0	.	.	.	.	.	.	.	.	.	.	.	.	.	.	.	.	.	.	.	.	.	.	.	.
chr7	148504716	rs3217095;rs397889421	AG	A	.	DEL	1/1	0,914	932	3_prime_UTR_variant	MODIFIER	EZH2	transcript	NM_004456.4	protein_coding	20	c.*21delC	.	-1	-1	-1	-1	-1	-1	21	.	.	.	.	.	.	.	.	.	.	.	.	.	.	.	.	.	.	.	.	.	.	.	0.68458
chr7	148504716	rs3217095;rs397889421	AG	A	.	DEL	1/1	0,914	932	3_prime_UTR_variant	MODIFIER	EZH2	transcript	NM_001203249.1	protein_coding	19	c.*21delC	.	-1	-1	-1	-1	-1	-1	21	.	.	.	.	.	.	.	.	.	.	.	.	.	.	.	.	.	.	.	.	.	.	.	0.68458
chr7	148504716	rs3217095;rs397889421	AG	A	.	DEL	1/1	0,914	932	3_prime_UTR_variant	MODIFIER	EZH2	transcript	NM_001203247.1	protein_coding	20	c.*21delC	.	-1	-1	-1	-1	-1	-1	21	.	.	.	.	.	.	.	.	.	.	.	.	.	.	.	.	.	.	.	.	.	.	.	0.68458
chr7	148504716	rs3217095;rs397889421	AG	A	.	DEL	1/1	0,914	932	3_prime_UTR_variant	MODIFIER	EZH2	transcript	NM_001203248.1	protein_coding	20	c.*21delC	.	-1	-1	-1	-1	-1	-1	21	.	.	.	.	.	.	.	.	.	.	.	.	.	.	.	.	.	.	.	.	.	.	.	0.68458
chr7	148504716	rs3217095;rs397889421	AG	A	.	DEL	1/1	0,914	932	3_prime_UTR_variant	MODIFIER	EZH2	transcript	NM_152998.2	protein_coding	19	c.*21delC	.	-1	-1	-1	-1	-1	-1	21	.	.	.	.	.	.	.	.	.	.	.	.	.	.	.	.	.	.	.	.	.	.	.	0.68458
chr7	148504854	rs55877618;rs397687392	A	AGACTT	.	INS	1/1	0,637	693	intron_variant	MODIFIER	EZH2	transcript	NM_004456.4	protein_coding	19	c.2196-61_2196-57dupAAGTC	.	-1	-1	-1	-1	-1	-1	0	.	.	.	.	.	.	.	.	.	.	.	.	.	.	.	.	.	.	.	.	.	.	.	.
chr7	148504854	rs55877618;rs397687392	A	AGACTT	.	INS	1/1	0,637	693	intron_variant	MODIFIER	EZH2	transcript	NM_001203249.1	protein_coding	18	c.2028-61_2028-57dupAAGTC	.	-1	-1	-1	-1	-1	-1	0	.	.	.	.	.	.	.	.	.	.	.	.	.	.	.	.	.	.	.	.	.	.	.	.
chr7	148504854	rs55877618;rs397687392	A	AGACTT	.	INS	1/1	0,637	693	intron_variant	MODIFIER	EZH2	transcript	NM_001203247.1	protein_coding	19	c.2181-61_2181-57dupAAGTC	.	-1	-1	-1	-1	-1	-1	0	.	.	.	.	.	.	.	.	.	.	.	.	.	.	.	.	.	.	.	.	.	.	.	.
chr7	148504854	rs55877618;rs397687392	A	AGACTT	.	INS	1/1	0,637	693	intron_variant	MODIFIER	EZH2	transcript	NM_001203248.1	protein_coding	19	c.2154-61_2154-57dupAAGTC	.	-1	-1	-1	-1	-1	-1	0	.	.	.	.	.	.	.	.	.	.	.	.	.	.	.	.	.	.	.	.	.	.	.	.
chr7	148504854	rs55877618;rs397687392	A	AGACTT	.	INS	1/1	0,637	693	intron_variant	MODIFIER	EZH2	transcript	NM_152998.2	protein_coding	18	c.2064-61_2064-57dupAAGTC	.	-1	-1	-1	-1	-1	-1	0	.	.	.	.	.	.	.	.	.	.	.	.	.	.	.	.	.	.	.	.	.	.	.	.
chr7	148506396	rs41277434	A	C	.	SNP	0/1	1199,329	1528	splice_region_variant&intron_variant	LOW	EZH2	transcript	NM_004456.4	protein_coding	18	c.2110+6T>G	.	-1	-1	-1	-1	-1	-1	0	.	.	CN221809|CN169374,CN169374	1,1	2|2,2	not_provided|not_specified,not_specified	.	.	.	.	.	.	.	.	.	.	.	.	.	.	.	.	.	0.068244
chr7	148506396	rs41277434	A	C	.	SNP	0/1	1199,329	1528	splice_region_variant&intron_variant	LOW	EZH2	transcript	NM_001203249.1	protein_coding	17	c.1942+6T>G	.	-1	-1	-1	-1	-1	-1	0	.	.	CN221809|CN169374,CN169374	1,1	2|2,2	not_provided|not_specified,not_specified	.	.	.	.	.	.	.	.	.	.	.	.	.	.	.	.	.	0.068244
chr7	148506396	rs41277434	A	C	.	SNP	0/1	1199,329	1528	splice_region_variant&intron_variant	LOW	EZH2	transcript	NM_001203247.1	protein_coding	18	c.2095+6T>G	.	-1	-1	-1	-1	-1	-1	0	.	.	CN221809|CN169374,CN169374	1,1	2|2,2	not_provided|not_specified,not_specified	.	.	.	.	.	.	.	.	.	.	.	.	.	.	.	.	.	0.068244
chr7	148506396	rs41277434	A	C	.	SNP	0/1	1199,329	1528	splice_region_variant&intron_variant	LOW	EZH2	transcript	NM_001203248.1	protein_coding	18	c.2068+6T>G	.	-1	-1	-1	-1	-1	-1	0	.	.	CN221809|CN169374,CN169374	1,1	2|2,2	not_provided|not_specified,not_specified	.	.	.	.	.	.	.	.	.	.	.	.	.	.	.	.	.	0.068244
chr7	148506396	rs41277434	A	C	.	SNP	0/1	1199,329	1528	splice_region_variant&intron_variant	LOW	EZH2	transcript	NM_152998.2	protein_coding	17	c.1978+6T>G	.	-1	-1	-1	-1	-1	-1	0	.	.	CN221809|CN169374,CN169374	1,1	2|2,2	not_provided|not_specified,not_specified	.	.	.	.	.	.	.	.	.	.	.	.	.	.	.	.	.	0.068244
chr7	148508833	rs2072407	A	G	.	SNP	1/1	2,969	972	intron_variant	MODIFIER	EZH2	transcript	NM_004456.4	protein_coding	15	c.1852-21T>C	.	-1	-1	-1	-1	-1	-1	0	.	.	.	.	.	.	.	.	.	.	.	.	.	.	.	.	.	.	.	.	.	.	.	0.66885
chr7	148508833	rs2072407	A	G	.	SNP	1/1	2,969	972	intron_variant	MODIFIER	EZH2	transcript	NM_001203249.1	protein_coding	14	c.1684-21T>C	.	-1	-1	-1	-1	-1	-1	0	.	.	.	.	.	.	.	.	.	.	.	.	.	.	.	.	.	.	.	.	.	.	.	0.66885
chr7	148508833	rs2072407	A	G	.	SNP	1/1	2,969	972	intron_variant	MODIFIER	EZH2	transcript	NM_001203247.1	protein_coding	15	c.1837-21T>C	.	-1	-1	-1	-1	-1	-1	0	.	.	.	.	.	.	.	.	.	.	.	.	.	.	.	.	.	.	.	.	.	.	.	0.66885
chr7	148508833	rs2072407	A	G	.	SNP	1/1	2,969	972	intron_variant	MODIFIER	EZH2	transcript	NM_001203248.1	protein_coding	15	c.1810-21T>C	.	-1	-1	-1	-1	-1	-1	0	.	.	.	.	.	.	.	.	.	.	.	.	.	.	.	.	.	.	.	.	.	.	.	0.66885
chr7	148508833	rs2072407	A	G	.	SNP	1/1	2,969	972	intron_variant	MODIFIER	EZH2	transcript	NM_152998.2	protein_coding	14	c.1720-21T>C	.	-1	-1	-1	-1	-1	-1	0	.	.	.	.	.	.	.	.	.	.	.	.	.	.	.	.	.	.	.	.	.	.	.	0.66885
chr7	148543525	rs10274535	A	G	.	SNP	1/1	0,1323	1323	intron_variant	MODIFIER	EZH2	transcript	NM_004456.4	protein_coding	3	c.246+37T>C	.	-1	-1	-1	-1	-1	-1	0	.	.	.	.	.	.	.	.	.	.	.	.	.	.	.	.	.	.	.	.	.	.	.	0.702331
chr7	148543525	rs10274535	A	G	.	SNP	1/1	0,1323	1323	intron_variant	MODIFIER	EZH2	transcript	NM_001203249.1	protein_coding	3	c.219+64T>C	.	-1	-1	-1	-1	-1	-1	0	.	.	.	.	.	.	.	.	.	.	.	.	.	.	.	.	.	.	.	.	.	.	.	0.702331
chr7	148543525	rs10274535	A	G	.	SNP	1/1	0,1323	1323	intron_variant	MODIFIER	EZH2	transcript	NM_001203247.1	protein_coding	3	c.246+37T>C	.	-1	-1	-1	-1	-1	-1	0	.	.	.	.	.	.	.	.	.	.	.	.	.	.	.	.	.	.	.	.	.	.	.	0.702331
chr7	148543525	rs10274535	A	G	.	SNP	1/1	0,1323	1323	intron_variant	MODIFIER	EZH2	transcript	NM_001203248.1	protein_coding	3	c.219+64T>C	.	-1	-1	-1	-1	-1	-1	0	.	.	.	.	.	.	.	.	.	.	.	.	.	.	.	.	.	.	.	.	.	.	.	0.702331
chr7	148543525	rs10274535	A	G	.	SNP	1/1	0,1323	1323	intron_variant	MODIFIER	EZH2	transcript	NM_152998.2	protein_coding	3	c.246+37T>C	.	-1	-1	-1	-1	-1	-1	0	.	.	.	.	.	.	.	.	.	.	.	.	.	.	.	.	.	.	.	.	.	.	.	0.702331
chr7	148543693	rs3214332;rs397889839	TA	T	.	DEL	1/1	0,13	1217	splice_region_variant&intron_variant	LOW	EZH2	transcript	NM_004456.4	protein_coding	2	c.118-4delT	.	-1	-1	-1	-1	-1	-1	0	.	COSM1735881,COSM1735880	.	.	.	.	.	.	.	.	.	.	.	.	.	.	.	.	.	.	.	.	.	0.700826
chr7	148543693	rs3214332;rs397889839	TA	T	.	DEL	1/1	0,13	1217	splice_region_variant&intron_variant	LOW	EZH2	transcript	NM_001203249.1	protein_coding	2	c.118-4delT	.	-1	-1	-1	-1	-1	-1	0	.	COSM1735881,COSM1735880	.	.	.	.	.	.	.	.	.	.	.	.	.	.	.	.	.	.	.	.	.	0.700826
chr7	148543693	rs3214332;rs397889839	TA	T	.	DEL	1/1	0,13	1217	splice_region_variant&intron_variant	LOW	EZH2	transcript	NM_001203247.1	protein_coding	2	c.118-4delT	.	-1	-1	-1	-1	-1	-1	0	.	COSM1735881,COSM1735880	.	.	.	.	.	.	.	.	.	.	.	.	.	.	.	.	.	.	.	.	.	0.700826
chr7	148543693	rs3214332;rs397889839	TA	T	.	DEL	1/1	0,13	1217	splice_region_variant&intron_variant	LOW	EZH2	transcript	NM_001203248.1	protein_coding	2	c.118-4delT	.	-1	-1	-1	-1	-1	-1	0	.	COSM1735881,COSM1735880	.	.	.	.	.	.	.	.	.	.	.	.	.	.	.	.	.	.	.	.	.	0.700826
chr7	148543693	rs3214332;rs397889839	TA	T	.	DEL	1/1	0,13	1217	splice_region_variant&intron_variant	LOW	EZH2	transcript	NM_152998.2	protein_coding	2	c.118-4delT	.	-1	-1	-1	-1	-1	-1	0	.	COSM1735881,COSM1735880	.	.	.	.	.	.	.	.	.	.	.	.	.	.	.	.	.	.	.	.	.	0.700826
chr16	89805261	rs1800359;rs386545574	A	G	.	SNP	0/1	820,515	1337	intron_variant	MODIFIER	FANCA	transcript	NM_000135.2	protein_coding	42	c.4260+29T>C	.	-1	-1	-1	-1	-1	-1	0	.	.	.	.	.	.	.	.	.	.	.	.	.	.	.	.	.	.	.	.	.	.	.	0.702128
chr16	89805261	rs1800359;rs386545574	A	G	.	SNP	0/1	820,515	1337	intron_variant	MODIFIER	FANCA	transcript	NM_001286167.1	protein_coding	42	c.4264+29T>C	.	-1	-1	-1	-1	-1	-1	0	.	.	.	.	.	.	.	.	.	.	.	.	.	.	.	.	.	.	.	.	.	.	.	0.702128
chr16	89849480	rs2239359	C	T	.	SNP	0/1	156,179	336	missense_variant	MODERATE	FANCA	transcript	NM_000135.2	protein_coding	16	c.1501G>A	p.Gly501Ser	1543	5460	1501	4368	501	1455	0	.	.	CN169374	1	1	not_specified	B4DRI7,O15360	.	T	B,B	B,B	N	P	5.5	-4.64	0.000000	0.6071428571428571	0.676829268292683	0.4234828496042216	0.5414364640883977	0.8321678321678322	0.680391	0.381047	0.502023
chr16	89849480	rs2239359	C	T	.	SNP	0/1	156,179	336	missense_variant	MODERATE	FANCA	transcript	NM_001286167.1	protein_coding	16	c.1501G>A	p.Gly501Ser	1543	5464	1501	4275	501	1424	0	.	.	CN169374	1	1	not_specified	B4DRI7,O15360	.	T	B,B	B,B	N	P	5.5	-4.64	0.000000	0.6071428571428571	0.676829268292683	0.4234828496042216	0.5414364640883977	0.8321678321678322	0.680391	0.381047	0.502023
chr16	89869761	rs1800286	T	C	.	SNP	0/1	610,585	1196	intron_variant	MODIFIER	FANCA	transcript	NM_000135.2	protein_coding	7	c.710-12A>G	.	-1	-1	-1	-1	-1	-1	0	.	.	.	.	.	.	.	.	.	.	.	.	.	.	.	.	.	.	.	.	.	.	.	0.698733
chr16	89869761	rs1800286	T	C	.	SNP	0/1	610,585	1196	intron_variant	MODIFIER	FANCA	transcript	NM_001286167.1	protein_coding	7	c.710-12A>G	.	-1	-1	-1	-1	-1	-1	0	.	.	.	.	.	.	.	.	.	.	.	.	.	.	.	.	.	.	.	.	.	.	.	0.698733
chr16	89869761	rs1800286	T	C	.	SNP	0/1	610,585	1196	intron_variant	MODIFIER	FANCA	transcript	NM_001018112.1	protein_coding	7	c.710-12A>G	.	-1	-1	-1	-1	-1	-1	0	.	.	.	.	.	.	.	.	.	.	.	.	.	.	.	.	.	.	.	.	.	.	.	0.698733
chr16	89882821	.	G	GC	.	INS	0/1	4,7	12	intron_variant	MODIFIER	FANCA	transcript	NM_000135.2	protein_coding	1	c.79+123dupG	.	-1	-1	-1	-1	-1	-1	0	.	.	.	.	.	.	.	.	.	.	.	.	.	.	.	.	.	.	.	.	.	.	.	.
chr16	89882821	.	G	GC	.	INS	0/1	4,7	12	intron_variant	MODIFIER	FANCA	transcript	NM_001286167.1	protein_coding	1	c.79+123dupG	.	-1	-1	-1	-1	-1	-1	0	.	.	.	.	.	.	.	.	.	.	.	.	.	.	.	.	.	.	.	.	.	.	.	.
chr16	89882821	.	G	GC	.	INS	0/1	4,7	12	intron_variant	MODIFIER	FANCA	transcript	NM_001018112.1	protein_coding	1	c.79+123dupG	.	-1	-1	-1	-1	-1	-1	0	.	.	.	.	.	.	.	.	.	.	.	.	.	.	.	.	.	.	.	.	.	.	.	.
chr16	89883007	rs1800282	A	T	.	SNP	0/1	22,24	46	missense_variant	MODERATE	FANCA	transcript	NM_000135.2	protein_coding	1	c.17T>A	p.Val6Asp	59	5460	17	4368	6	1455	0	.	.	CN169374	1	1	not_specified	B4DRI7,Q0VAP4,A0PJU8,F5H8D5,O15360	.	D	B,B,B,B,B	B,B,B,B,B	N	N	4.49	-2.07	0.000000	0.050824175824175824	0.02032520325203252	0.10422163588390501	0.055248618784530384	0.0034965034965034965	0.014321	0.066423	0.0766353
chr16	89883007	rs1800282	A	T	.	SNP	0/1	22,24	46	missense_variant	MODERATE	FANCA	transcript	NM_001286167.1	protein_coding	1	c.17T>A	p.Val6Asp	59	5464	17	4275	6	1424	0	.	.	CN169374	1	1	not_specified	B4DRI7,Q0VAP4,A0PJU8,F5H8D5,O15360	.	D	B,B,B,B,B	B,B,B,B,B	N	N	4.49	-2.07	0.000000	0.050824175824175824	0.02032520325203252	0.10422163588390501	0.055248618784530384	0.0034965034965034965	0.014321	0.066423	0.0766353
chr16	89883007	rs1800282	A	T	.	SNP	0/1	22,24	46	missense_variant	MODERATE	FANCA	transcript	NM_001018112.1	protein_coding	1	c.17T>A	p.Val6Asp	59	1656	17	894	6	297	0	.	.	CN169374	1	1	not_specified	B4DRI7,Q0VAP4,A0PJU8,F5H8D5,O15360	.	D	B,B,B,B,B	B,B,B,B,B	N	N	4.49	-2.07	0.000000	0.050824175824175824	0.02032520325203252	0.10422163588390501	0.055248618784530384	0.0034965034965034965	0.014321	0.066423	0.0766353
chr9	97873435	rs2404457	G	A	.	SNP	1/1	0,1254	1256	3_prime_UTR_variant	MODIFIER	FANCC	transcript	NM_001243744.1	protein_coding	14	c.*43C>T	.	-1	-1	-1	-1	-1	-1	43	.	.	.	.	.	.	.	.	.	.	.	.	.	.	.	.	.	.	.	.	.	.	.	0.436465
chr9	97873435	rs2404457	G	A	.	SNP	1/1	0,1254	1256	intron_variant	MODIFIER	FANCC	transcript	NM_000136.2	protein_coding	13	c.1329+310C>T	.	-1	-1	-1	-1	-1	-1	0	.	.	.	.	.	.	.	.	.	.	.	.	.	.	.	.	.	.	.	.	.	.	.	0.436465
chr9	97873435	rs2404457	G	A	.	SNP	1/1	0,1254	1256	intron_variant	MODIFIER	FANCC	transcript	NM_001243743.1	protein_coding	13	c.1329+310C>T	.	-1	-1	-1	-1	-1	-1	0	.	.	.	.	.	.	.	.	.	.	.	.	.	.	.	.	.	.	.	.	.	.	.	0.436465
chr3	10088223	rs117760564;rs200221245	T	G	.	SNP	0/1	910,92	1002	intron_variant	MODIFIER	FANCD2	transcript	NM_033084.3	protein_coding	14	c.1135-41T>G	.	-1	-1	-1	-1	-1	-1	0	.	.	.	.	.	.	.	.	.	.	.	.	.	.	.	.	.	.	.	.	.	.	.	0.00226373
chr3	10088223	rs117760564;rs200221245	T	G	.	SNP	0/1	910,92	1002	intron_variant	MODIFIER	FANCD2	transcript	NM_001018115.1	protein_coding	14	c.1135-41T>G	.	-1	-1	-1	-1	-1	-1	0	.	.	.	.	.	.	.	.	.	.	.	.	.	.	.	.	.	.	.	.	.	.	.	0.00226373
chr3	10088239	rs201770712	G	A	.	SNP	0/1	1018,131	1150	intron_variant	MODIFIER	FANCD2	transcript	NM_033084.3	protein_coding	14	c.1135-25G>A	.	-1	-1	-1	-1	-1	-1	0	.	.	.	.	.	.	.	.	.	.	.	.	.	.	.	.	.	.	.	.	.	.	.	0.00840366
chr3	10088239	rs201770712	G	A	.	SNP	0/1	1018,131	1150	intron_variant	MODIFIER	FANCD2	transcript	NM_001018115.1	protein_coding	14	c.1135-25G>A	.	-1	-1	-1	-1	-1	-1	0	.	.	.	.	.	.	.	.	.	.	.	.	.	.	.	.	.	.	.	.	.	.	.	0.00840366
chr3	10088242	rs199726231	G	A	.	SNP	0/1	1034,147	1182	intron_variant	MODIFIER	FANCD2	transcript	NM_033084.3	protein_coding	14	c.1135-22G>A	.	-1	-1	-1	-1	-1	-1	0	.	.	.	.	.	.	.	.	.	.	.	.	.	.	.	.	.	.	.	.	.	.	.	0.0140135
chr3	10088242	rs199726231	G	A	.	SNP	0/1	1034,147	1182	intron_variant	MODIFIER	FANCD2	transcript	NM_001018115.1	protein_coding	14	c.1135-22G>A	.	-1	-1	-1	-1	-1	-1	0	.	.	.	.	.	.	.	.	.	.	.	.	.	.	.	.	.	.	.	.	.	.	.	0.0140135
chr3	10088266	rs72492997	G	T	.	SNP	0/1	1148,379	1528	splice_region_variant&synonymous_variant	LOW	FANCD2	transcript	NM_033084.3	protein_coding	15	c.1137G>T	p.Val379Val	1215	5204	1137	4416	379	1471	0	.	COSM4157095,COSM4157094	.	.	.	.	.	.	.	.	.	.	.	.	.	.	.	.	.	.	.	.	.	0.137801
chr3	10088266	rs72492997	G	T	.	SNP	0/1	1148,379	1528	splice_region_variant&synonymous_variant	LOW	FANCD2	transcript	NM_001018115.1	protein_coding	15	c.1137G>T	p.Val379Val	1215	5102	1137	4356	379	1451	0	.	COSM4157095,COSM4157094	.	.	.	.	.	.	.	.	.	.	.	.	.	.	.	.	.	.	.	.	.	0.137801
chr3	10088299	rs112887807	C	T	.	SNP	0/1	1254,575	1830	synonymous_variant	LOW	FANCD2	transcript	NM_033084.3	protein_coding	15	c.1170C>T	p.Ser390Ser	1248	5204	1170	4416	390	1471	0	.	.	.	.	.	.	.	.	.	.	.	.	.	.	.	.	.	.	.	.	.	.	.	0.223096
chr3	10088299	rs112887807	C	T	.	SNP	0/1	1254,575	1830	synonymous_variant	LOW	FANCD2	transcript	NM_001018115.1	protein_coding	15	c.1170C>T	p.Ser390Ser	1248	5102	1170	4356	390	1451	0	.	.	.	.	.	.	.	.	.	.	.	.	.	.	.	.	.	.	.	.	.	.	.	0.223096
chr3	10088308	rs72492998	T	C	.	SNP	0/1	1262,615	1878	synonymous_variant	LOW	FANCD2	transcript	NM_033084.3	protein_coding	15	c.1179T>C	p.Thr393Thr	1257	5204	1179	4416	393	1471	0	.	COSM4152592,COSM4152593	.	.	.	.	.	.	.	.	.	.	.	.	.	.	.	.	.	.	.	.	.	0.236223
chr3	10088308	rs72492998	T	C	.	SNP	0/1	1262,615	1878	synonymous_variant	LOW	FANCD2	transcript	NM_001018115.1	protein_coding	15	c.1179T>C	p.Thr393Thr	1257	5102	1179	4356	393	1451	0	.	COSM4152592,COSM4152593	.	.	.	.	.	.	.	.	.	.	.	.	.	.	.	.	.	.	.	.	.	0.236223
chr3	10088343	rs73126218	A	G	.	SNP	0/1	1207,662	1869	missense_variant	MODERATE	FANCD2	transcript	NM_033084.3	protein_coding	15	c.1214A>G	p.Asn405Ser	1292	5204	1214	4416	405	1471	0	.	COSM4152595,COSM4152594	.	.	.	.	Q9BXW9-2,Q9BXW9	.	T	B,B	B,B	N	D	5.61	0.307	0.530000	0.43543956043956045	0.4613821138211382	0.4419525065963061	0.4447513812154696	0.3986013986013986	.	.	0.227728
chr3	10088343	rs73126218	A	G	.	SNP	0/1	1207,662	1869	missense_variant	MODERATE	FANCD2	transcript	NM_001018115.1	protein_coding	15	c.1214A>G	p.Asn405Ser	1292	5102	1214	4356	405	1451	0	.	COSM4152595,COSM4152594	.	.	.	.	Q9BXW9-2,Q9BXW9	.	T	B,B	B,B	N	D	5.61	0.307	0.530000	0.43543956043956045	0.4613821138211382	0.4419525065963061	0.4447513812154696	0.3986013986013986	.	.	0.227728
chr3	10088404	rs141958850	C	T	.	SNP	0/1	873,439	1312	synonymous_variant	LOW	FANCD2	transcript	NM_033084.3	protein_coding	15	c.1275C>T	p.Tyr425Tyr	1353	5204	1275	4416	425	1471	0	.	COSM1417229,COSM1417230	.	.	.	.	.	.	.	.	.	.	.	.	.	.	.	.	.	.	.	.	.	0.00422921
chr3	10088404	rs141958850	C	T	.	SNP	0/1	873,439	1312	synonymous_variant	LOW	FANCD2	transcript	NM_001018115.1	protein_coding	15	c.1275C>T	p.Tyr425Tyr	1353	5102	1275	4356	425	1451	0	.	COSM1417229,COSM1417230	.	.	.	.	.	.	.	.	.	.	.	.	.	.	.	.	.	.	.	.	.	0.00422921
chr3	10088406	rs369823368	TAGTA	T	.	DEL	0/1	787,333	1177	splice_region_variant&intron_variant	LOW	FANCD2	transcript	NM_033084.3	protein_coding	15	c.1278+3_1278+6delAAGT	.	-1	-1	-1	-1	-1	-1	0	.	.	.	.	.	.	.	.	.	.	.	.	.	.	.	.	.	.	.	.	.	.	.	4.02049e-06
chr3	10088406	rs369823368	TAGTA	T	.	DEL	0/1	787,333	1177	splice_region_variant&intron_variant	LOW	FANCD2	transcript	NM_001018115.1	protein_coding	15	c.1278+3_1278+6delAAGT	.	-1	-1	-1	-1	-1	-1	0	.	.	.	.	.	.	.	.	.	.	.	.	.	.	.	.	.	.	.	.	.	.	.	4.02049e-06
chr3	10088412	.	G	T	.	SNP	0/1	824,402	1227	splice_region_variant&intron_variant	LOW	FANCD2	transcript	NM_033084.3	protein_coding	15	c.1278+5G>T	.	-1	-1	-1	-1	-1	-1	0	.	.	.	.	.	.	.	.	.	.	.	.	.	.	.	.	.	.	.	.	.	.	.	4.2482e-06
chr3	10088412	.	G	T	.	SNP	0/1	824,402	1227	splice_region_variant&intron_variant	LOW	FANCD2	transcript	NM_001018115.1	protein_coding	15	c.1278+5G>T	.	-1	-1	-1	-1	-1	-1	0	.	.	.	.	.	.	.	.	.	.	.	.	.	.	.	.	.	.	.	.	.	.	.	4.2482e-06
chr3	10088422	rs144167368	C	T	.	SNP	0/1	741,425	1167	intron_variant	MODIFIER	FANCD2	transcript	NM_033084.3	protein_coding	15	c.1278+15C>T	.	-1	-1	-1	-1	-1	-1	0	.	.	.	.	.	.	.	.	.	.	.	.	.	.	.	.	.	.	.	.	.	.	.	0.00135129
chr3	10088422	rs144167368	C	T	.	SNP	0/1	741,425	1167	intron_variant	MODIFIER	FANCD2	transcript	NM_001018115.1	protein_coding	15	c.1278+15C>T	.	-1	-1	-1	-1	-1	-1	0	.	.	.	.	.	.	.	.	.	.	.	.	.	.	.	.	.	.	.	.	.	.	.	0.00135129
chr3	10088443	rs145517746;rs202059998	C	A	.	SNP	0/1	601,340	942	intron_variant	MODIFIER	FANCD2	transcript	NM_033084.3	protein_coding	15	c.1278+36C>A	.	-1	-1	-1	-1	-1	-1	0	.	.	.	.	.	.	.	.	.	.	.	.	.	.	.	.	.	.	.	.	.	.	.	0.0467859
chr3	10088443	rs145517746;rs202059998	C	A	.	SNP	0/1	601,340	942	intron_variant	MODIFIER	FANCD2	transcript	NM_001018115.1	protein_coding	15	c.1278+36C>A	.	-1	-1	-1	-1	-1	-1	0	.	.	.	.	.	.	.	.	.	.	.	.	.	.	.	.	.	.	.	.	.	.	.	0.0467859
chr3	10089549	rs113574694	TACTA	T	.	DEL	0/1	1401,590	2008	intron_variant	MODIFIER	FANCD2	transcript	NM_033084.3	protein_coding	15	c.1279-48_1279-45delAACT	.	-1	-1	-1	-1	-1	-1	0	.	.	.	.	.	.	.	.	.	.	.	.	.	.	.	.	.	.	.	.	.	.	.	.
chr3	10089549	rs113574694	TACTA	T	.	DEL	0/1	1401,590	2008	intron_variant	MODIFIER	FANCD2	transcript	NM_001018115.1	protein_coding	15	c.1279-48_1279-45delAACT	.	-1	-1	-1	-1	-1	-1	0	.	.	.	.	.	.	.	.	.	.	.	.	.	.	.	.	.	.	.	.	.	.	.	.
chr3	10089723	rs12330369	G	A	.	SNP	0/1	1858,1489	3351	synonymous_variant	LOW	FANCD2	transcript	NM_033084.3	protein_coding	16	c.1401G>A	p.Thr467Thr	1479	5204	1401	4416	467	1471	0	.	COSM4157098,COSM4157099	.	.	.	.	.	.	.	.	.	.	.	.	.	.	.	.	.	.	.	.	.	0.423715
chr3	10089723	rs12330369	G	A	.	SNP	0/1	1858,1489	3351	synonymous_variant	LOW	FANCD2	transcript	NM_001018115.1	protein_coding	16	c.1401G>A	p.Thr467Thr	1479	5102	1401	4356	467	1451	0	.	COSM4157098,COSM4157099	.	.	.	.	.	.	.	.	.	.	.	.	.	.	.	.	.	.	.	.	.	0.423715
chr3	10089738	rs62245508	A	G	.	SNP	0/1	1675,1244	2920	splice_region_variant&intron_variant	LOW	FANCD2	transcript	NM_033084.3	protein_coding	16	c.1413+3A>G	.	-1	-1	-1	-1	-1	-1	0	.	.	.	.	.	.	.	.	.	.	.	.	.	.	.	.	.	.	.	.	.	.	.	0.394474
chr3	10089738	rs62245508	A	G	.	SNP	0/1	1675,1244	2920	splice_region_variant&intron_variant	LOW	FANCD2	transcript	NM_001018115.1	protein_coding	16	c.1413+3A>G	.	-1	-1	-1	-1	-1	-1	0	.	.	.	.	.	.	.	.	.	.	.	.	.	.	.	.	.	.	.	.	.	.	.	0.394474
chr3	10089749	rs12330599	T	C	.	SNP	0/1	1532,1090	2627	intron_variant	MODIFIER	FANCD2	transcript	NM_033084.3	protein_coding	16	c.1413+14T>C	.	-1	-1	-1	-1	-1	-1	0	.	.	.	.	.	.	.	.	.	.	.	.	.	.	.	.	.	.	.	.	.	.	.	0.357305
chr3	10089749	rs12330599	T	C	.	SNP	0/1	1532,1090	2627	intron_variant	MODIFIER	FANCD2	transcript	NM_001018115.1	protein_coding	16	c.1413+14T>C	.	-1	-1	-1	-1	-1	-1	0	.	.	.	.	.	.	.	.	.	.	.	.	.	.	.	.	.	.	.	.	.	.	.	0.357305
chr3	10089772	rs79830642	C	G	.	SNP	0/1	1229,647	1878	intron_variant	MODIFIER	FANCD2	transcript	NM_033084.3	protein_coding	16	c.1413+37C>G	.	-1	-1	-1	-1	-1	-1	0	.	.	.	.	.	.	.	.	.	.	.	.	.	.	.	.	.	.	.	.	.	.	.	0.284894
chr3	10089772	rs79830642	C	G	.	SNP	0/1	1229,647	1878	intron_variant	MODIFIER	FANCD2	transcript	NM_001018115.1	protein_coding	16	c.1413+37C>G	.	-1	-1	-1	-1	-1	-1	0	.	.	.	.	.	.	.	.	.	.	.	.	.	.	.	.	.	.	.	.	.	.	.	0.284894
chr3	10089773	rs7615646	A	G	.	SNP	0/1	1209,633	1842	intron_variant	MODIFIER	FANCD2	transcript	NM_033084.3	protein_coding	16	c.1413+38A>G	.	-1	-1	-1	-1	-1	-1	0	.	.	.	.	.	.	.	.	.	.	.	.	.	.	.	.	.	.	.	.	.	.	.	0.179014
chr3	10089773	rs7615646	A	G	.	SNP	0/1	1209,633	1842	intron_variant	MODIFIER	FANCD2	transcript	NM_001018115.1	protein_coding	16	c.1413+38A>G	.	-1	-1	-1	-1	-1	-1	0	.	.	.	.	.	.	.	.	.	.	.	.	.	.	.	.	.	.	.	.	.	.	.	0.179014
chr3	10089775	rs75389047	A	G	.	SNP	0/1	1176,632	1810	intron_variant	MODIFIER	FANCD2	transcript	NM_033084.3	protein_coding	16	c.1413+40A>G	.	-1	-1	-1	-1	-1	-1	0	.	.	.	.	.	.	.	.	.	.	.	.	.	.	.	.	.	.	.	.	.	.	.	0.287093
chr3	10089775	rs75389047	A	G	.	SNP	0/1	1176,632	1810	intron_variant	MODIFIER	FANCD2	transcript	NM_001018115.1	protein_coding	16	c.1413+40A>G	.	-1	-1	-1	-1	-1	-1	0	.	.	.	.	.	.	.	.	.	.	.	.	.	.	.	.	.	.	.	.	.	.	.	0.287093
chr3	10091035	rs10222446	T	C	.	SNP	0/1	1068,1056	2124	intron_variant	MODIFIER	FANCD2	transcript	NM_033084.3	protein_coding	16	c.1414-23T>C	.	-1	-1	-1	-1	-1	-1	0	.	.	.	.	.	.	.	.	.	.	.	.	.	.	.	.	.	.	.	.	.	.	.	0.206177
chr3	10091035	rs10222446	T	C	.	SNP	0/1	1068,1056	2124	intron_variant	MODIFIER	FANCD2	transcript	NM_001018115.1	protein_coding	16	c.1414-23T>C	.	-1	-1	-1	-1	-1	-1	0	.	.	.	.	.	.	.	.	.	.	.	.	.	.	.	.	.	.	.	.	.	.	.	0.206177
chr3	10106144	rs3864015	C	T	.	SNP	0/1	1205,778	1984	intron_variant	MODIFIER	FANCD2	transcript	NM_033084.3	protein_coding	22	c.2021+31C>T	.	-1	-1	-1	-1	-1	-1	0	.	.	.	.	.	.	.	.	.	.	.	.	.	.	.	.	.	.	.	.	.	.	.	0.0101213
chr3	10106144	rs3864015	C	T	.	SNP	0/1	1205,778	1984	intron_variant	MODIFIER	FANCD2	transcript	NM_001018115.1	protein_coding	22	c.2021+31C>T	.	-1	-1	-1	-1	-1	-1	0	.	.	.	.	.	.	.	.	.	.	.	.	.	.	.	.	.	.	.	.	.	.	.	0.0101213
chr3	10106386	rs4019783	A	G	.	SNP	0/1	1112,161	1274	intron_variant	MODIFIER	FANCD2	transcript	NM_033084.3	protein_coding	22	c.2022-27A>G	.	-1	-1	-1	-1	-1	-1	0	.	.	.	.	.	.	.	.	.	.	.	.	.	.	.	.	.	.	.	.	.	.	.	0.000143649
chr3	10106386	rs4019783	A	G	.	SNP	0/1	1112,161	1274	intron_variant	MODIFIER	FANCD2	transcript	NM_001018115.1	protein_coding	22	c.2022-27A>G	.	-1	-1	-1	-1	-1	-1	0	.	.	.	.	.	.	.	.	.	.	.	.	.	.	.	.	.	.	.	.	.	.	.	0.000143649
chr3	10106408	rs4019784	C	T	.	SNP	0/1	1362,316	1680	splice_region_variant&intron_variant	LOW	FANCD2	transcript	NM_033084.3	protein_coding	22	c.2022-5C>T	.	-1	-1	-1	-1	-1	-1	0	.	.	.	.	.	.	.	.	.	.	.	.	.	.	.	.	.	.	.	.	.	.	.	0.000277051
chr3	10106408	rs4019784	C	T	.	SNP	0/1	1362,316	1680	splice_region_variant&intron_variant	LOW	FANCD2	transcript	NM_001018115.1	protein_coding	22	c.2022-5C>T	.	-1	-1	-1	-1	-1	-1	0	.	.	.	.	.	.	.	.	.	.	.	.	.	.	.	.	.	.	.	.	.	.	.	0.000277051
chr3	10128965	rs71052293;rs371321981;rs397988660	C	CT	.	INS	0/1	0,52	1249	intron_variant	MODIFIER	FANCD2	transcript	NM_033084.3	protein_coding	34	c.3466+36dupT	.	-1	-1	-1	-1	-1	-1	0	.	.	.	.	.	.	.	.	.	.	.	.	.	.	.	.	.	.	.	.	.	.	.	0.0514301
chr3	10128965	rs71052293;rs371321981;rs397988660	C	CT	.	INS	0/1	0,52	1249	intron_variant	MODIFIER	FANCD2	transcript	NM_001018115.1	protein_coding	34	c.3466+36dupT	.	-1	-1	-1	-1	-1	-1	0	.	.	.	.	.	.	.	.	.	.	.	.	.	.	.	.	.	.	.	.	.	.	.	0.0514301
chr3	10142949	rs3172417	C	T	.	SNP	0/1	797,658	1460	3_prime_UTR_variant	MODIFIER	FANCD2	transcript	NM_001018115.1	protein_coding	44	c.*3C>T	.	-1	-1	-1	-1	-1	-1	3	.	.	.	.	.	.	.	.	.	.	.	.	.	.	.	.	.	.	.	.	.	.	.	0.330268
chr3	10142949	rs3172417	C	T	.	SNP	0/1	797,658	1460	downstream_gene_variant	MODIFIER	FANCD2	transcript	NM_033084.3	protein_coding	-1	c.*2315C>T	.	-1	-1	-1	-1	-1	-1	1605	.	.	.	.	.	.	.	.	.	.	.	.	.	.	.	.	.	.	.	.	.	.	.	0.330268
chr9	35074917	rs587118	T	C	.	SNP	1/1	1,1050	1051	splice_region_variant&intron_variant	LOW	FANCG	transcript	NM_004629.1	protein_coding	12	c.1636+7A>G	.	-1	-1	-1	-1	-1	-1	0	.	.	.	.	.	.	.	.	.	.	.	.	.	.	.	.	.	.	.	.	.	.	.	0.401653
chr9	35076554	.	T	G	.	SNP	0/1	660,144	804	missense_variant	MODERATE	FANCG	transcript	NM_004629.1	protein_coding	8	c.951A>C	p.Lys317Asn	1443	2631	951	1869	317	622	0	.	.	.	.	.	.	O15287	Tetratricopeptide-like_helical__1_	T	B	B	.	N	5.32	4.14	0.423000	.	.	.	.	.	.	.	.
chr9	35077441	rs554098	T	C	.	SNP	1/1	0,749	749	intron_variant	MODIFIER	FANCG	transcript	NM_004629.1	protein_coding	4	c.511-45A>G	.	-1	-1	-1	-1	-1	-1	0	.	.	.	.	.	.	.	.	.	.	.	.	.	.	.	.	.	.	.	.	.	.	.	0.747931
chr10	90816550	rs10887892	T	A	.	SNP	1/1	0,948	948	intergenic_region	MODIFIER	FAS-MIR4679-2	intergenic_region	FAS-MIR4679-2	.	-1	n.90816550T>A	.	-1	-1	-1	-1	-1	-1	0	.	.	.	.	.	.	.	.	.	.	.	.	.	.	.	.	.	.	.	.	.	.	.	.
chr4	153252061	rs10033601	A	G	.	SNP	1/1	0,1864	1870	intron_variant	MODIFIER	FBXW7	transcript	NM_033632.3	protein_coding	6	c.986-41T>C	.	-1	-1	-1	-1	-1	-1	0	.	.	.	.	.	.	.	.	.	.	.	.	.	.	.	.	.	.	.	.	.	.	.	0.373726
chr4	153252061	rs10033601	A	G	.	SNP	1/1	0,1864	1870	intron_variant	MODIFIER	FBXW7	transcript	NM_018315.4	protein_coding	5	c.746-41T>C	.	-1	-1	-1	-1	-1	-1	0	.	.	.	.	.	.	.	.	.	.	.	.	.	.	.	.	.	.	.	.	.	.	.	0.373726
chr4	153252061	rs10033601	A	G	.	SNP	1/1	0,1864	1870	intron_variant	MODIFIER	FBXW7	transcript	NM_001013415.1	protein_coding	5	c.632-41T>C	.	-1	-1	-1	-1	-1	-1	0	.	.	.	.	.	.	.	.	.	.	.	.	.	.	.	.	.	.	.	.	.	.	.	0.373726
chr4	153430407	rs28434212	C	T	.	SNP	1/1	1,441	442	intron_variant	MODIFIER	FBXW7	transcript	NM_033632.3	protein_coding	1	c.-70+25686G>A	.	-1	-1	-1	-1	-1	-1	0	.	.	.	.	.	.	.	.	.	.	.	.	.	.	.	.	.	.	.	.	.	.	.	.
chr4	153430407	rs28434212	C	T	.	SNP	1/1	1,441	442	intron_variant	MODIFIER	FBXW7	transcript	NM_001257069.1	protein_coding	2	c.-120+25686G>A	.	-1	-1	-1	-1	-1	-1	0	.	.	.	.	.	.	.	.	.	.	.	.	.	.	.	.	.	.	.	.	.	.	.	.
chr13	102770835	rs2607644	C	T	.	SNP	1/1	0,302	302	intron_variant	MODIFIER	FGF14	transcript	NM_175929.2	protein_coding	1	c.209-243189G>A	.	-1	-1	-1	-1	-1	-1	0	.	.	.	.	.	.	.	.	.	.	.	.	.	.	.	.	.	.	.	.	.	.	.	.
chr13	103067159	rs6491682	C	A	.	SNP	1/1	0,231	231	intergenic_region	MODIFIER	FGF14-TPP2	intergenic_region	FGF14-TPP2	.	-1	n.103067159C>A	.	-1	-1	-1	-1	-1	-1	0	.	.	.	.	.	.	.	.	.	.	.	.	.	.	.	.	.	.	.	.	.	.	.	.
chr13	103236281	rs3918314	T	C	.	SNP	1/1	0,342	342	intergenic_region	MODIFIER	FGF14-TPP2	intergenic_region	FGF14-TPP2	.	-1	n.103236281T>C	.	-1	-1	-1	-1	-1	-1	0	.	.	.	.	.	.	.	.	.	.	.	.	.	.	.	.	.	.	.	.	.	.	.	.
chr11	69540727	rs4980684	T	C	.	SNP	0/1	1894,411	2312	intergenic_region	MODIFIER	FGF19-FGF4	intergenic_region	FGF19-FGF4	.	-1	n.69540727T>C	.	-1	-1	-1	-1	-1	-1	0	.	.	.	.	.	.	.	.	.	.	.	.	.	.	.	.	.	.	.	.	.	.	.	.
chr11	69540778	rs58861596	G	T	.	SNP	0/1	404,1733	2137	intergenic_region	MODIFIER	FGF19-FGF4	intergenic_region	FGF19-FGF4	.	-1	n.69540778G>T	.	-1	-1	-1	-1	-1	-1	0	.	.	.	.	.	.	.	.	.	.	.	.	.	.	.	.	.	.	.	.	.	.	.	.
chr12	4515689	rs7979875	G	T	.	SNP	0/1	184,729	913	intergenic_region	MODIFIER	FGF23-FGF6	intergenic_region	FGF23-FGF6	.	-1	n.4515689G>T	.	-1	-1	-1	-1	-1	-1	0	.	.	.	.	.	.	.	.	.	.	.	.	.	.	.	.	.	.	.	.	.	.	.	.
chr11	69625385	rs35420992	C	T	.	SNP	0/1	1207,236	1443	synonymous_variant	LOW	FGF3	transcript	NM_005247.2	protein_coding	3	c.408G>A	p.Thr136Thr	899	1548	408	720	136	239	0	.	.	.	.	.	.	.	.	.	.	.	.	.	.	.	.	.	.	.	.	.	.	.	0.0797278
chr11	69857918	rs11236532	G	A	.	SNP	1/1	2,2109	2111	intergenic_region	MODIFIER	FGF3-LOC101928443	intergenic_region	FGF3-LOC101928443	.	-1	n.69857918G>A	.	-1	-1	-1	-1	-1	-1	0	.	.	.	.	.	.	.	.	.	.	.	.	.	.	.	.	.	.	.	.	.	.	.	.
chr12	4554548	rs7358740	G	C	.	SNP	1/1	0,1651	1651	synonymous_variant	LOW	FGF6	transcript	NM_020996.2	protein_coding	1	c.189C>G	p.Ala63Ala	233	744	189	627	63	208	0	.	COSM4147046	.	.	.	.	.	.	.	.	.	.	.	.	.	.	.	.	.	.	.	.	.	0.977219
chr13	22275583	rs9509842	G	A	.	SNP	1/1	0,822	823	3_prime_UTR_variant	MODIFIER	FGF9	transcript	NM_002010.2	protein_coding	3	c.*9G>A	.	-1	-1	-1	-1	-1	-1	9	.	.	.	.	.	.	.	.	.	.	.	.	.	.	.	.	.	.	.	.	.	.	.	0.99557
chr8	38286225	rs2288696;rs386563763	G	A	.	SNP	0/1	1128,1109	2240	intron_variant	MODIFIER	FGFR1	transcript	NM_001174067.1	protein_coding	4	c.458-272C>T	.	-1	-1	-1	-1	-1	-1	0	.	.	.	.	.	.	.	.	.	.	.	.	.	.	.	.	.	.	.	.	.	.	.	.
chr8	38286225	rs2288696;rs386563763	G	A	.	SNP	0/1	1128,1109	2240	intron_variant	MODIFIER	FGFR1	transcript	NM_001174065.1	protein_coding	3	c.359-272C>T	.	-1	-1	-1	-1	-1	-1	0	.	.	.	.	.	.	.	.	.	.	.	.	.	.	.	.	.	.	.	.	.	.	.	.
chr8	38286225	rs2288696;rs386563763	G	A	.	SNP	0/1	1128,1109	2240	intron_variant	MODIFIER	FGFR1	transcript	NM_001174066.1	protein_coding	2	c.92-272C>T	.	-1	-1	-1	-1	-1	-1	0	.	.	.	.	.	.	.	.	.	.	.	.	.	.	.	.	.	.	.	.	.	.	.	.
chr8	38286225	rs2288696;rs386563763	G	A	.	SNP	0/1	1128,1109	2240	intron_variant	MODIFIER	FGFR1	transcript	NM_001174063.1	protein_coding	3	c.359-272C>T	.	-1	-1	-1	-1	-1	-1	0	.	.	.	.	.	.	.	.	.	.	.	.	.	.	.	.	.	.	.	.	.	.	.	.
chr8	38286225	rs2288696;rs386563763	G	A	.	SNP	0/1	1128,1109	2240	intron_variant	MODIFIER	FGFR1	transcript	NM_001174064.1	protein_coding	4	c.335-272C>T	.	-1	-1	-1	-1	-1	-1	0	.	.	.	.	.	.	.	.	.	.	.	.	.	.	.	.	.	.	.	.	.	.	.	.
chr8	38286225	rs2288696;rs386563763	G	A	.	SNP	0/1	1128,1109	2240	intron_variant	MODIFIER	FGFR1	transcript	NM_015850.3	protein_coding	3	c.359-272C>T	.	-1	-1	-1	-1	-1	-1	0	.	.	.	.	.	.	.	.	.	.	.	.	.	.	.	.	.	.	.	.	.	.	.	.
chr8	38286225	rs2288696;rs386563763	G	A	.	SNP	0/1	1128,1109	2240	intron_variant	MODIFIER	FGFR1	transcript	NM_023105.2	protein_coding	2	c.92-272C>T	.	-1	-1	-1	-1	-1	-1	0	.	.	.	.	.	.	.	.	.	.	.	.	.	.	.	.	.	.	.	.	.	.	.	.
chr8	38286225	rs2288696;rs386563763	G	A	.	SNP	0/1	1128,1109	2240	intron_variant	MODIFIER	FGFR1	transcript	NM_023106.2	protein_coding	2	c.92-272C>T	.	-1	-1	-1	-1	-1	-1	0	.	.	.	.	.	.	.	.	.	.	.	.	.	.	.	.	.	.	.	.	.	.	.	.
chr8	38286225	rs2288696;rs386563763	G	A	.	SNP	0/1	1128,1109	2240	intron_variant	MODIFIER	FGFR1	transcript	NM_023110.2	protein_coding	3	c.359-272C>T	.	-1	-1	-1	-1	-1	-1	0	.	.	.	.	.	.	.	.	.	.	.	.	.	.	.	.	.	.	.	.	.	.	.	.
chr8	38287752	rs10678546	G	GGATCA	.	INS	1/1	0,1093	1134	intron_variant	MODIFIER	FGFR1	transcript	NM_001174067.1	protein_coding	3	c.191-287_191-286insTGATC	.	-1	-1	-1	-1	-1	-1	0	.	.	.	.	.	.	.	.	.	.	.	.	.	.	.	.	.	.	.	.	.	.	.	.
chr8	38287752	rs10678546	G	GGATCA	.	INS	1/1	0,1093	1134	intron_variant	MODIFIER	FGFR1	transcript	NM_001174065.1	protein_coding	2	c.92-287_92-286insTGATC	.	-1	-1	-1	-1	-1	-1	0	.	.	.	.	.	.	.	.	.	.	.	.	.	.	.	.	.	.	.	.	.	.	.	.
chr8	38287752	rs10678546	G	GGATCA	.	INS	1/1	0,1093	1134	intron_variant	MODIFIER	FGFR1	transcript	NM_001174066.1	protein_coding	2	c.92-1800_92-1799insTGATC	.	-1	-1	-1	-1	-1	-1	0	.	.	.	.	.	.	.	.	.	.	.	.	.	.	.	.	.	.	.	.	.	.	.	.
chr8	38287752	rs10678546	G	GGATCA	.	INS	1/1	0,1093	1134	intron_variant	MODIFIER	FGFR1	transcript	NM_001174063.1	protein_coding	2	c.92-287_92-286insTGATC	.	-1	-1	-1	-1	-1	-1	0	.	.	.	.	.	.	.	.	.	.	.	.	.	.	.	.	.	.	.	.	.	.	.	.
chr8	38287752	rs10678546	G	GGATCA	.	INS	1/1	0,1093	1134	intron_variant	MODIFIER	FGFR1	transcript	NM_001174064.1	protein_coding	3	c.68-287_68-286insTGATC	.	-1	-1	-1	-1	-1	-1	0	.	.	.	.	.	.	.	.	.	.	.	.	.	.	.	.	.	.	.	.	.	.	.	.
chr8	38287752	rs10678546	G	GGATCA	.	INS	1/1	0,1093	1134	intron_variant	MODIFIER	FGFR1	transcript	NM_015850.3	protein_coding	2	c.92-287_92-286insTGATC	.	-1	-1	-1	-1	-1	-1	0	.	.	.	.	.	.	.	.	.	.	.	.	.	.	.	.	.	.	.	.	.	.	.	.
chr8	38287752	rs10678546	G	GGATCA	.	INS	1/1	0,1093	1134	intron_variant	MODIFIER	FGFR1	transcript	NM_023105.2	protein_coding	2	c.92-1800_92-1799insTGATC	.	-1	-1	-1	-1	-1	-1	0	.	.	.	.	.	.	.	.	.	.	.	.	.	.	.	.	.	.	.	.	.	.	.	.
chr8	38287752	rs10678546	G	GGATCA	.	INS	1/1	0,1093	1134	intron_variant	MODIFIER	FGFR1	transcript	NM_023106.2	protein_coding	2	c.92-1800_92-1799insTGATC	.	-1	-1	-1	-1	-1	-1	0	.	.	.	.	.	.	.	.	.	.	.	.	.	.	.	.	.	.	.	.	.	.	.	.
chr8	38287752	rs10678546	G	GGATCA	.	INS	1/1	0,1093	1134	intron_variant	MODIFIER	FGFR1	transcript	NM_023110.2	protein_coding	2	c.92-287_92-286insTGATC	.	-1	-1	-1	-1	-1	-1	0	.	.	.	.	.	.	.	.	.	.	.	.	.	.	.	.	.	.	.	.	.	.	.	.
chr8	38297828	.	G	C	.	SNP	0/1	564,523	1087	synonymous_variant	LOW	FGFR1	transcript	NM_001174064.1	protein_coding	3	c.63C>G	p.Ala21Ala	1097	5963	63	2439	21	812	0	.	.	.	.	.	.	.	.	.	.	.	.	.	.	.	.	.	.	.	.	.	.	.	0.000149256
chr8	38297828	.	G	C	.	SNP	0/1	564,523	1087	intron_variant	MODIFIER	FGFR1	transcript	NM_001174067.1	protein_coding	3	c.191-10362C>G	.	-1	-1	-1	-1	-1	-1	0	.	.	.	.	.	.	.	.	.	.	.	.	.	.	.	.	.	.	.	.	.	.	.	0.000149256
chr8	38297828	.	G	C	.	SNP	0/1	564,523	1087	intron_variant	MODIFIER	FGFR1	transcript	NM_001174065.1	protein_coding	2	c.92-10362C>G	.	-1	-1	-1	-1	-1	-1	0	.	.	.	.	.	.	.	.	.	.	.	.	.	.	.	.	.	.	.	.	.	.	.	0.000149256
chr8	38297828	.	G	C	.	SNP	0/1	564,523	1087	intron_variant	MODIFIER	FGFR1	transcript	NM_001174066.1	protein_coding	2	c.92-11875C>G	.	-1	-1	-1	-1	-1	-1	0	.	.	.	.	.	.	.	.	.	.	.	.	.	.	.	.	.	.	.	.	.	.	.	0.000149256
chr8	38297828	.	G	C	.	SNP	0/1	564,523	1087	intron_variant	MODIFIER	FGFR1	transcript	NM_001174063.1	protein_coding	2	c.92-10362C>G	.	-1	-1	-1	-1	-1	-1	0	.	.	.	.	.	.	.	.	.	.	.	.	.	.	.	.	.	.	.	.	.	.	.	0.000149256
chr8	38297828	.	G	C	.	SNP	0/1	564,523	1087	intron_variant	MODIFIER	FGFR1	transcript	NM_015850.3	protein_coding	2	c.92-10362C>G	.	-1	-1	-1	-1	-1	-1	0	.	.	.	.	.	.	.	.	.	.	.	.	.	.	.	.	.	.	.	.	.	.	.	0.000149256
chr8	38297828	.	G	C	.	SNP	0/1	564,523	1087	intron_variant	MODIFIER	FGFR1	transcript	NM_023105.2	protein_coding	2	c.92-11875C>G	.	-1	-1	-1	-1	-1	-1	0	.	.	.	.	.	.	.	.	.	.	.	.	.	.	.	.	.	.	.	.	.	.	.	0.000149256
chr8	38297828	.	G	C	.	SNP	0/1	564,523	1087	intron_variant	MODIFIER	FGFR1	transcript	NM_023106.2	protein_coding	2	c.92-11875C>G	.	-1	-1	-1	-1	-1	-1	0	.	.	.	.	.	.	.	.	.	.	.	.	.	.	.	.	.	.	.	.	.	.	.	0.000149256
chr8	38297828	.	G	C	.	SNP	0/1	564,523	1087	intron_variant	MODIFIER	FGFR1	transcript	NM_023110.2	protein_coding	2	c.92-10362C>G	.	-1	-1	-1	-1	-1	-1	0	.	.	.	.	.	.	.	.	.	.	.	.	.	.	.	.	.	.	.	.	.	.	.	0.000149256
chr8	38326161	rs2445003	G	A	.	SNP	1/1	0,62	62	5_prime_UTR_variant	MODIFIER	FGFR1	transcript	NM_001174063.1	protein_coding	1	c.-751C>T	.	-1	-1	-1	-1	-1	-1	11197	.	.	.	.	.	.	.	.	.	.	.	.	.	.	.	.	.	.	.	.	.	.	.	.
chr8	38326161	rs2445003	G	A	.	SNP	1/1	0,62	62	5_prime_UTR_variant	MODIFIER	FGFR1	transcript	NM_001174064.1	protein_coding	1	c.-843C>T	.	-1	-1	-1	-1	-1	-1	28271	.	.	.	.	.	.	.	.	.	.	.	.	.	.	.	.	.	.	.	.	.	.	.	.
chr8	38326161	rs2445003	G	A	.	SNP	1/1	0,62	62	5_prime_UTR_variant	MODIFIER	FGFR1	transcript	NM_015850.3	protein_coding	1	c.-751C>T	.	-1	-1	-1	-1	-1	-1	11197	.	.	.	.	.	.	.	.	.	.	.	.	.	.	.	.	.	.	.	.	.	.	.	.
chr8	38326161	rs2445003	G	A	.	SNP	1/1	0,62	62	5_prime_UTR_variant	MODIFIER	FGFR1	transcript	NM_023105.2	protein_coding	1	c.-751C>T	.	-1	-1	-1	-1	-1	-1	11197	.	.	.	.	.	.	.	.	.	.	.	.	.	.	.	.	.	.	.	.	.	.	.	.
chr8	38326161	rs2445003	G	A	.	SNP	1/1	0,62	62	5_prime_UTR_variant	MODIFIER	FGFR1	transcript	NM_023106.2	protein_coding	1	c.-751C>T	.	-1	-1	-1	-1	-1	-1	11197	.	.	.	.	.	.	.	.	.	.	.	.	.	.	.	.	.	.	.	.	.	.	.	.
chr8	38326161	rs2445003	G	A	.	SNP	1/1	0,62	62	5_prime_UTR_variant	MODIFIER	FGFR1	transcript	NM_023110.2	protein_coding	1	c.-751C>T	.	-1	-1	-1	-1	-1	-1	11197	.	.	.	.	.	.	.	.	.	.	.	.	.	.	.	.	.	.	.	.	.	.	.	.
chr8	38326161	rs2445003	G	A	.	SNP	1/1	0,62	62	upstream_gene_variant	MODIFIER	FGFR1	transcript	NM_001174067.1	protein_coding	-1	c.-7537C>T	.	-1	-1	-1	-1	-1	-1	798	.	.	.	.	.	.	.	.	.	.	.	.	.	.	.	.	.	.	.	.	.	.	.	.
chr8	38326161	rs2445003	G	A	.	SNP	1/1	0,62	62	upstream_gene_variant	MODIFIER	FGFR1	transcript	NM_001174065.1	protein_coding	-1	c.-11197C>T	.	-1	-1	-1	-1	-1	-1	798	.	.	.	.	.	.	.	.	.	.	.	.	.	.	.	.	.	.	.	.	.	.	.	.
chr8	38326161	rs2445003	G	A	.	SNP	1/1	0,62	62	upstream_gene_variant	MODIFIER	FGFR1	transcript	NM_001174066.1	protein_coding	-1	c.-11197C>T	.	-1	-1	-1	-1	-1	-1	798	.	.	.	.	.	.	.	.	.	.	.	.	.	.	.	.	.	.	.	.	.	.	.	.
chr10	123239112	rs1047057;rs386513156	G	A	.	SNP	0/1	2471,647	3119	synonymous_variant	LOW	FGFR2	transcript	NM_001144915.1	protein_coding	17	c.2107C>T	p.Leu703Leu	2426	3694	2107	2124	703	707	0	.	COSM147070	.	.	.	.	.	.	.	.	.	.	.	.	.	.	.	.	.	.	.	.	.	0.554608
chr10	123239112	rs1047057;rs386513156	G	A	.	SNP	0/1	2471,647	3119	3_prime_UTR_variant	MODIFIER	FGFR2	transcript	NM_022970.3	protein_coding	18	c.*259C>T	.	-1	-1	-1	-1	-1	-1	259	.	COSM147070	.	.	.	.	.	.	.	.	.	.	.	.	.	.	.	.	.	.	.	.	.	0.554608
chr10	123239112	rs1047057;rs386513156	G	A	.	SNP	0/1	2471,647	3119	3_prime_UTR_variant	MODIFIER	FGFR2	transcript	NM_001144914.1	protein_coding	15	c.*259C>T	.	-1	-1	-1	-1	-1	-1	259	.	COSM147070	.	.	.	.	.	.	.	.	.	.	.	.	.	.	.	.	.	.	.	.	.	0.554608
chr10	123239112	rs1047057;rs386513156	G	A	.	SNP	0/1	2471,647	3119	3_prime_UTR_variant	MODIFIER	FGFR2	transcript	NM_023029.2	protein_coding	16	c.*259C>T	.	-1	-1	-1	-1	-1	-1	259	.	COSM147070	.	.	.	.	.	.	.	.	.	.	.	.	.	.	.	.	.	.	.	.	.	0.554608
chr10	123239112	rs1047057;rs386513156	G	A	.	SNP	0/1	2471,647	3119	3_prime_UTR_variant	MODIFIER	FGFR2	transcript	NM_001144916.1	protein_coding	15	c.*259C>T	.	-1	-1	-1	-1	-1	-1	259	.	COSM147070	.	.	.	.	.	.	.	.	.	.	.	.	.	.	.	.	.	.	.	.	.	0.554608
chr10	123239112	rs1047057;rs386513156	G	A	.	SNP	0/1	2471,647	3119	3_prime_UTR_variant	MODIFIER	FGFR2	transcript	NM_000141.4	protein_coding	18	c.*259C>T	.	-1	-1	-1	-1	-1	-1	259	.	COSM147070	.	.	.	.	.	.	.	.	.	.	.	.	.	.	.	.	.	.	.	.	.	0.554608
chr10	123239112	rs1047057;rs386513156	G	A	.	SNP	0/1	2471,647	3119	3_prime_UTR_variant	MODIFIER	FGFR2	transcript	NM_001144917.1	protein_coding	16	c.*259C>T	.	-1	-1	-1	-1	-1	-1	259	.	COSM147070	.	.	.	.	.	.	.	.	.	.	.	.	.	.	.	.	.	.	.	.	.	0.554608
chr10	123239112	rs1047057;rs386513156	G	A	.	SNP	0/1	2471,647	3119	3_prime_UTR_variant	MODIFIER	FGFR2	transcript	NM_001144918.1	protein_coding	16	c.*259C>T	.	-1	-1	-1	-1	-1	-1	259	.	COSM147070	.	.	.	.	.	.	.	.	.	.	.	.	.	.	.	.	.	.	.	.	.	0.554608
chr10	123239112	rs1047057;rs386513156	G	A	.	SNP	0/1	2471,647	3119	downstream_gene_variant	MODIFIER	FGFR2	transcript	NM_001144913.1	protein_coding	-1	c.*2574C>T	.	-1	-1	-1	-1	-1	-1	2255	.	COSM147070	.	.	.	.	.	.	.	.	.	.	.	.	.	.	.	.	.	.	.	.	.	0.554608
chr10	123239112	rs1047057;rs386513156	G	A	.	SNP	0/1	2471,647	3119	downstream_gene_variant	MODIFIER	FGFR2	transcript	NM_001144919.1	protein_coding	-1	c.*2574C>T	.	-1	-1	-1	-1	-1	-1	2255	.	COSM147070	.	.	.	.	.	.	.	.	.	.	.	.	.	.	.	.	.	.	.	.	.	0.554608
chr10	123239112	rs1047057;rs386513156	G	A	.	SNP	0/1	2471,647	3119	non_coding_exon_variant	MODIFIER	FGFR2	transcript	NR_073009.1	pseudogene	17	n.3175C>T	.	-1	-1	-1	-1	-1	-1	0	.	COSM147070	.	.	.	.	.	.	.	.	.	.	.	.	.	.	.	.	.	.	.	.	.	0.554608
chr10	123241794	rs2556537	C	T	.	SNP	0/1	390,1453	1843	intron_variant	MODIFIER	FGFR2	transcript	NM_022970.3	protein_coding	17	c.2304+1418G>A	.	-1	-1	-1	-1	-1	-1	0	.	.	.	.	.	.	.	.	.	.	.	.	.	.	.	.	.	.	.	.	.	.	.	.
chr10	123241794	rs2556537	C	T	.	SNP	0/1	390,1453	1843	intron_variant	MODIFIER	FGFR2	transcript	NM_001144914.1	protein_coding	14	c.1965+1418G>A	.	-1	-1	-1	-1	-1	-1	0	.	.	.	.	.	.	.	.	.	.	.	.	.	.	.	.	.	.	.	.	.	.	.	.
chr10	123241794	rs2556537	C	T	.	SNP	0/1	390,1453	1843	intron_variant	MODIFIER	FGFR2	transcript	NM_023029.2	protein_coding	15	c.2034+1418G>A	.	-1	-1	-1	-1	-1	-1	0	.	.	.	.	.	.	.	.	.	.	.	.	.	.	.	.	.	.	.	.	.	.	.	.
chr10	123241794	rs2556537	C	T	.	SNP	0/1	390,1453	1843	intron_variant	MODIFIER	FGFR2	transcript	NM_001144916.1	protein_coding	14	c.1956+1418G>A	.	-1	-1	-1	-1	-1	-1	0	.	.	.	.	.	.	.	.	.	.	.	.	.	.	.	.	.	.	.	.	.	.	.	.
chr10	123241794	rs2556537	C	T	.	SNP	0/1	390,1453	1843	intron_variant	MODIFIER	FGFR2	transcript	NM_001144915.1	protein_coding	16	c.2034+1418G>A	.	-1	-1	-1	-1	-1	-1	0	.	.	.	.	.	.	.	.	.	.	.	.	.	.	.	.	.	.	.	.	.	.	.	.
chr10	123241794	rs2556537	C	T	.	SNP	0/1	390,1453	1843	intron_variant	MODIFIER	FGFR2	transcript	NM_000141.4	protein_coding	17	c.2301+1418G>A	.	-1	-1	-1	-1	-1	-1	0	.	.	.	.	.	.	.	.	.	.	.	.	.	.	.	.	.	.	.	.	.	.	.	.
chr10	123241794	rs2556537	C	T	.	SNP	0/1	390,1453	1843	intron_variant	MODIFIER	FGFR2	transcript	NM_001144917.1	protein_coding	15	c.1953+1418G>A	.	-1	-1	-1	-1	-1	-1	0	.	.	.	.	.	.	.	.	.	.	.	.	.	.	.	.	.	.	.	.	.	.	.	.
chr10	123241794	rs2556537	C	T	.	SNP	0/1	390,1453	1843	intron_variant	MODIFIER	FGFR2	transcript	NM_001144918.1	protein_coding	15	c.1950+1418G>A	.	-1	-1	-1	-1	-1	-1	0	.	.	.	.	.	.	.	.	.	.	.	.	.	.	.	.	.	.	.	.	.	.	.	.
chr10	123241794	rs2556537	C	T	.	SNP	0/1	390,1453	1843	intron_variant	MODIFIER	FGFR2	transcript	NR_073009.1	pseudogene	16	n.2751+1418G>A	.	-1	-1	-1	-1	-1	-1	0	.	.	.	.	.	.	.	.	.	.	.	.	.	.	.	.	.	.	.	.	.	.	.	.
chr10	123241794	rs2556537	C	T	.	SNP	0/1	390,1453	1843	intron_variant	MODIFIER	FGFR2	transcript	NM_001144913.1	protein_coding	16	c.2305-103G>A	.	-1	-1	-1	-1	-1	-1	0	.	.	.	.	.	.	.	.	.	.	.	.	.	.	.	.	.	.	.	.	.	.	.	.
chr10	123241794	rs2556537	C	T	.	SNP	0/1	390,1453	1843	intron_variant	MODIFIER	FGFR2	transcript	NM_001144919.1	protein_coding	16	c.2038-103G>A	.	-1	-1	-1	-1	-1	-1	0	.	.	.	.	.	.	.	.	.	.	.	.	.	.	.	.	.	.	.	.	.	.	.	.
chr10	123243197	rs2278202	G	A	.	SNP	0/1	1145,338	1484	intron_variant	MODIFIER	FGFR2	transcript	NM_022970.3	protein_coding	17	c.2304+15C>T	.	-1	-1	-1	-1	-1	-1	0	.	.	.	.	.	.	.	.	.	.	.	.	.	.	.	.	.	.	.	.	.	.	.	0.560462
chr10	123243197	rs2278202	G	A	.	SNP	0/1	1145,338	1484	intron_variant	MODIFIER	FGFR2	transcript	NM_001144914.1	protein_coding	14	c.1965+15C>T	.	-1	-1	-1	-1	-1	-1	0	.	.	.	.	.	.	.	.	.	.	.	.	.	.	.	.	.	.	.	.	.	.	.	0.560462
chr10	123243197	rs2278202	G	A	.	SNP	0/1	1145,338	1484	intron_variant	MODIFIER	FGFR2	transcript	NM_023029.2	protein_coding	15	c.2034+15C>T	.	-1	-1	-1	-1	-1	-1	0	.	.	.	.	.	.	.	.	.	.	.	.	.	.	.	.	.	.	.	.	.	.	.	0.560462
chr10	123243197	rs2278202	G	A	.	SNP	0/1	1145,338	1484	intron_variant	MODIFIER	FGFR2	transcript	NM_001144916.1	protein_coding	14	c.1956+15C>T	.	-1	-1	-1	-1	-1	-1	0	.	.	.	.	.	.	.	.	.	.	.	.	.	.	.	.	.	.	.	.	.	.	.	0.560462
chr10	123243197	rs2278202	G	A	.	SNP	0/1	1145,338	1484	intron_variant	MODIFIER	FGFR2	transcript	NM_001144915.1	protein_coding	16	c.2034+15C>T	.	-1	-1	-1	-1	-1	-1	0	.	.	.	.	.	.	.	.	.	.	.	.	.	.	.	.	.	.	.	.	.	.	.	0.560462
chr10	123243197	rs2278202	G	A	.	SNP	0/1	1145,338	1484	intron_variant	MODIFIER	FGFR2	transcript	NM_000141.4	protein_coding	17	c.2301+15C>T	.	-1	-1	-1	-1	-1	-1	0	.	.	.	.	.	.	.	.	.	.	.	.	.	.	.	.	.	.	.	.	.	.	.	0.560462
chr10	123243197	rs2278202	G	A	.	SNP	0/1	1145,338	1484	intron_variant	MODIFIER	FGFR2	transcript	NM_001144917.1	protein_coding	15	c.1953+15C>T	.	-1	-1	-1	-1	-1	-1	0	.	.	.	.	.	.	.	.	.	.	.	.	.	.	.	.	.	.	.	.	.	.	.	0.560462
chr10	123243197	rs2278202	G	A	.	SNP	0/1	1145,338	1484	intron_variant	MODIFIER	FGFR2	transcript	NM_001144918.1	protein_coding	15	c.1950+15C>T	.	-1	-1	-1	-1	-1	-1	0	.	.	.	.	.	.	.	.	.	.	.	.	.	.	.	.	.	.	.	.	.	.	.	0.560462
chr10	123243197	rs2278202	G	A	.	SNP	0/1	1145,338	1484	intron_variant	MODIFIER	FGFR2	transcript	NR_073009.1	pseudogene	16	n.2751+15C>T	.	-1	-1	-1	-1	-1	-1	0	.	.	.	.	.	.	.	.	.	.	.	.	.	.	.	.	.	.	.	.	.	.	.	0.560462
chr10	123243197	rs2278202	G	A	.	SNP	0/1	1145,338	1484	intron_variant	MODIFIER	FGFR2	transcript	NM_001144913.1	protein_coding	16	c.2304+15C>T	.	-1	-1	-1	-1	-1	-1	0	.	.	.	.	.	.	.	.	.	.	.	.	.	.	.	.	.	.	.	.	.	.	.	0.560462
chr10	123243197	rs2278202	G	A	.	SNP	0/1	1145,338	1484	intron_variant	MODIFIER	FGFR2	transcript	NM_001144919.1	protein_coding	16	c.2037+15C>T	.	-1	-1	-1	-1	-1	-1	0	.	.	.	.	.	.	.	.	.	.	.	.	.	.	.	.	.	.	.	.	.	.	.	0.560462
chr10	123267631	rs4752566	G	T	.	SNP	1/1	0,422	422	intron_variant	MODIFIER	FGFR2	transcript	NM_022970.3	protein_coding	9	c.1291-4176C>A	.	-1	-1	-1	-1	-1	-1	0	.	.	.	.	.	.	.	.	.	.	.	.	.	.	.	.	.	.	.	.	.	.	.	.
chr10	123267631	rs4752566	G	T	.	SNP	1/1	0,422	422	intron_variant	MODIFIER	FGFR2	transcript	NM_001144914.1	protein_coding	6	c.952-4176C>A	.	-1	-1	-1	-1	-1	-1	0	.	.	.	.	.	.	.	.	.	.	.	.	.	.	.	.	.	.	.	.	.	.	.	.
chr10	123267631	rs4752566	G	T	.	SNP	1/1	0,422	422	intron_variant	MODIFIER	FGFR2	transcript	NM_023029.2	protein_coding	7	c.1021-4176C>A	.	-1	-1	-1	-1	-1	-1	0	.	.	.	.	.	.	.	.	.	.	.	.	.	.	.	.	.	.	.	.	.	.	.	.
chr10	123267631	rs4752566	G	T	.	SNP	1/1	0,422	422	intron_variant	MODIFIER	FGFR2	transcript	NM_001144916.1	protein_coding	6	c.943-4176C>A	.	-1	-1	-1	-1	-1	-1	0	.	.	.	.	.	.	.	.	.	.	.	.	.	.	.	.	.	.	.	.	.	.	.	.
chr10	123267631	rs4752566	G	T	.	SNP	1/1	0,422	422	intron_variant	MODIFIER	FGFR2	transcript	NM_001144915.1	protein_coding	8	c.1021-4176C>A	.	-1	-1	-1	-1	-1	-1	0	.	.	.	.	.	.	.	.	.	.	.	.	.	.	.	.	.	.	.	.	.	.	.	.
chr10	123267631	rs4752566	G	T	.	SNP	1/1	0,422	422	intron_variant	MODIFIER	FGFR2	transcript	NM_000141.4	protein_coding	9	c.1288-4176C>A	.	-1	-1	-1	-1	-1	-1	0	.	.	.	.	.	.	.	.	.	.	.	.	.	.	.	.	.	.	.	.	.	.	.	.
chr10	123267631	rs4752566	G	T	.	SNP	1/1	0,422	422	intron_variant	MODIFIER	FGFR2	transcript	NM_001144917.1	protein_coding	7	c.940-4176C>A	.	-1	-1	-1	-1	-1	-1	0	.	.	.	.	.	.	.	.	.	.	.	.	.	.	.	.	.	.	.	.	.	.	.	.
chr10	123267631	rs4752566	G	T	.	SNP	1/1	0,422	422	intron_variant	MODIFIER	FGFR2	transcript	NM_001144918.1	protein_coding	7	c.937-4176C>A	.	-1	-1	-1	-1	-1	-1	0	.	.	.	.	.	.	.	.	.	.	.	.	.	.	.	.	.	.	.	.	.	.	.	.
chr10	123267631	rs4752566	G	T	.	SNP	1/1	0,422	422	intron_variant	MODIFIER	FGFR2	transcript	NR_073009.1	pseudogene	8	n.1738-4176C>A	.	-1	-1	-1	-1	-1	-1	0	.	.	.	.	.	.	.	.	.	.	.	.	.	.	.	.	.	.	.	.	.	.	.	.
chr10	123267631	rs4752566	G	T	.	SNP	1/1	0,422	422	intron_variant	MODIFIER	FGFR2	transcript	NM_001144913.1	protein_coding	8	c.1291-4176C>A	.	-1	-1	-1	-1	-1	-1	0	.	.	.	.	.	.	.	.	.	.	.	.	.	.	.	.	.	.	.	.	.	.	.	.
chr10	123267631	rs4752566	G	T	.	SNP	1/1	0,422	422	intron_variant	MODIFIER	FGFR2	transcript	NM_001144919.1	protein_coding	8	c.1024-4176C>A	.	-1	-1	-1	-1	-1	-1	0	.	.	.	.	.	.	.	.	.	.	.	.	.	.	.	.	.	.	.	.	.	.	.	.
chr10	123286375	rs2981437	T	C	.	SNP	1/1	3,3169	3175	intron_variant	MODIFIER	FGFR2	transcript	NM_022970.3	protein_coding	6	c.749-6692A>G	.	-1	-1	-1	-1	-1	-1	0	.	.	.	.	.	.	.	.	.	.	.	.	.	.	.	.	.	.	.	.	.	.	.	.
chr10	123286375	rs2981437	T	C	.	SNP	1/1	3,3169	3175	intron_variant	MODIFIER	FGFR2	transcript	NM_001144914.1	protein_coding	5	c.749-11542A>G	.	-1	-1	-1	-1	-1	-1	0	.	.	.	.	.	.	.	.	.	.	.	.	.	.	.	.	.	.	.	.	.	.	.	.
chr10	123286375	rs2981437	T	C	.	SNP	1/1	3,3169	3175	intron_variant	MODIFIER	FGFR2	transcript	NM_023029.2	protein_coding	4	c.482-6692A>G	.	-1	-1	-1	-1	-1	-1	0	.	.	.	.	.	.	.	.	.	.	.	.	.	.	.	.	.	.	.	.	.	.	.	.
chr10	123286375	rs2981437	T	C	.	SNP	1/1	3,3169	3175	intron_variant	MODIFIER	FGFR2	transcript	NM_001144916.1	protein_coding	3	c.404-6692A>G	.	-1	-1	-1	-1	-1	-1	0	.	.	.	.	.	.	.	.	.	.	.	.	.	.	.	.	.	.	.	.	.	.	.	.
chr10	123286375	rs2981437	T	C	.	SNP	1/1	3,3169	3175	intron_variant	MODIFIER	FGFR2	transcript	NM_001144915.1	protein_coding	5	c.482-6692A>G	.	-1	-1	-1	-1	-1	-1	0	.	.	.	.	.	.	.	.	.	.	.	.	.	.	.	.	.	.	.	.	.	.	.	.
chr10	123286375	rs2981437	T	C	.	SNP	1/1	3,3169	3175	intron_variant	MODIFIER	FGFR2	transcript	NM_000141.4	protein_coding	6	c.749-6692A>G	.	-1	-1	-1	-1	-1	-1	0	.	.	.	.	.	.	.	.	.	.	.	.	.	.	.	.	.	.	.	.	.	.	.	.
chr10	123286375	rs2981437	T	C	.	SNP	1/1	3,3169	3175	intron_variant	MODIFIER	FGFR2	transcript	NM_001144917.1	protein_coding	6	c.749-6692A>G	.	-1	-1	-1	-1	-1	-1	0	.	.	.	.	.	.	.	.	.	.	.	.	.	.	.	.	.	.	.	.	.	.	.	.
chr10	123286375	rs2981437	T	C	.	SNP	1/1	3,3169	3175	intron_variant	MODIFIER	FGFR2	transcript	NM_001144918.1	protein_coding	4	c.404-6692A>G	.	-1	-1	-1	-1	-1	-1	0	.	.	.	.	.	.	.	.	.	.	.	.	.	.	.	.	.	.	.	.	.	.	.	.
chr10	123286375	rs2981437	T	C	.	SNP	1/1	3,3169	3175	intron_variant	MODIFIER	FGFR2	transcript	NR_073009.1	pseudogene	4	n.1051-6692A>G	.	-1	-1	-1	-1	-1	-1	0	.	.	.	.	.	.	.	.	.	.	.	.	.	.	.	.	.	.	.	.	.	.	.	.
chr10	123286375	rs2981437	T	C	.	SNP	1/1	3,3169	3175	intron_variant	MODIFIER	FGFR2	transcript	NM_001144913.1	protein_coding	5	c.749-6692A>G	.	-1	-1	-1	-1	-1	-1	0	.	.	.	.	.	.	.	.	.	.	.	.	.	.	.	.	.	.	.	.	.	.	.	.
chr10	123286375	rs2981437	T	C	.	SNP	1/1	3,3169	3175	intron_variant	MODIFIER	FGFR2	transcript	NM_001144919.1	protein_coding	5	c.482-6692A>G	.	-1	-1	-1	-1	-1	-1	0	.	.	.	.	.	.	.	.	.	.	.	.	.	.	.	.	.	.	.	.	.	.	.	.
chr10	123287205	rs2981435	G	T	.	SNP	1/1	1,1336	1337	intron_variant	MODIFIER	FGFR2	transcript	NM_022970.3	protein_coding	6	c.749-7522C>A	.	-1	-1	-1	-1	-1	-1	0	.	.	.	.	.	.	.	.	.	.	.	.	.	.	.	.	.	.	.	.	.	.	.	.
chr10	123287205	rs2981435	G	T	.	SNP	1/1	1,1336	1337	intron_variant	MODIFIER	FGFR2	transcript	NM_001144914.1	protein_coding	5	c.748+10901C>A	.	-1	-1	-1	-1	-1	-1	0	.	.	.	.	.	.	.	.	.	.	.	.	.	.	.	.	.	.	.	.	.	.	.	.
chr10	123287205	rs2981435	G	T	.	SNP	1/1	1,1336	1337	intron_variant	MODIFIER	FGFR2	transcript	NM_023029.2	protein_coding	4	c.482-7522C>A	.	-1	-1	-1	-1	-1	-1	0	.	.	.	.	.	.	.	.	.	.	.	.	.	.	.	.	.	.	.	.	.	.	.	.
chr10	123287205	rs2981435	G	T	.	SNP	1/1	1,1336	1337	intron_variant	MODIFIER	FGFR2	transcript	NM_001144916.1	protein_coding	3	c.404-7522C>A	.	-1	-1	-1	-1	-1	-1	0	.	.	.	.	.	.	.	.	.	.	.	.	.	.	.	.	.	.	.	.	.	.	.	.
chr10	123287205	rs2981435	G	T	.	SNP	1/1	1,1336	1337	intron_variant	MODIFIER	FGFR2	transcript	NM_001144915.1	protein_coding	5	c.482-7522C>A	.	-1	-1	-1	-1	-1	-1	0	.	.	.	.	.	.	.	.	.	.	.	.	.	.	.	.	.	.	.	.	.	.	.	.
chr10	123287205	rs2981435	G	T	.	SNP	1/1	1,1336	1337	intron_variant	MODIFIER	FGFR2	transcript	NM_000141.4	protein_coding	6	c.749-7522C>A	.	-1	-1	-1	-1	-1	-1	0	.	.	.	.	.	.	.	.	.	.	.	.	.	.	.	.	.	.	.	.	.	.	.	.
chr10	123287205	rs2981435	G	T	.	SNP	1/1	1,1336	1337	intron_variant	MODIFIER	FGFR2	transcript	NM_001144917.1	protein_coding	6	c.749-7522C>A	.	-1	-1	-1	-1	-1	-1	0	.	.	.	.	.	.	.	.	.	.	.	.	.	.	.	.	.	.	.	.	.	.	.	.
chr10	123287205	rs2981435	G	T	.	SNP	1/1	1,1336	1337	intron_variant	MODIFIER	FGFR2	transcript	NM_001144918.1	protein_coding	4	c.404-7522C>A	.	-1	-1	-1	-1	-1	-1	0	.	.	.	.	.	.	.	.	.	.	.	.	.	.	.	.	.	.	.	.	.	.	.	.
chr10	123287205	rs2981435	G	T	.	SNP	1/1	1,1336	1337	intron_variant	MODIFIER	FGFR2	transcript	NR_073009.1	pseudogene	4	n.1051-7522C>A	.	-1	-1	-1	-1	-1	-1	0	.	.	.	.	.	.	.	.	.	.	.	.	.	.	.	.	.	.	.	.	.	.	.	.
chr10	123287205	rs2981435	G	T	.	SNP	1/1	1,1336	1337	intron_variant	MODIFIER	FGFR2	transcript	NM_001144913.1	protein_coding	5	c.749-7522C>A	.	-1	-1	-1	-1	-1	-1	0	.	.	.	.	.	.	.	.	.	.	.	.	.	.	.	.	.	.	.	.	.	.	.	.
chr10	123287205	rs2981435	G	T	.	SNP	1/1	1,1336	1337	intron_variant	MODIFIER	FGFR2	transcript	NM_001144919.1	protein_coding	5	c.482-7522C>A	.	-1	-1	-1	-1	-1	-1	0	.	.	.	.	.	.	.	.	.	.	.	.	.	.	.	.	.	.	.	.	.	.	.	.
chr10	123287468	rs186582000	G	A	.	SNP	0/1	300,1030	1330	intron_variant	MODIFIER	FGFR2	transcript	NM_022970.3	protein_coding	6	c.749-7785C>T	.	-1	-1	-1	-1	-1	-1	0	.	.	.	.	.	.	.	.	.	.	.	.	.	.	.	.	.	.	.	.	.	.	.	.
chr10	123287468	rs186582000	G	A	.	SNP	0/1	300,1030	1330	intron_variant	MODIFIER	FGFR2	transcript	NM_001144914.1	protein_coding	5	c.748+10638C>T	.	-1	-1	-1	-1	-1	-1	0	.	.	.	.	.	.	.	.	.	.	.	.	.	.	.	.	.	.	.	.	.	.	.	.
chr10	123287468	rs186582000	G	A	.	SNP	0/1	300,1030	1330	intron_variant	MODIFIER	FGFR2	transcript	NM_023029.2	protein_coding	4	c.482-7785C>T	.	-1	-1	-1	-1	-1	-1	0	.	.	.	.	.	.	.	.	.	.	.	.	.	.	.	.	.	.	.	.	.	.	.	.
chr10	123287468	rs186582000	G	A	.	SNP	0/1	300,1030	1330	intron_variant	MODIFIER	FGFR2	transcript	NM_001144916.1	protein_coding	3	c.404-7785C>T	.	-1	-1	-1	-1	-1	-1	0	.	.	.	.	.	.	.	.	.	.	.	.	.	.	.	.	.	.	.	.	.	.	.	.
chr10	123287468	rs186582000	G	A	.	SNP	0/1	300,1030	1330	intron_variant	MODIFIER	FGFR2	transcript	NM_001144915.1	protein_coding	5	c.482-7785C>T	.	-1	-1	-1	-1	-1	-1	0	.	.	.	.	.	.	.	.	.	.	.	.	.	.	.	.	.	.	.	.	.	.	.	.
chr10	123287468	rs186582000	G	A	.	SNP	0/1	300,1030	1330	intron_variant	MODIFIER	FGFR2	transcript	NM_000141.4	protein_coding	6	c.749-7785C>T	.	-1	-1	-1	-1	-1	-1	0	.	.	.	.	.	.	.	.	.	.	.	.	.	.	.	.	.	.	.	.	.	.	.	.
chr10	123287468	rs186582000	G	A	.	SNP	0/1	300,1030	1330	intron_variant	MODIFIER	FGFR2	transcript	NM_001144917.1	protein_coding	6	c.749-7785C>T	.	-1	-1	-1	-1	-1	-1	0	.	.	.	.	.	.	.	.	.	.	.	.	.	.	.	.	.	.	.	.	.	.	.	.
chr10	123287468	rs186582000	G	A	.	SNP	0/1	300,1030	1330	intron_variant	MODIFIER	FGFR2	transcript	NM_001144918.1	protein_coding	4	c.404-7785C>T	.	-1	-1	-1	-1	-1	-1	0	.	.	.	.	.	.	.	.	.	.	.	.	.	.	.	.	.	.	.	.	.	.	.	.
chr10	123287468	rs186582000	G	A	.	SNP	0/1	300,1030	1330	intron_variant	MODIFIER	FGFR2	transcript	NR_073009.1	pseudogene	4	n.1051-7785C>T	.	-1	-1	-1	-1	-1	-1	0	.	.	.	.	.	.	.	.	.	.	.	.	.	.	.	.	.	.	.	.	.	.	.	.
chr10	123287468	rs186582000	G	A	.	SNP	0/1	300,1030	1330	intron_variant	MODIFIER	FGFR2	transcript	NM_001144913.1	protein_coding	5	c.749-7785C>T	.	-1	-1	-1	-1	-1	-1	0	.	.	.	.	.	.	.	.	.	.	.	.	.	.	.	.	.	.	.	.	.	.	.	.
chr10	123287468	rs186582000	G	A	.	SNP	0/1	300,1030	1330	intron_variant	MODIFIER	FGFR2	transcript	NM_001144919.1	protein_coding	5	c.482-7785C>T	.	-1	-1	-1	-1	-1	-1	0	.	.	.	.	.	.	.	.	.	.	.	.	.	.	.	.	.	.	.	.	.	.	.	.
chr10	123298158	rs1047100	T	C	.	SNP	0/1	2986,795	3784	synonymous_variant	LOW	FGFR2	transcript	NM_022970.3	protein_coding	6	c.696A>G	p.Val232Val	1343	4643	696	2469	232	822	0	.	.	.	.	.	.	.	.	.	.	.	.	.	.	.	.	.	.	.	.	.	.	.	0.782005
chr10	123298158	rs1047100	T	C	.	SNP	0/1	2986,795	3784	synonymous_variant	LOW	FGFR2	transcript	NM_001144914.1	protein_coding	5	c.696A>G	p.Val232Val	846	3807	696	2130	232	709	0	.	.	.	.	.	.	.	.	.	.	.	.	.	.	.	.	.	.	.	.	.	.	.	0.782005
chr10	123298158	rs1047100	T	C	.	SNP	0/1	2986,795	3784	synonymous_variant	LOW	FGFR2	transcript	NM_023029.2	protein_coding	4	c.429A>G	p.Val143Val	579	3876	429	2199	143	732	0	.	.	.	.	.	.	.	.	.	.	.	.	.	.	.	.	.	.	.	.	.	.	.	0.782005
chr10	123298158	rs1047100	T	C	.	SNP	0/1	2986,795	3784	synonymous_variant	LOW	FGFR2	transcript	NM_001144916.1	protein_coding	3	c.351A>G	p.Val117Val	792	4089	351	2121	117	706	0	.	.	.	.	.	.	.	.	.	.	.	.	.	.	.	.	.	.	.	.	.	.	.	0.782005
chr10	123298158	rs1047100	T	C	.	SNP	0/1	2986,795	3784	synonymous_variant	LOW	FGFR2	transcript	NM_001144915.1	protein_coding	5	c.429A>G	p.Val143Val	748	3694	429	2124	143	707	0	.	.	.	.	.	.	.	.	.	.	.	.	.	.	.	.	.	.	.	.	.	.	.	0.782005
chr10	123298158	rs1047100	T	C	.	SNP	0/1	2986,795	3784	synonymous_variant	LOW	FGFR2	transcript	NM_000141.4	protein_coding	6	c.696A>G	p.Val232Val	1343	4640	696	2466	232	821	0	.	.	.	.	.	.	.	.	.	.	.	.	.	.	.	.	.	.	.	.	.	.	.	0.782005
chr10	123298158	rs1047100	T	C	.	SNP	0/1	2986,795	3784	synonymous_variant	LOW	FGFR2	transcript	NM_001144917.1	protein_coding	6	c.696A>G	p.Val232Val	1343	4292	696	2118	232	705	0	.	.	.	.	.	.	.	.	.	.	.	.	.	.	.	.	.	.	.	.	.	.	.	0.782005
chr10	123298158	rs1047100	T	C	.	SNP	0/1	2986,795	3784	synonymous_variant	LOW	FGFR2	transcript	NM_001144918.1	protein_coding	4	c.351A>G	p.Val117Val	998	4289	351	2115	117	704	0	.	.	.	.	.	.	.	.	.	.	.	.	.	.	.	.	.	.	.	.	.	.	.	0.782005
chr10	123298158	rs1047100	T	C	.	SNP	0/1	2986,795	3784	synonymous_variant	LOW	FGFR2	transcript	NM_001144913.1	protein_coding	5	c.696A>G	p.Val232Val	846	2779	696	2310	232	769	0	.	.	.	.	.	.	.	.	.	.	.	.	.	.	.	.	.	.	.	.	.	.	.	0.782005
chr10	123298158	rs1047100	T	C	.	SNP	0/1	2986,795	3784	synonymous_variant	LOW	FGFR2	transcript	NM_001144919.1	protein_coding	5	c.429A>G	p.Val143Val	1076	3009	429	2043	143	680	0	.	.	.	.	.	.	.	.	.	.	.	.	.	.	.	.	.	.	.	.	.	.	.	0.782005
chr10	123298158	rs1047100	T	C	.	SNP	0/1	2986,795	3784	non_coding_exon_variant	MODIFIER	FGFR2	transcript	NR_073009.1	pseudogene	4	n.998A>G	.	-1	-1	-1	-1	-1	-1	0	.	.	.	.	.	.	.	.	.	.	.	.	.	.	.	.	.	.	.	.	.	.	.	0.782005
chr10	123356175	rs2936871	A	T	.	SNP	1/1	1,763	764	upstream_gene_variant	MODIFIER	FGFR2	transcript	NM_001144914.1	protein_coding	-1	c.-2844T>A	.	-1	-1	-1	-1	-1	-1	2694	.	.	.	.	.	.	.	.	.	.	.	.	.	.	.	.	.	.	.	.	.	.	.	.
chr10	123356175	rs2936871	A	T	.	SNP	1/1	1,763	764	upstream_gene_variant	MODIFIER	FGFR2	transcript	NM_023029.2	protein_coding	-1	c.-2844T>A	.	-1	-1	-1	-1	-1	-1	2694	.	.	.	.	.	.	.	.	.	.	.	.	.	.	.	.	.	.	.	.	.	.	.	.
chr10	123356175	rs2936871	A	T	.	SNP	1/1	1,763	764	upstream_gene_variant	MODIFIER	FGFR2	transcript	NM_001144916.1	protein_coding	-1	c.-2844T>A	.	-1	-1	-1	-1	-1	-1	2403	.	.	.	.	.	.	.	.	.	.	.	.	.	.	.	.	.	.	.	.	.	.	.	.
chr10	123356175	rs2936871	A	T	.	SNP	1/1	1,763	764	upstream_gene_variant	MODIFIER	FGFR2	transcript	NM_001144915.1	protein_coding	-1	c.-2844T>A	.	-1	-1	-1	-1	-1	-1	16	.	.	.	.	.	.	.	.	.	.	.	.	.	.	.	.	.	.	.	.	.	.	.	.
chr10	123356175	rs2936871	A	T	.	SNP	1/1	1,763	764	upstream_gene_variant	MODIFIER	FGFR2	transcript	NM_001144913.1	protein_coding	-1	c.-2844T>A	.	-1	-1	-1	-1	-1	-1	2694	.	.	.	.	.	.	.	.	.	.	.	.	.	.	.	.	.	.	.	.	.	.	.	.
chr10	123356175	rs2936871	A	T	.	SNP	1/1	1,763	764	intron_variant	MODIFIER	FGFR2	transcript	NM_022970.3	protein_coding	1	c.-151+1301T>A	.	-1	-1	-1	-1	-1	-1	0	.	.	.	.	.	.	.	.	.	.	.	.	.	.	.	.	.	.	.	.	.	.	.	.
chr10	123356175	rs2936871	A	T	.	SNP	1/1	1,763	764	intron_variant	MODIFIER	FGFR2	transcript	NM_000141.4	protein_coding	1	c.-151+1301T>A	.	-1	-1	-1	-1	-1	-1	0	.	.	.	.	.	.	.	.	.	.	.	.	.	.	.	.	.	.	.	.	.	.	.	.
chr10	123356175	rs2936871	A	T	.	SNP	1/1	1,763	764	intron_variant	MODIFIER	FGFR2	transcript	NM_001144917.1	protein_coding	1	c.-151+1301T>A	.	-1	-1	-1	-1	-1	-1	0	.	.	.	.	.	.	.	.	.	.	.	.	.	.	.	.	.	.	.	.	.	.	.	.
chr10	123356175	rs2936871	A	T	.	SNP	1/1	1,763	764	intron_variant	MODIFIER	FGFR2	transcript	NM_001144918.1	protein_coding	1	c.-151+1301T>A	.	-1	-1	-1	-1	-1	-1	0	.	.	.	.	.	.	.	.	.	.	.	.	.	.	.	.	.	.	.	.	.	.	.	.
chr10	123356175	rs2936871	A	T	.	SNP	1/1	1,763	764	intron_variant	MODIFIER	FGFR2	transcript	NR_073009.1	pseudogene	1	n.497+1301T>A	.	-1	-1	-1	-1	-1	-1	0	.	.	.	.	.	.	.	.	.	.	.	.	.	.	.	.	.	.	.	.	.	.	.	.
chr10	123356175	rs2936871	A	T	.	SNP	1/1	1,763	764	intron_variant	MODIFIER	FGFR2	transcript	NM_001144919.1	protein_coding	1	c.-151+1301T>A	.	-1	-1	-1	-1	-1	-1	0	.	.	.	.	.	.	.	.	.	.	.	.	.	.	.	.	.	.	.	.	.	.	.	.
chr10	123357561	rs1047111	C	T	.	SNP	1/1	0,343	343	5_prime_UTR_variant	MODIFIER	FGFR2	transcript	NM_022970.3	protein_coding	1	c.-236G>A	.	-1	-1	-1	-1	-1	-1	4230	.	.	.	.	.	.	.	.	.	.	.	.	.	.	.	.	.	.	.	.	.	.	.	.
chr10	123357561	rs1047111	C	T	.	SNP	1/1	0,343	343	5_prime_UTR_variant	MODIFIER	FGFR2	transcript	NM_000141.4	protein_coding	1	c.-236G>A	.	-1	-1	-1	-1	-1	-1	4230	.	.	.	.	.	.	.	.	.	.	.	.	.	.	.	.	.	.	.	.	.	.	.	.
chr10	123357561	rs1047111	C	T	.	SNP	1/1	0,343	343	5_prime_UTR_variant	MODIFIER	FGFR2	transcript	NM_001144917.1	protein_coding	1	c.-236G>A	.	-1	-1	-1	-1	-1	-1	4230	.	.	.	.	.	.	.	.	.	.	.	.	.	.	.	.	.	.	.	.	.	.	.	.
chr10	123357561	rs1047111	C	T	.	SNP	1/1	0,343	343	5_prime_UTR_variant	MODIFIER	FGFR2	transcript	NM_001144918.1	protein_coding	1	c.-236G>A	.	-1	-1	-1	-1	-1	-1	4230	.	.	.	.	.	.	.	.	.	.	.	.	.	.	.	.	.	.	.	.	.	.	.	.
chr10	123357561	rs1047111	C	T	.	SNP	1/1	0,343	343	5_prime_UTR_variant	MODIFIER	FGFR2	transcript	NM_001144919.1	protein_coding	1	c.-236G>A	.	-1	-1	-1	-1	-1	-1	4230	.	.	.	.	.	.	.	.	.	.	.	.	.	.	.	.	.	.	.	.	.	.	.	.
chr10	123357561	rs1047111	C	T	.	SNP	1/1	0,343	343	upstream_gene_variant	MODIFIER	FGFR2	transcript	NM_001144914.1	protein_coding	-1	c.-4230G>A	.	-1	-1	-1	-1	-1	-1	4080	.	.	.	.	.	.	.	.	.	.	.	.	.	.	.	.	.	.	.	.	.	.	.	.
chr10	123357561	rs1047111	C	T	.	SNP	1/1	0,343	343	upstream_gene_variant	MODIFIER	FGFR2	transcript	NM_023029.2	protein_coding	-1	c.-4230G>A	.	-1	-1	-1	-1	-1	-1	4080	.	.	.	.	.	.	.	.	.	.	.	.	.	.	.	.	.	.	.	.	.	.	.	.
chr10	123357561	rs1047111	C	T	.	SNP	1/1	0,343	343	upstream_gene_variant	MODIFIER	FGFR2	transcript	NM_001144916.1	protein_coding	-1	c.-4230G>A	.	-1	-1	-1	-1	-1	-1	3789	.	.	.	.	.	.	.	.	.	.	.	.	.	.	.	.	.	.	.	.	.	.	.	.
chr10	123357561	rs1047111	C	T	.	SNP	1/1	0,343	343	upstream_gene_variant	MODIFIER	FGFR2	transcript	NM_001144915.1	protein_coding	-1	c.-4230G>A	.	-1	-1	-1	-1	-1	-1	1402	.	.	.	.	.	.	.	.	.	.	.	.	.	.	.	.	.	.	.	.	.	.	.	.
chr10	123357561	rs1047111	C	T	.	SNP	1/1	0,343	343	upstream_gene_variant	MODIFIER	FGFR2	transcript	NM_001144913.1	protein_coding	-1	c.-4230G>A	.	-1	-1	-1	-1	-1	-1	4080	.	.	.	.	.	.	.	.	.	.	.	.	.	.	.	.	.	.	.	.	.	.	.	.
chr10	123357561	rs1047111	C	T	.	SNP	1/1	0,343	343	non_coding_exon_variant	MODIFIER	FGFR2	transcript	NR_073009.1	pseudogene	1	n.412G>A	.	-1	-1	-1	-1	-1	-1	0	.	.	.	.	.	.	.	.	.	.	.	.	.	.	.	.	.	.	.	.	.	.	.	.
chr4	1795557	rs10023340	T	C	.	SNP	1/1	0,42	42	splice_region_variant&intron_variant	LOW	FGFR3	transcript	NM_001163213.1	protein_coding	1	c.-102-3T>C	.	-1	-1	-1	-1	-1	-1	0	.	.	.	.	.	.	.	.	.	.	.	.	.	.	.	.	.	.	.	.	.	.	.	.
chr4	1795557	rs10023340	T	C	.	SNP	1/1	0,42	42	splice_region_variant&intron_variant	LOW	FGFR3	transcript	NM_000142.4	protein_coding	1	c.-102-3T>C	.	-1	-1	-1	-1	-1	-1	0	.	.	.	.	.	.	.	.	.	.	.	.	.	.	.	.	.	.	.	.	.	.	.	.
chr4	1795557	rs10023340	T	C	.	SNP	1/1	0,42	42	splice_region_variant&intron_variant	LOW	FGFR3	transcript	NM_022965.3	protein_coding	1	c.-102-3T>C	.	-1	-1	-1	-1	-1	-1	0	.	.	.	.	.	.	.	.	.	.	.	.	.	.	.	.	.	.	.	.	.	.	.	.
chr4	1807894	rs7688609	G	A	.	SNP	1/1	0,1877	1877	synonymous_variant	LOW	FGFR3	transcript	NM_001163213.1	protein_coding	14	c.1959G>A	p.Thr653Thr	2215	4293	1959	2427	653	808	0	.	.	.	.	.	.	.	.	.	.	.	.	.	.	.	.	.	.	.	.	.	.	.	0.989721
chr4	1807894	rs7688609	G	A	.	SNP	1/1	0,1877	1877	synonymous_variant	LOW	FGFR3	transcript	NM_000142.4	protein_coding	14	c.1953G>A	p.Thr651Thr	2209	4287	1953	2421	651	806	0	.	.	.	.	.	.	.	.	.	.	.	.	.	.	.	.	.	.	.	.	.	.	.	0.989721
chr4	1807894	rs7688609	G	A	.	SNP	1/1	0,1877	1877	synonymous_variant	LOW	FGFR3	transcript	NM_022965.3	protein_coding	12	c.1617G>A	p.Thr539Thr	1873	3951	1617	2085	539	694	0	.	.	.	.	.	.	.	.	.	.	.	.	.	.	.	.	.	.	.	.	.	.	.	0.989721
chr4	1809787	rs3135904	C	T	.	SNP	1/1	0,1423	1424	3_prime_UTR_variant	MODIFIER	FGFR3	transcript	NM_001163213.1	protein_coding	18	c.*798C>T	.	-1	-1	-1	-1	-1	-1	798	.	.	.	.	.	.	.	.	.	.	.	.	.	.	.	.	.	.	.	.	.	.	.	.
chr4	1809787	rs3135904	C	T	.	SNP	1/1	0,1423	1424	3_prime_UTR_variant	MODIFIER	FGFR3	transcript	NM_000142.4	protein_coding	18	c.*798C>T	.	-1	-1	-1	-1	-1	-1	798	.	.	.	.	.	.	.	.	.	.	.	.	.	.	.	.	.	.	.	.	.	.	.	.
chr4	1809787	rs3135904	C	T	.	SNP	1/1	0,1423	1424	3_prime_UTR_variant	MODIFIER	FGFR3	transcript	NM_022965.3	protein_coding	16	c.*798C>T	.	-1	-1	-1	-1	-1	-1	798	.	.	.	.	.	.	.	.	.	.	.	.	.	.	.	.	.	.	.	.	.	.	.	.
chr5	176516953	rs434434	A	G	.	SNP	0/1	256,164	420	intron_variant	MODIFIER	FGFR4	transcript	NM_002011.4	protein_coding	2	c.91+259A>G	.	-1	-1	-1	-1	-1	-1	0	.	.	.	.	.	.	.	.	.	.	.	.	.	.	.	.	.	.	.	.	.	.	.	0.841311
chr5	176516953	rs434434	A	G	.	SNP	0/1	256,164	420	intron_variant	MODIFIER	FGFR4	transcript	NM_001291980.1	protein_coding	2	c.91+259A>G	.	-1	-1	-1	-1	-1	-1	0	.	.	.	.	.	.	.	.	.	.	.	.	.	.	.	.	.	.	.	.	.	.	.	0.841311
chr5	176516953	rs434434	A	G	.	SNP	0/1	256,164	420	intron_variant	MODIFIER	FGFR4	transcript	NM_213647.2	protein_coding	2	c.91+259A>G	.	-1	-1	-1	-1	-1	-1	0	.	.	.	.	.	.	.	.	.	.	.	.	.	.	.	.	.	.	.	.	.	.	.	0.841311
chr5	176516953	rs434434	A	G	.	SNP	0/1	256,164	420	intron_variant	MODIFIER	FGFR4	transcript	NM_022963.3	protein_coding	1	c.91+259A>G	.	-1	-1	-1	-1	-1	-1	0	.	.	.	.	.	.	.	.	.	.	.	.	.	.	.	.	.	.	.	.	.	.	.	0.841311
chr5	176517461	rs446382	T	G	.	SNP	0/1	157,110	267	synonymous_variant	LOW	FGFR4	transcript	NM_002011.4	protein_coding	3	c.162T>G	p.Arg54Arg	377	3090	162	2409	54	802	0	.	COSM3761132,COSM3761131	.	.	.	.	.	.	.	.	.	.	.	.	.	.	.	.	.	.	.	.	.	0.771576
chr5	176517461	rs446382	T	G	.	SNP	0/1	157,110	267	synonymous_variant	LOW	FGFR4	transcript	NM_001291980.1	protein_coding	3	c.162T>G	p.Arg54Arg	377	2886	162	2205	54	734	0	.	COSM3761132,COSM3761131	.	.	.	.	.	.	.	.	.	.	.	.	.	.	.	.	.	.	.	.	.	0.771576
chr5	176517461	rs446382	T	G	.	SNP	0/1	157,110	267	synonymous_variant	LOW	FGFR4	transcript	NM_213647.2	protein_coding	3	c.162T>G	p.Arg54Arg	421	3134	162	2409	54	802	0	.	COSM3761132,COSM3761131	.	.	.	.	.	.	.	.	.	.	.	.	.	.	.	.	.	.	.	.	.	0.771576
chr5	176517461	rs446382	T	G	.	SNP	0/1	157,110	267	synonymous_variant	LOW	FGFR4	transcript	NM_022963.3	protein_coding	2	c.162T>G	p.Arg54Arg	215	2808	162	2289	54	762	0	.	COSM3761132,COSM3761131	.	.	.	.	.	.	.	.	.	.	.	.	.	.	.	.	.	.	.	.	.	0.771576
chr5	176517797	rs376618	C	T	.	SNP	0/1	2075,1101	3177	missense_variant	MODERATE	FGFR4	transcript	NM_002011.4	protein_coding	4	c.407C>T	p.Pro136Leu	622	3090	407	2409	136	802	0	.	.	.	.	.	.	B5A965,B4DVP5,P22455-2,E7EWF4,P22455,.	.	T,T	B,B,B,B,B,.	B,B,B,B,B,.	U,N	P,P	5.01,5.01	2.85,2.85	0.094000,0.094000	0.8145604395604396,0.8145604395604396	0.7113821138211383,0.7113821138211383	0.7427440633245382,0.7427440633245382	0.8121546961325967,0.8121546961325967	1.0,1.0	0.66069,0.66069	0.751977,0.751977	0.800604
chr5	176517797	rs376618	C	T	.	SNP	0/1	2075,1101	3177	missense_variant	MODERATE	FGFR4	transcript	NM_001291980.1	protein_coding	4	c.407C>T	p.Pro136Leu	622	2886	407	2205	136	734	0	.	.	.	.	.	.	B5A965,B4DVP5,P22455-2,E7EWF4,P22455,.	.	T,T	B,B,B,B,B,.	B,B,B,B,B,.	U,N	P,P	5.01,5.01	2.85,2.85	0.094000,0.094000	0.8145604395604396,0.8145604395604396	0.7113821138211383,0.7113821138211383	0.7427440633245382,0.7427440633245382	0.8121546961325967,0.8121546961325967	1.0,1.0	0.66069,0.66069	0.751977,0.751977	0.800604
chr5	176517797	rs376618	C	T	.	SNP	0/1	2075,1101	3177	missense_variant	MODERATE	FGFR4	transcript	NM_213647.2	protein_coding	4	c.407C>T	p.Pro136Leu	666	3134	407	2409	136	802	0	.	.	.	.	.	.	B5A965,B4DVP5,P22455-2,E7EWF4,P22455,.	.	T,T	B,B,B,B,B,.	B,B,B,B,B,.	U,N	P,P	5.01,5.01	2.85,2.85	0.094000,0.094000	0.8145604395604396,0.8145604395604396	0.7113821138211383,0.7113821138211383	0.7427440633245382,0.7427440633245382	0.8121546961325967,0.8121546961325967	1.0,1.0	0.66069,0.66069	0.751977,0.751977	0.800604
chr5	176517797	rs376618	C	T	.	SNP	0/1	2075,1101	3177	missense_variant	MODERATE	FGFR4	transcript	NM_022963.3	protein_coding	3	c.407C>T	p.Pro136Leu	460	2808	407	2289	136	762	0	.	.	.	.	.	.	B5A965,B4DVP5,P22455-2,E7EWF4,P22455,.	.	T,T	B,B,B,B,B,.	B,B,B,B,B,.	U,N	P,P	5.01,5.01	2.85,2.85	0.094000,0.094000	0.8145604395604396,0.8145604395604396	0.7113821138211383,0.7113821138211383	0.7427440633245382,0.7427440633245382	0.8121546961325967,0.8121546961325967	1.0,1.0	0.66069,0.66069	0.751977,0.751977	0.800604
chr5	176518784	rs452885	C	T	.	SNP	0/1	691,440	1132	synonymous_variant	LOW	FGFR4	transcript	NM_002011.4	protein_coding	6	c.702C>T	p.Arg234Arg	917	3090	702	2409	234	802	0	.	COSM4159759,COSM4159758	.	.	.	.	.	.	.	.	.	.	.	.	.	.	.	.	.	.	.	.	.	0.800561
chr5	176518784	rs452885	C	T	.	SNP	0/1	691,440	1132	synonymous_variant	LOW	FGFR4	transcript	NM_001291980.1	protein_coding	6	c.702C>T	p.Arg234Arg	917	2886	702	2205	234	734	0	.	COSM4159759,COSM4159758	.	.	.	.	.	.	.	.	.	.	.	.	.	.	.	.	.	.	.	.	.	0.800561
chr5	176518784	rs452885	C	T	.	SNP	0/1	691,440	1132	synonymous_variant	LOW	FGFR4	transcript	NM_213647.2	protein_coding	6	c.702C>T	p.Arg234Arg	961	3134	702	2409	234	802	0	.	COSM4159759,COSM4159758	.	.	.	.	.	.	.	.	.	.	.	.	.	.	.	.	.	.	.	.	.	0.800561
chr5	176518784	rs452885	C	T	.	SNP	0/1	691,440	1132	synonymous_variant	LOW	FGFR4	transcript	NM_022963.3	protein_coding	5	c.702C>T	p.Arg234Arg	755	2808	702	2289	234	762	0	.	COSM4159759,COSM4159758	.	.	.	.	.	.	.	.	.	.	.	.	.	.	.	.	.	.	.	.	.	0.800561
chr5	176520243	rs351855	G	A	.	SNP	0/1	487,311	798	missense_variant	MODERATE	FGFR4	transcript	NM_002011.4	protein_coding	9	c.1162G>A	p.Gly388Arg	1377	3090	1162	2409	388	802	0	.	COSM1567768	.	1	5	Cancer_progression_and_tumor_cell_motility	P22455,.	.	D,.	D,.	P,.	N,.	P,P	4.29,4.29	4.29,4.29	0.995000,0.995000	0.30265567765567764,0.30265567765567764	0.12398373983739837,0.12398373983739837	0.28891820580474936,0.28891820580474936	0.3397790055248619,0.3397790055248619	0.45104895104895104,0.45104895104895104	0.128688,0.128688	0.300559,0.300559	0.327111
chr5	176520243	rs351855	G	A	.	SNP	0/1	487,311	798	missense_variant	MODERATE	FGFR4	transcript	NM_213647.2	protein_coding	9	c.1162G>A	p.Gly388Arg	1421	3134	1162	2409	388	802	0	.	COSM1567768	.	1	5	Cancer_progression_and_tumor_cell_motility	P22455,.	.	D,.	D,.	P,.	N,.	P,P	4.29,4.29	4.29,4.29	0.995000,0.995000	0.30265567765567764,0.30265567765567764	0.12398373983739837,0.12398373983739837	0.28891820580474936,0.28891820580474936	0.3397790055248619,0.3397790055248619	0.45104895104895104,0.45104895104895104	0.128688,0.128688	0.300559,0.300559	0.327111
chr5	176520243	rs351855	G	A	.	SNP	0/1	487,311	798	intron_variant	MODIFIER	FGFR4	transcript	NM_001291980.1	protein_coding	9	c.1097+65G>A	.	-1	-1	-1	-1	-1	-1	0	.	COSM1567768	.	1	5	Cancer_progression_and_tumor_cell_motility	P22455,.	.	D,.	D,.	P,.	N,.	P,P	4.29,4.29	4.29,4.29	0.995000,0.995000	0.30265567765567764,0.30265567765567764	0.12398373983739837,0.12398373983739837	0.28891820580474936,0.28891820580474936	0.3397790055248619,0.3397790055248619	0.45104895104895104,0.45104895104895104	0.128688,0.128688	0.300559,0.300559	0.327111
chr5	176520243	rs351855	G	A	.	SNP	0/1	487,311	798	intron_variant	MODIFIER	FGFR4	transcript	NM_022963.3	protein_coding	7	c.1058-90G>A	.	-1	-1	-1	-1	-1	-1	0	.	COSM1567768	.	1	5	Cancer_progression_and_tumor_cell_motility	P22455,.	.	D,.	D,.	P,.	N,.	P,P	4.29,4.29	4.29,4.29	0.995000,0.995000	0.30265567765567764,0.30265567765567764	0.12398373983739837,0.12398373983739837	0.28891820580474936,0.28891820580474936	0.3397790055248619,0.3397790055248619	0.45104895104895104,0.45104895104895104	0.128688,0.128688	0.300559,0.300559	0.327111
chr5	176522728	rs42409	C	T	.	SNP	0/1	97,58	155	splice_region_variant&intron_variant	LOW	FGFR4	transcript	NM_002011.4	protein_coding	13	c.1821+4C>T	.	-1	-1	-1	-1	-1	-1	0	.	.	.	.	.	.	.	.	.	.	.	.	.	.	.	.	.	.	.	.	.	.	.	0.729181
chr5	176522728	rs42409	C	T	.	SNP	0/1	97,58	155	splice_region_variant&intron_variant	LOW	FGFR4	transcript	NM_001291980.1	protein_coding	13	c.1617+4C>T	.	-1	-1	-1	-1	-1	-1	0	.	.	.	.	.	.	.	.	.	.	.	.	.	.	.	.	.	.	.	.	.	.	.	0.729181
chr5	176522728	rs42409	C	T	.	SNP	0/1	97,58	155	splice_region_variant&intron_variant	LOW	FGFR4	transcript	NM_213647.2	protein_coding	13	c.1821+4C>T	.	-1	-1	-1	-1	-1	-1	0	.	.	.	.	.	.	.	.	.	.	.	.	.	.	.	.	.	.	.	.	.	.	.	0.729181
chr5	176522728	rs42409	C	T	.	SNP	0/1	97,58	155	splice_region_variant&intron_variant	LOW	FGFR4	transcript	NM_022963.3	protein_coding	11	c.1701+4C>T	.	-1	-1	-1	-1	-1	-1	0	.	.	.	.	.	.	.	.	.	.	.	.	.	.	.	.	.	.	.	.	.	.	.	0.729181
chr5	176523562	rs31777	C	A	.	SNP	0/1	304,175	480	intron_variant	MODIFIER	FGFR4	transcript	NM_002011.4	protein_coding	15	c.2016-43C>A	.	-1	-1	-1	-1	-1	-1	0	.	.	.	.	.	.	.	.	.	.	.	.	.	.	.	.	.	.	.	.	.	.	.	0.831294
chr5	176523562	rs31777	C	A	.	SNP	0/1	304,175	480	intron_variant	MODIFIER	FGFR4	transcript	NM_001291980.1	protein_coding	15	c.1812-43C>A	.	-1	-1	-1	-1	-1	-1	0	.	.	.	.	.	.	.	.	.	.	.	.	.	.	.	.	.	.	.	.	.	.	.	0.831294
chr5	176523562	rs31777	C	A	.	SNP	0/1	304,175	480	intron_variant	MODIFIER	FGFR4	transcript	NM_213647.2	protein_coding	15	c.2016-43C>A	.	-1	-1	-1	-1	-1	-1	0	.	.	.	.	.	.	.	.	.	.	.	.	.	.	.	.	.	.	.	.	.	.	.	0.831294
chr5	176523562	rs31777	C	A	.	SNP	0/1	304,175	480	intron_variant	MODIFIER	FGFR4	transcript	NM_022963.3	protein_coding	13	c.1896-43C>A	.	-1	-1	-1	-1	-1	-1	0	.	.	.	.	.	.	.	.	.	.	.	.	.	.	.	.	.	.	.	.	.	.	.	0.831294
chr5	176523597	rs31776	A	G	.	SNP	0/1	396,209	605	splice_region_variant&intron_variant	LOW	FGFR4	transcript	NM_002011.4	protein_coding	15	c.2016-8A>G	.	-1	-1	-1	-1	-1	-1	0	.	.	.	.	.	.	.	.	.	.	.	.	.	.	.	.	.	.	.	.	.	.	.	0.771246
chr5	176523597	rs31776	A	G	.	SNP	0/1	396,209	605	splice_region_variant&intron_variant	LOW	FGFR4	transcript	NM_001291980.1	protein_coding	15	c.1812-8A>G	.	-1	-1	-1	-1	-1	-1	0	.	.	.	.	.	.	.	.	.	.	.	.	.	.	.	.	.	.	.	.	.	.	.	0.771246
chr5	176523597	rs31776	A	G	.	SNP	0/1	396,209	605	splice_region_variant&intron_variant	LOW	FGFR4	transcript	NM_213647.2	protein_coding	15	c.2016-8A>G	.	-1	-1	-1	-1	-1	-1	0	.	.	.	.	.	.	.	.	.	.	.	.	.	.	.	.	.	.	.	.	.	.	.	0.771246
chr5	176523597	rs31776	A	G	.	SNP	0/1	396,209	605	splice_region_variant&intron_variant	LOW	FGFR4	transcript	NM_022963.3	protein_coding	13	c.1896-8A>G	.	-1	-1	-1	-1	-1	-1	0	.	.	.	.	.	.	.	.	.	.	.	.	.	.	.	.	.	.	.	.	.	.	.	0.771246
chr13	28597447	rs35829721	ATC	A	.	DEL	1/1	0,455	457	intron_variant	MODIFIER	FLT3	transcript	NM_004119.2	protein_coding	19	c.2418+38_2418+39delGA	.	-1	-1	-1	-1	-1	-1	0	.	.	.	.	.	.	.	.	.	.	.	.	.	.	.	.	.	.	.	.	.	.	.	0.167789
chr13	28597447	rs35829721	ATC	A	.	DEL	1/1	0,455	457	intron_variant	MODIFIER	FLT3	transcript	NR_130706.1	pseudogene	20	n.2632+38_2632+39delGA	.	-1	-1	-1	-1	-1	-1	0	.	.	.	.	.	.	.	.	.	.	.	.	.	.	.	.	.	.	.	.	.	.	.	0.167789
chr13	28607989	rs2491223	T	G	.	SNP	1/1	2,646	648	intron_variant	MODIFIER	FLT3	transcript	NM_004119.2	protein_coding	15	c.1942+35A>C	.	-1	-1	-1	-1	-1	-1	0	.	.	.	.	.	.	.	.	.	.	.	.	.	.	.	.	.	.	.	.	.	.	.	0.713715
chr13	28607989	rs2491223	T	G	.	SNP	1/1	2,646	648	intron_variant	MODIFIER	FLT3	transcript	NR_130706.1	pseudogene	15	n.2024+35A>C	.	-1	-1	-1	-1	-1	-1	0	.	.	.	.	.	.	.	.	.	.	.	.	.	.	.	.	.	.	.	.	.	.	.	0.713715
chr13	28609825	rs2491227	A	G	.	SNP	1/1	0,780	786	intron_variant	MODIFIER	FLT3	transcript	NM_004119.2	protein_coding	11	c.1419-15T>C	.	-1	-1	-1	-1	-1	-1	0	.	.	.	.	.	.	.	.	.	.	.	.	.	.	.	.	.	.	.	.	.	.	.	0.712824
chr13	28609825	rs2491227	A	G	.	SNP	1/1	0,780	786	intron_variant	MODIFIER	FLT3	transcript	NR_130706.1	pseudogene	11	n.1501-15T>C	.	-1	-1	-1	-1	-1	-1	0	.	.	.	.	.	.	.	.	.	.	.	.	.	.	.	.	.	.	.	.	.	.	.	0.712824
chr13	28610183	rs2491231	A	G	.	SNP	1/1	0,566	566	splice_region_variant&intron_variant	LOW	FLT3	transcript	NM_004119.2	protein_coding	10	c.1310-3T>C	.	-1	-1	-1	-1	-1	-1	0	.	COSM3999060	.	.	.	.	.	.	.	.	.	.	.	.	.	.	.	.	.	.	.	.	.	0.709744
chr13	28610183	rs2491231	A	G	.	SNP	1/1	0,566	566	splice_region_variant&intron_variant	LOW	FLT3	transcript	NR_130706.1	pseudogene	10	n.1392-3T>C	.	-1	-1	-1	-1	-1	-1	0	.	COSM3999060	.	.	.	.	.	.	.	.	.	.	.	.	.	.	.	.	.	.	.	.	.	0.709744
chr13	28623699	rs9507985	G	T	.	SNP	1/1	1,845	846	intron_variant	MODIFIER	FLT3	transcript	NM_004119.2	protein_coding	7	c.883-25C>A	.	-1	-1	-1	-1	-1	-1	0	.	.	.	.	.	.	.	.	.	.	.	.	.	.	.	.	.	.	.	.	.	.	.	0.170241
chr13	28623699	rs9507985	G	T	.	SNP	1/1	1,845	846	intron_variant	MODIFIER	FLT3	transcript	NR_130706.1	pseudogene	7	n.965-25C>A	.	-1	-1	-1	-1	-1	-1	0	.	.	.	.	.	.	.	.	.	.	.	.	.	.	.	.	.	.	.	.	.	.	.	0.170241
chr13	28623759	rs9513004	C	T	.	SNP	1/1	4,867	871	intron_variant	MODIFIER	FLT3	transcript	NM_004119.2	protein_coding	7	c.882+13G>A	.	-1	-1	-1	-1	-1	-1	0	.	.	.	.	.	.	.	.	.	.	.	.	.	.	.	.	.	.	.	.	.	.	.	0.163127
chr13	28623759	rs9513004	C	T	.	SNP	1/1	4,867	871	intron_variant	MODIFIER	FLT3	transcript	NR_130706.1	pseudogene	7	n.964+13G>A	.	-1	-1	-1	-1	-1	-1	0	.	.	.	.	.	.	.	.	.	.	.	.	.	.	.	.	.	.	.	.	.	.	.	0.163127
chr13	28623938	rs67491524	G	GA	.	INS	1/1	6,331	418	intron_variant	MODIFIER	FLT3	transcript	NM_004119.2	protein_coding	6	c.743-28dupT	.	-1	-1	-1	-1	-1	-1	0	.	.	.	.	.	.	.	.	.	.	.	.	.	.	.	.	.	.	.	.	.	.	.	0.175218
chr13	28623938	rs67491524	G	GA	.	INS	1/1	6,331	418	intron_variant	MODIFIER	FLT3	transcript	NR_130706.1	pseudogene	6	n.825-28dupT	.	-1	-1	-1	-1	-1	-1	0	.	.	.	.	.	.	.	.	.	.	.	.	.	.	.	.	.	.	.	.	.	.	.	0.175218
chr13	28636084	rs7338903	G	A	.	SNP	1/1	0,633	635	synonymous_variant	LOW	FLT3	transcript	NM_004119.2	protein_coding	3	c.288C>T	p.Asp96Asp	370	3842	288	2982	96	993	0	.	.	.	.	.	.	.	.	.	.	.	.	.	.	.	.	.	.	.	.	.	.	.	0.984914
chr13	28636084	rs7338903	G	A	.	SNP	1/1	0,633	635	non_coding_exon_variant	MODIFIER	FLT3	transcript	NR_130706.1	pseudogene	3	n.370C>T	.	-1	-1	-1	-1	-1	-1	0	.	.	.	.	.	.	.	.	.	.	.	.	.	.	.	.	.	.	.	.	.	.	.	0.984914
chr5	180030313	rs307821	C	A	.	SNP	0/1	224,177	401	missense_variant	MODERATE	FLT4	transcript	NM_182925.4	protein_coding	30	c.3971G>T	p.Arg1324Leu	4050	5857	3971	4092	1324	1363	0	.	COSM3761168	.	.	.	.	P35916	.	T	B	B	.	P	4.41	-8.82	0.000000	0.056776556776556776	0.04878048780487805	0.09762532981530343	0.0718232044198895	0.0	0.052225	0.108605	0.0785628
chr5	180030313	rs307821	C	A	.	SNP	0/1	224,177	401	downstream_gene_variant	MODIFIER	FLT4	transcript	NM_002020.4	protein_coding	-1	c.*4968G>T	.	-1	-1	-1	-1	-1	-1	4440	.	COSM3761168	.	.	.	.	P35916	.	T	B	B	.	P	4.41	-8.82	0.000000	0.056776556776556776	0.04878048780487805	0.09762532981530343	0.0718232044198895	0.0	0.052225	0.108605	0.0785628
chr5	180041208	rs659268	T	C	.	SNP	0/1	281,276	560	intron_variant	MODIFIER	FLT4	transcript	NM_182925.4	protein_coding	23	c.3220-29A>G	.	-1	-1	-1	-1	-1	-1	0	.	.	.	.	.	.	.	.	.	.	.	.	.	.	.	.	.	.	.	.	.	.	.	0.723185
chr5	180041208	rs659268	T	C	.	SNP	0/1	281,276	560	intron_variant	MODIFIER	FLT4	transcript	NM_002020.4	protein_coding	23	c.3220-29A>G	.	-1	-1	-1	-1	-1	-1	0	.	.	.	.	.	.	.	.	.	.	.	.	.	.	.	.	.	.	.	.	.	.	.	0.723185
chr5	180043388	rs1130378	G	A	.	SNP	0/1	526,538	1064	synonymous_variant	LOW	FLT4	transcript	NM_182925.4	protein_coding	23	c.3198C>T	p.Pro1066Pro	3277	5857	3198	4092	1066	1363	0	.	COSM3761170,COSM3761169	.	.	.	.	.	.	.	.	.	.	.	.	.	.	.	.	.	.	.	.	.	0.265059
chr5	180043388	rs1130378	G	A	.	SNP	0/1	526,538	1064	synonymous_variant	LOW	FLT4	transcript	NM_002020.4	protein_coding	23	c.3198C>T	p.Pro1066Pro	3277	4504	3198	3897	1066	1298	0	.	COSM3761170,COSM3761169	.	.	.	.	.	.	.	.	.	.	.	.	.	.	.	.	.	.	.	.	.	0.265059
chr5	180046344	rs448012	G	C	.	SNP	1/1	0,492	493	missense_variant	MODERATE	FLT4	transcript	NM_182925.4	protein_coding	19	c.2670C>G	p.His890Gln	2749	5857	2670	4092	890	1363	0	.	COSM449470,COSM1486680	.	.	.	.	E9PD35,P35916	Serine-threonine/tyrosine-protein_kinase__1_,Protein_kinase-like_domain__1_,Tyrosine-protein_kinase__catalytic_domain__1_,Protein_kinase__catalytic_domain__1_	T	B,B	B,B	.	P	4.0	1.22	1.000000	0.5265567765567766	0.4613821138211382	0.579155672823219	0.643646408839779	0.4388111888111888	0.545496	0.623371	0.630037
chr5	180046344	rs448012	G	C	.	SNP	1/1	0,492	493	missense_variant	MODERATE	FLT4	transcript	NM_002020.4	protein_coding	19	c.2670C>G	p.His890Gln	2749	4504	2670	3897	890	1298	0	.	COSM449470,COSM1486680	.	.	.	.	E9PD35,P35916	Serine-threonine/tyrosine-protein_kinase__1_,Protein_kinase-like_domain__1_,Tyrosine-protein_kinase__catalytic_domain__1_,Protein_kinase__catalytic_domain__1_	T	B,B	B,B	.	P	4.0	1.22	1.000000	0.5265567765567766	0.4613821138211382	0.579155672823219	0.643646408839779	0.4388111888111888	0.545496	0.623371	0.630037
chr5	180047863	rs423086	C	G	.	SNP	1/1	0,209	209	intron_variant	MODIFIER	FLT4	transcript	NM_182925.4	protein_coding	15	c.2299+13G>C	.	-1	-1	-1	-1	-1	-1	0	.	.	.	.	.	.	.	.	.	.	.	.	.	.	.	.	.	.	.	.	.	.	.	0.990434
chr5	180047863	rs423086	C	G	.	SNP	1/1	0,209	209	intron_variant	MODIFIER	FLT4	transcript	NM_002020.4	protein_coding	15	c.2299+13G>C	.	-1	-1	-1	-1	-1	-1	0	.	.	.	.	.	.	.	.	.	.	.	.	.	.	.	.	.	.	.	.	.	.	.	0.990434
chr5	180051003	rs307826	T	C	.	SNP	0/1	499,439	938	missense_variant	MODERATE	FLT4	transcript	NM_182925.4	protein_coding	11	c.1480A>G	p.Thr494Ala	1559	5857	1480	4092	494	1363	0	.	COSM3761172,COSM3761171,COSM3761173	.	.	.	.	P35916-3,E9PFB0,E9PD35,P35916	Immunoglobulin_subtype__1_,Immunoglobulin-like__1_	T	B,B,B,B	B,B,B,B	.	P	4.72	2.25	0.003000	0.0521978021978022	0.01016260162601626	0.10817941952506596	0.07458563535911603	0.0	0.029959	0.122674	0.0886185
chr5	180051003	rs307826	T	C	.	SNP	0/1	499,439	938	missense_variant	MODERATE	FLT4	transcript	NM_002020.4	protein_coding	11	c.1480A>G	p.Thr494Ala	1559	4504	1480	3897	494	1298	0	.	COSM3761172,COSM3761171,COSM3761173	.	.	.	.	P35916-3,E9PFB0,E9PD35,P35916	Immunoglobulin_subtype__1_,Immunoglobulin-like__1_	T	B,B,B,B	B,B,B,B	.	P	4.72	2.25	0.003000	0.0521978021978022	0.01016260162601626	0.10817941952506596	0.07458563535911603	0.0	0.029959	0.122674	0.0886185
chr5	180053307	rs402647	A	G	.	SNP	1/1	0,255	255	intron_variant	MODIFIER	FLT4	transcript	NM_182925.4	protein_coding	8	c.1104-42T>C	.	-1	-1	-1	-1	-1	-1	0	.	.	.	.	.	.	.	.	.	.	.	.	.	.	.	.	.	.	.	.	.	.	.	0.984339
chr5	180053307	rs402647	A	G	.	SNP	1/1	0,255	255	intron_variant	MODIFIER	FLT4	transcript	NM_002020.4	protein_coding	8	c.1104-42T>C	.	-1	-1	-1	-1	-1	-1	0	.	.	.	.	.	.	.	.	.	.	.	.	.	.	.	.	.	.	.	.	.	.	.	0.984339
chr5	180055862	rs383985	T	G	.	SNP	0/1	85,62	147	intron_variant	MODIFIER	FLT4	transcript	NM_182925.4	protein_coding	8	c.1103+20A>C	.	-1	-1	-1	-1	-1	-1	0	.	.	.	.	.	.	.	.	.	.	.	.	.	.	.	.	.	.	.	.	.	.	.	0.613345
chr5	180055862	rs383985	T	G	.	SNP	0/1	85,62	147	intron_variant	MODIFIER	FLT4	transcript	NM_002020.4	protein_coding	8	c.1103+20A>C	.	-1	-1	-1	-1	-1	-1	0	.	.	.	.	.	.	.	.	.	.	.	.	.	.	.	.	.	.	.	.	.	.	.	0.613345
chr5	180055864	rs438464	G	A	.	SNP	0/1	86,62	148	intron_variant	MODIFIER	FLT4	transcript	NM_182925.4	protein_coding	8	c.1103+18C>T	.	-1	-1	-1	-1	-1	-1	0	.	.	.	.	.	.	.	.	.	.	.	.	.	.	.	.	.	.	.	.	.	.	.	0.471345
chr5	180055864	rs438464	G	A	.	SNP	0/1	86,62	148	intron_variant	MODIFIER	FLT4	transcript	NM_002020.4	protein_coding	8	c.1103+18C>T	.	-1	-1	-1	-1	-1	-1	0	.	.	.	.	.	.	.	.	.	.	.	.	.	.	.	.	.	.	.	.	.	.	.	0.471345
chr5	180157191	rs12719876	C	T	.	SNP	1/1	0,868	868	intergenic_region	MODIFIER	FLT4-OR2Y1	intergenic_region	FLT4-OR2Y1	.	-1	n.180157191C>T	.	-1	-1	-1	-1	-1	-1	0	.	.	.	.	.	.	.	.	.	.	.	.	.	.	.	.	.	.	.	.	.	.	.	.
chr3	71015021	rs7638391	G	T	.	SNP	1/1	4,1540	1545	intron_variant	MODIFIER	FOXP1	transcript	NM_001244810.1	protein_coding	20	c.1937+20C>A	.	-1	-1	-1	-1	-1	-1	0	.	.	CN169374	1	2	not_specified	.	.	.	.	.	.	.	.	.	.	.	.	.	.	.	.	.	0.945212
chr3	71015021	rs7638391	G	T	.	SNP	1/1	4,1540	1545	intron_variant	MODIFIER	FOXP1	transcript	NM_001244813.1	protein_coding	14	c.1589+20C>A	.	-1	-1	-1	-1	-1	-1	0	.	.	CN169374	1	2	not_specified	.	.	.	.	.	.	.	.	.	.	.	.	.	.	.	.	.	0.945212
chr3	71015021	rs7638391	G	T	.	SNP	1/1	4,1540	1545	intron_variant	MODIFIER	FOXP1	transcript	NM_001244815.1	protein_coding	15	c.1895+20C>A	.	-1	-1	-1	-1	-1	-1	0	.	.	CN169374	1	2	not_specified	.	.	.	.	.	.	.	.	.	.	.	.	.	.	.	.	.	0.945212
chr3	71015021	rs7638391	G	T	.	SNP	1/1	4,1540	1545	intron_variant	MODIFIER	FOXP1	transcript	NM_001244814.1	protein_coding	16	c.1889+20C>A	.	-1	-1	-1	-1	-1	-1	0	.	.	CN169374	1	2	not_specified	.	.	.	.	.	.	.	.	.	.	.	.	.	.	.	.	.	0.945212
chr3	71015021	rs7638391	G	T	.	SNP	1/1	4,1540	1545	intron_variant	MODIFIER	FOXP1	transcript	NM_001244812.1	protein_coding	15	c.1661+20C>A	.	-1	-1	-1	-1	-1	-1	0	.	.	CN169374	1	2	not_specified	.	.	.	.	.	.	.	.	.	.	.	.	.	.	.	.	.	0.945212
chr3	71015021	rs7638391	G	T	.	SNP	1/1	4,1540	1545	intron_variant	MODIFIER	FOXP1	transcript	NM_001244816.1	protein_coding	19	c.1889+20C>A	.	-1	-1	-1	-1	-1	-1	0	.	.	CN169374	1	2	not_specified	.	.	.	.	.	.	.	.	.	.	.	.	.	.	.	.	.	0.945212
chr3	71015021	rs7638391	G	T	.	SNP	1/1	4,1540	1545	intron_variant	MODIFIER	FOXP1	transcript	NM_001244808.1	protein_coding	20	c.1886+20C>A	.	-1	-1	-1	-1	-1	-1	0	.	.	CN169374	1	2	not_specified	.	.	.	.	.	.	.	.	.	.	.	.	.	.	.	.	.	0.945212
chr3	71015021	rs7638391	G	T	.	SNP	1/1	4,1540	1545	intron_variant	MODIFIER	FOXP1	transcript	NM_032682.5	protein_coding	20	c.1889+20C>A	.	-1	-1	-1	-1	-1	-1	0	.	.	CN169374	1	2	not_specified	.	.	.	.	.	.	.	.	.	.	.	.	.	.	.	.	.	0.945212
chr3	71397912	rs9865527	A	G	.	SNP	1/1	0,496	496	intron_variant	MODIFIER	FOXP1	transcript	NM_001244810.1	protein_coding	4	c.-73+10389T>C	.	-1	-1	-1	-1	-1	-1	0	.	.	.	.	.	.	.	.	.	.	.	.	.	.	.	.	.	.	.	.	.	.	.	.
chr3	71397912	rs9865527	A	G	.	SNP	1/1	0,496	496	intron_variant	MODIFIER	FOXP1	transcript	NM_001244816.1	protein_coding	3	c.-73+10389T>C	.	-1	-1	-1	-1	-1	-1	0	.	.	.	.	.	.	.	.	.	.	.	.	.	.	.	.	.	.	.	.	.	.	.	.
chr3	71397912	rs9865527	A	G	.	SNP	1/1	0,496	496	intron_variant	MODIFIER	FOXP1	transcript	NM_001244808.1	protein_coding	4	c.-73+10389T>C	.	-1	-1	-1	-1	-1	-1	0	.	.	.	.	.	.	.	.	.	.	.	.	.	.	.	.	.	.	.	.	.	.	.	.
chr3	71397912	rs9865527	A	G	.	SNP	1/1	0,496	496	intron_variant	MODIFIER	FOXP1	transcript	NM_032682.5	protein_coding	4	c.-73+10389T>C	.	-1	-1	-1	-1	-1	-1	0	.	.	.	.	.	.	.	.	.	.	.	.	.	.	.	.	.	.	.	.	.	.	.	.
chr3	71397912	rs9865527	A	G	.	SNP	1/1	0,496	496	intron_variant	MODIFIER	FOXP1	transcript	NM_001012505.1	protein_coding	4	c.-73+10389T>C	.	-1	-1	-1	-1	-1	-1	0	.	.	.	.	.	.	.	.	.	.	.	.	.	.	.	.	.	.	.	.	.	.	.	.
chr3	71611630	rs62244890	T	C	.	SNP	1/1	0,591	591	intron_variant	MODIFIER	FOXP1	transcript	NM_001244810.1	protein_coding	2	c.-298+19070A>G	.	-1	-1	-1	-1	-1	-1	0	.	.	.	.	.	.	.	.	.	.	.	.	.	.	.	.	.	.	.	.	.	.	.	.
chr3	71611630	rs62244890	T	C	.	SNP	1/1	0,591	591	intron_variant	MODIFIER	FOXP1	transcript	NM_001244808.1	protein_coding	2	c.-298+19070A>G	.	-1	-1	-1	-1	-1	-1	0	.	.	.	.	.	.	.	.	.	.	.	.	.	.	.	.	.	.	.	.	.	.	.	.
chr3	71611630	rs62244890	T	C	.	SNP	1/1	0,591	591	intron_variant	MODIFIER	FOXP1	transcript	NM_032682.5	protein_coding	2	c.-298+19070A>G	.	-1	-1	-1	-1	-1	-1	0	.	.	.	.	.	.	.	.	.	.	.	.	.	.	.	.	.	.	.	.	.	.	.	.
chr3	71611630	rs62244890	T	C	.	SNP	1/1	0,591	591	intron_variant	MODIFIER	FOXP1	transcript	NM_001012505.1	protein_coding	2	c.-298+19070A>G	.	-1	-1	-1	-1	-1	-1	0	.	.	.	.	.	.	.	.	.	.	.	.	.	.	.	.	.	.	.	.	.	.	.	.
chr1	78430689	rs11409017;rs397707505;rs77529143	A	AG	.	INS	1/1	0,1537	1559	intron_variant	MODIFIER	FUBP1	transcript	NM_001303433.1	protein_coding	9	c.700-37dupC	.	-1	-1	-1	-1	-1	-1	0	.	.	.	.	.	.	.	.	.	.	.	.	.	.	.	.	.	.	.	.	.	.	.	0.999888
chr1	78430689	rs11409017;rs397707505;rs77529143	A	AG	.	INS	1/1	0,1537	1559	intron_variant	MODIFIER	FUBP1	transcript	NR_130152.1	pseudogene	8	n.835-37dupC	.	-1	-1	-1	-1	-1	-1	0	.	.	.	.	.	.	.	.	.	.	.	.	.	.	.	.	.	.	.	.	.	.	.	0.999888
chr1	78430689	rs11409017;rs397707505;rs77529143	A	AG	.	INS	1/1	0,1537	1559	intron_variant	MODIFIER	FUBP1	transcript	NM_003902.4	protein_coding	8	c.637-37dupC	.	-1	-1	-1	-1	-1	-1	0	.	.	.	.	.	.	.	.	.	.	.	.	.	.	.	.	.	.	.	.	.	.	.	0.999888
chr12	130647709	rs10848026	G	C	.	SNP	1/1	0,747	747	synonymous_variant	LOW	FZD10	transcript	NM_007197.3	protein_coding	1	c.222G>C	p.Leu74Leu	706	3282	222	1746	74	581	0	.	COSM3753048	.	.	.	.	.	.	D	.	.	.	P	4.4	0.0303	1.000000	0.2893772893772894	0.32926829268292684	0.17546174142480211	0.20165745856353592	0.46153846153846156	0.296868	0.194949	0.226278
chr12	130647709	rs10848026	G	C	.	SNP	1/1	0,747	747	upstream_gene_variant	MODIFIER	FZD10-AS1	transcript	NR_033834.1	pseudogene	-1	n.-1486C>G	.	-1	-1	-1	-1	-1	-1	1486	.	COSM3753048	.	.	.	.	.	.	D	.	.	.	P	4.4	0.0303	1.000000	0.2893772893772894	0.32926829268292684	0.17546174142480211	0.20165745856353592	0.46153846153846156	0.296868	0.194949	0.226278
chr12	130660879	rs61940070	T	G	.	SNP	0/1	260,411	671	intergenic_region	MODIFIER	FZD10-PIWIL1	intergenic_region	FZD10-PIWIL1	.	-1	n.130660879T>G	.	-1	-1	-1	-1	-1	-1	0	.	.	.	.	.	.	.	.	.	.	.	.	.	.	.	.	.	.	.	.	.	.	.	.
chr5	161113004	rs13188991	G	A	.	SNP	0/1	451,213	664	synonymous_variant	LOW	GABRA6	transcript	NM_000811.2	protein_coding	1	c.9G>A	p.Ser3Ser	347	2519	9	1362	3	453	0	.	COSM4159698	.	.	.	.	.	.	.	.	.	.	.	.	.	.	.	.	.	.	.	.	.	0.190377
chr5	161114522	rs4454083	T	C	.	SNP	0/1	926,389	1315	intron_variant	MODIFIER	GABRA6	transcript	NM_000811.2	protein_coding	3	c.225+513T>C	.	-1	-1	-1	-1	-1	-1	0	.	.	.	.	.	.	.	.	.	.	.	.	P	5.43	1.19	0.469000	0.26877289377289376	0.3434959349593496	0.29023746701846964	0.17679558011049723	0.23426573426573427	.	.	0.261171
chr5	161119071	rs12522663	G	T	.	SNP	1/1	0,1813	1817	synonymous_variant	LOW	GABRA6	transcript	NM_000811.2	protein_coding	8	c.951G>T	p.Ala317Ala	1289	2519	951	1362	317	453	0	.	.	.	.	.	.	.	.	.	.	.	.	.	.	.	.	.	.	.	.	.	.	.	0.99221
chr5	161119125	rs13184586	C	G	.	SNP	1/1	0,1541	1542	synonymous_variant	LOW	GABRA6	transcript	NM_000811.2	protein_coding	8	c.1005C>G	p.Ala335Ala	1343	2519	1005	1362	335	453	0	.	COSM4003434	.	.	.	.	.	.	.	.	.	.	.	.	.	.	.	.	.	.	.	.	.	0.481409
chr5	161128761	rs4277944	C	G	.	SNP	1/1	1,1066	1067	synonymous_variant	LOW	GABRA6	transcript	NM_000811.2	protein_coding	9	c.1344C>G	p.Val448Val	1682	2519	1344	1362	448	453	0	.	.	.	.	.	.	.	.	.	.	.	.	.	.	.	.	.	.	.	.	.	.	.	0.991437
chr5	161158782	rs4921412	C	G	.	SNP	0/1	130,304	435	intergenic_region	MODIFIER	GABRA6-GABRA1	intergenic_region	GABRA6-GABRA1	.	-1	n.161158782C>G	.	-1	-1	-1	-1	-1	-1	0	.	.	.	.	.	.	.	.	.	.	.	.	.	.	.	.	.	.	.	.	.	.	.	.
chr3	128205860	rs1573858	G	C	.	SNP	0/1	29,32	61	synonymous_variant	LOW	GATA2	transcript	NM_001145661.1	protein_coding	3	c.15C>G	p.Pro5Pro	450	3475	15	1443	5	480	0	.	COSM3749812	.	.	.	.	.	.	.	.	.	.	.	.	.	.	.	.	.	.	.	.	.	0.664685
chr3	128205860	rs1573858	G	C	.	SNP	0/1	29,32	61	synonymous_variant	LOW	GATA2	transcript	NM_001145662.1	protein_coding	2	c.15C>G	p.Pro5Pro	271	3254	15	1401	5	466	0	.	COSM3749812	.	.	.	.	.	.	.	.	.	.	.	.	.	.	.	.	.	.	.	.	.	0.664685
chr3	128205860	rs1573858	G	C	.	SNP	0/1	29,32	61	synonymous_variant	LOW	GATA2	transcript	NM_032638.4	protein_coding	2	c.15C>G	p.Pro5Pro	349	3374	15	1443	5	480	0	.	COSM3749812	.	.	.	.	.	.	.	.	.	.	.	.	.	.	.	.	.	.	.	.	.	0.664685
chr3	128205860	rs1573858	G	C	.	SNP	0/1	29,32	61	upstream_gene_variant	MODIFIER	GATA2-AS1	transcript	NR_125398.1	pseudogene	-1	n.-2186G>C	.	-1	-1	-1	-1	-1	-1	2186	.	COSM3749812	.	.	.	.	.	.	.	.	.	.	.	.	.	.	.	.	.	.	.	.	.	0.664685
chr10	8100647	rs2229359	C	T	.	SNP	0/1	352,694	1046	synonymous_variant	LOW	GATA3	transcript	NM_001002295.1	protein_coding	3	c.621C>T	p.Ala207Ala	1178	3070	621	1335	207	444	0	.	COSM4144894	.	.	.	.	.	.	.	.	.	.	.	.	.	.	.	.	.	.	.	.	.	0.0477329
chr10	8100647	rs2229359	C	T	.	SNP	0/1	352,694	1046	synonymous_variant	LOW	GATA3	transcript	NM_002051.2	protein_coding	3	c.621C>T	p.Ala207Ala	1178	3067	621	1332	207	443	0	.	COSM4144894	.	.	.	.	.	.	.	.	.	.	.	.	.	.	.	.	.	.	.	.	.	0.0477329
chr10	8106117	.	G	T	.	SNP	0/1	299,464	763	intron_variant	MODIFIER	GATA3	transcript	NM_001002295.1	protein_coding	4	c.924+16G>T	.	-1	-1	-1	-1	-1	-1	0	.	.	.	.	.	.	.	.	.	.	.	.	.	.	.	.	.	.	.	.	.	.	.	.
chr10	8106117	.	G	T	.	SNP	0/1	299,464	763	intron_variant	MODIFIER	GATA3	transcript	NM_002051.2	protein_coding	4	c.921+16G>T	.	-1	-1	-1	-1	-1	-1	0	.	.	.	.	.	.	.	.	.	.	.	.	.	.	.	.	.	.	.	.	.	.	.	.
chr10	8178552	rs1243974	C	T	.	SNP	1/1	0,378	379	intergenic_region	MODIFIER	GATA3-LINC00708	intergenic_region	GATA3-LINC00708	.	-1	n.8178552C>T	.	-1	-1	-1	-1	-1	-1	0	.	.	.	.	.	.	.	.	.	.	.	.	.	.	.	.	.	.	.	.	.	.	.	.
chr8	11545900	rs10100104;rs386435258	T	C	.	SNP	1/1	0,317	318	intron_variant	MODIFIER	GATA4	transcript	NM_001308094.1	protein_coding	1	c.-274+11328T>C	.	-1	-1	-1	-1	-1	-1	0	.	.	.	.	.	.	.	.	.	.	.	.	.	.	.	.	.	.	.	.	.	.	.	.
chr18	19826723	rs4800376	T	C	.	SNP	1/1	0,334	334	intergenic_region	MODIFIER	GATA6-CTAGE1	intergenic_region	GATA6-CTAGE1	.	-1	n.19826723T>C	.	-1	-1	-1	-1	-1	-1	0	.	.	.	.	.	.	.	.	.	.	.	.	.	.	.	.	.	.	.	.	.	.	.	.
chr18	19826742	rs8099549	A	G	.	SNP	0/1	250,104	355	intergenic_region	MODIFIER	GATA6-CTAGE1	intergenic_region	GATA6-CTAGE1	.	-1	n.19826742A>G	.	-1	-1	-1	-1	-1	-1	0	.	.	.	.	.	.	.	.	.	.	.	.	.	.	.	.	.	.	.	.	.	.	.	.
chr12	57859431	rs2228225	G	A	.	SNP	0/1	216,597	815	synonymous_variant	LOW	GLI1	transcript	NM_005269.2	protein_coding	6	c.576G>A	p.Glu192Glu	654	3602	576	3321	192	1106	0	.	COSM3998894	.	.	.	.	.	.	.	.	.	.	.	.	.	.	.	.	.	.	.	.	.	0.495878
chr12	57859431	rs2228225	G	A	.	SNP	0/1	216,597	815	synonymous_variant	LOW	GLI1	transcript	NM_001160045.1	protein_coding	4	c.192G>A	p.Glu64Glu	450	3398	192	2937	64	978	0	.	COSM3998894	.	.	.	.	.	.	.	.	.	.	.	.	.	.	.	.	.	.	.	.	.	0.495878
chr12	57859431	rs2228225	G	A	.	SNP	0/1	216,597	815	synonymous_variant	LOW	GLI1	transcript	NM_001167609.1	protein_coding	5	c.453G>A	p.Glu151Glu	531	3479	453	3198	151	1065	0	.	COSM3998894	.	.	.	.	.	.	.	.	.	.	.	.	.	.	.	.	.	.	.	.	.	0.495878
chr12	57865321	rs2228224	G	A	.	SNP	0/1	338,907	1245	missense_variant	MODERATE	GLI1	transcript	NM_005269.2	protein_coding	12	c.2798G>A	p.Gly933Asp	2876	3602	2798	3321	933	1106	0	.	COSM3998895	.	.	.	.	P08151	.	T	B	B	N	P	4.53	0.557	0.921000	0.41712454212454214	0.1910569105691057	0.6187335092348285	0.43646408839779005	0.3321678321678322	0.243532	0.628605	0.497365
chr12	57865321	rs2228224	G	A	.	SNP	0/1	338,907	1245	missense_variant	MODERATE	GLI1	transcript	NM_001160045.1	protein_coding	10	c.2414G>A	p.Gly805Asp	2672	3398	2414	2937	805	978	0	.	COSM3998895	.	.	.	.	P08151	.	T	B	B	N	P	4.53	0.557	0.921000	0.41712454212454214	0.1910569105691057	0.6187335092348285	0.43646408839779005	0.3321678321678322	0.243532	0.628605	0.497365
chr12	57865321	rs2228224	G	A	.	SNP	0/1	338,907	1245	missense_variant	MODERATE	GLI1	transcript	NM_001167609.1	protein_coding	11	c.2675G>A	p.Gly892Asp	2753	3479	2675	3198	892	1065	0	.	COSM3998895	.	.	.	.	P08151	.	T	B	B	N	P	4.53	0.557	0.921000	0.41712454212454214	0.1910569105691057	0.6187335092348285	0.43646408839779005	0.3321678321678322	0.243532	0.628605	0.497365
chr12	57865821	rs2228226	G	C	.	SNP	0/1	220,555	776	missense_variant	MODERATE	GLI1	transcript	NM_005269.2	protein_coding	12	c.3298G>C	p.Glu1100Gln	3376	3602	3298	3321	1100	1106	0	.	COSM3998896	.	.	.	.	P08151	.	T	B	B	N	P	4.69	4.69	1.000000	0.5966117216117216	0.806910569105691	0.6662269129287599	0.5138121546961326	0.3758741258741259	0.770313	0.68186	0.601151
chr12	57865821	rs2228226	G	C	.	SNP	0/1	220,555	776	missense_variant	MODERATE	GLI1	transcript	NM_001160045.1	protein_coding	10	c.2914G>C	p.Glu972Gln	3172	3398	2914	2937	972	978	0	.	COSM3998896	.	.	.	.	P08151	.	T	B	B	N	P	4.69	4.69	1.000000	0.5966117216117216	0.806910569105691	0.6662269129287599	0.5138121546961326	0.3758741258741259	0.770313	0.68186	0.601151
chr12	57865821	rs2228226	G	C	.	SNP	0/1	220,555	776	missense_variant	MODERATE	GLI1	transcript	NM_001167609.1	protein_coding	11	c.3175G>C	p.Glu1059Gln	3253	3479	3175	3198	1059	1065	0	.	COSM3998896	.	.	.	.	P08151	.	T	B	B	N	P	4.69	4.69	1.000000	0.5966117216117216	0.806910569105691	0.6662269129287599	0.5138121546961326	0.3758741258741259	0.770313	0.68186	0.601151
chr17	63052714	rs3830470	T	TGCC	.	INS	0/1	172,696	1211	5_prime_UTR_variant	MODIFIER	GNA13	transcript	NM_006572.5	protein_coding	1	c.-6_-4dupGGC	.	-1	-1	-1	-1	-1	-1	4	.	.	.	.	.	.	.	.	.	.	.	.	.	.	.	.	.	.	.	.	.	.	.	0.0562208
chr17	63052714	rs3830470	T	TGCC	.	INS	0/1	172,696	1211	upstream_gene_variant	MODIFIER	GNA13	transcript	NM_001282425.1	protein_coding	-1	c.-2873_-2871dupGGC	.	-1	-1	-1	-1	-1	-1	823	.	.	.	.	.	.	.	.	.	.	.	.	.	.	.	.	.	.	.	.	.	.	.	0.0562208
chr20	57478807	rs7121	C	T	.	SNP	0/1	1627,831	2461	synonymous_variant	LOW	GNAS	transcript	NM_080425.3	protein_coding	5	c.2322C>T	p.Ile774Ile	2607	3766	2322	3114	774	1037	0	.	COSM3758661,COSM3758662	.	.	.	.	.	.	.	.	.	.	P	5.81	-9.18	0.382000	0.614010989010989	0.8272357723577236	0.449868073878628	0.6270718232044199	0.6398601398601399	0.748525	0.492791	0.543426
chr20	57478807	rs7121	C	T	.	SNP	0/1	1627,831	2461	synonymous_variant	LOW	GNAS	transcript	NM_001309861.1	protein_coding	5	c.216C>T	p.Ile72Ile	528	1687	216	1008	72	335	0	.	COSM3758661,COSM3758662	.	.	.	.	.	.	.	.	.	.	P	5.81	-9.18	0.382000	0.614010989010989	0.8272357723577236	0.449868073878628	0.6270718232044199	0.6398601398601399	0.748525	0.492791	0.543426
chr20	57478807	rs7121	C	T	.	SNP	0/1	1627,831	2461	synonymous_variant	LOW	GNAS	transcript	NM_001309840.1	protein_coding	5	c.216C>T	p.Ile72Ile	483	1642	216	1008	72	335	0	.	COSM3758661,COSM3758662	.	.	.	.	.	.	.	.	.	.	P	5.81	-9.18	0.382000	0.614010989010989	0.8272357723577236	0.449868073878628	0.6270718232044199	0.6398601398601399	0.748525	0.492791	0.543426
chr20	57478807	rs7121	C	T	.	SNP	0/1	1627,831	2461	synonymous_variant	LOW	GNAS	transcript	NM_000516.5	protein_coding	5	c.393C>T	p.Ile131Ile	817	1976	393	1185	131	394	0	.	COSM3758661,COSM3758662	.	.	.	.	.	.	.	.	.	.	P	5.81	-9.18	0.382000	0.614010989010989	0.8272357723577236	0.449868073878628	0.6270718232044199	0.6398601398601399	0.748525	0.492791	0.543426
chr20	57478807	rs7121	C	T	.	SNP	0/1	1627,831	2461	synonymous_variant	LOW	GNAS	transcript	NM_001077488.3	protein_coding	5	c.396C>T	p.Ile132Ile	820	1979	396	1188	132	395	0	.	COSM3758661,COSM3758662	.	.	.	.	.	.	.	.	.	.	P	5.81	-9.18	0.382000	0.614010989010989	0.8272357723577236	0.449868073878628	0.6270718232044199	0.6398601398601399	0.748525	0.492791	0.543426
chr20	57478807	rs7121	C	T	.	SNP	0/1	1627,831	2461	synonymous_variant	LOW	GNAS	transcript	NM_001077489.3	protein_coding	4	c.348C>T	p.Ile116Ile	772	1931	348	1140	116	379	0	.	COSM3758661,COSM3758662	.	.	.	.	.	.	.	.	.	.	P	5.81	-9.18	0.382000	0.614010989010989	0.8272357723577236	0.449868073878628	0.6270718232044199	0.6398601398601399	0.748525	0.492791	0.543426
chr20	57478807	rs7121	C	T	.	SNP	0/1	1627,831	2461	synonymous_variant	LOW	GNAS	transcript	NM_080426.3	protein_coding	4	c.351C>T	p.Ile117Ile	775	1934	351	1143	117	380	0	.	COSM3758661,COSM3758662	.	.	.	.	.	.	.	.	.	.	P	5.81	-9.18	0.382000	0.614010989010989	0.8272357723577236	0.449868073878628	0.6270718232044199	0.6398601398601399	0.748525	0.492791	0.543426
chr20	57478807	rs7121	C	T	.	SNP	0/1	1627,831	2461	3_prime_UTR_variant	MODIFIER	GNAS	transcript	NM_016592.3	protein_coding	5	c.*299C>T	.	-1	-1	-1	-1	-1	-1	62908	.	COSM3758661,COSM3758662	.	.	.	.	.	.	.	.	.	.	P	5.81	-9.18	0.382000	0.614010989010989	0.8272357723577236	0.449868073878628	0.6270718232044199	0.6398601398601399	0.748525	0.492791	0.543426
chr20	57478807	rs7121	C	T	.	SNP	0/1	1627,831	2461	3_prime_UTR_variant	MODIFIER	GNAS	transcript	NM_001077490.2	protein_coding	5	c.*254C>T	.	-1	-1	-1	-1	-1	-1	48419	.	COSM3758661,COSM3758662	.	.	.	.	.	.	.	.	.	.	P	5.81	-9.18	0.382000	0.614010989010989	0.8272357723577236	0.449868073878628	0.6270718232044199	0.6398601398601399	0.748525	0.492791	0.543426
chr20	57478807	rs7121	C	T	.	SNP	0/1	1627,831	2461	downstream_gene_variant	MODIFIER	GNAS	transcript	NM_001309883.1	protein_coding	-1	c.*48419C>T	.	-1	-1	-1	-1	-1	-1	3253	.	COSM3758661,COSM3758662	.	.	.	.	.	.	.	.	.	.	P	5.81	-9.18	0.382000	0.614010989010989	0.8272357723577236	0.449868073878628	0.6270718232044199	0.6398601398601399	0.748525	0.492791	0.543426
chr20	57478807	rs7121	C	T	.	SNP	0/1	1627,831	2461	downstream_gene_variant	MODIFIER	GNAS	transcript	NR_132273.1	pseudogene	-1	n.*3253C>T	.	-1	-1	-1	-1	-1	-1	3253	.	COSM3758661,COSM3758662	.	.	.	.	.	.	.	.	.	.	P	5.81	-9.18	0.382000	0.614010989010989	0.8272357723577236	0.449868073878628	0.6270718232044199	0.6398601398601399	0.748525	0.492791	0.543426
chr20	57478807	rs7121	C	T	.	SNP	0/1	1627,831	2461	downstream_gene_variant	MODIFIER	GNAS	transcript	NM_001309842.1	protein_coding	-1	c.*3797C>T	.	-1	-1	-1	-1	-1	-1	3253	.	COSM3758661,COSM3758662	.	.	.	.	.	.	.	.	.	.	P	5.81	-9.18	0.382000	0.614010989010989	0.8272357723577236	0.449868073878628	0.6270718232044199	0.6398601398601399	0.748525	0.492791	0.543426
chr20	57478807	rs7121	C	T	.	SNP	0/1	1627,831	2461	downstream_gene_variant	MODIFIER	GNAS	transcript	NR_132272.1	pseudogene	-1	n.*3253C>T	.	-1	-1	-1	-1	-1	-1	3253	.	COSM3758661,COSM3758662	.	.	.	.	.	.	.	.	.	.	P	5.81	-9.18	0.382000	0.614010989010989	0.8272357723577236	0.449868073878628	0.6270718232044199	0.6398601398601399	0.748525	0.492791	0.543426
chr16	9897822	.	G	A	.	SNP	0/1	154,294	448	intron_variant	MODIFIER	GRIN2A	transcript	NM_000833.4	protein_coding	11	c.2169-5501C>T	.	-1	-1	-1	-1	-1	-1	0	.	.	.	.	.	.	.	.	.	.	.	.	.	.	.	.	.	.	.	.	.	.	.	.
chr16	9897822	.	G	A	.	SNP	0/1	154,294	448	intron_variant	MODIFIER	GRIN2A	transcript	NM_001134408.2	protein_coding	10	c.2169-5501C>T	.	-1	-1	-1	-1	-1	-1	0	.	.	.	.	.	.	.	.	.	.	.	.	.	.	.	.	.	.	.	.	.	.	.	.
chr16	9897822	.	G	A	.	SNP	0/1	154,294	448	intron_variant	MODIFIER	GRIN2A	transcript	NM_001134407.2	protein_coding	10	c.2169-5501C>T	.	-1	-1	-1	-1	-1	-1	0	.	.	.	.	.	.	.	.	.	.	.	.	.	.	.	.	.	.	.	.	.	.	.	.
chr16	9916204	rs9806806	C	G	.	SNP	0/1	935,383	1318	synonymous_variant	LOW	GRIN2A	transcript	NM_000833.4	protein_coding	11	c.2085G>C	p.Arg695Arg	2395	14449	2085	4395	695	1464	0	.	COSM3755241	CN169374|CN221809	1	3|2	not_specified|not_provided	.	.	.	.	.	.	.	.	.	.	.	.	.	.	.	.	.	0.256035
chr16	9916204	rs9806806	C	G	.	SNP	0/1	935,383	1318	synonymous_variant	LOW	GRIN2A	transcript	NM_001134408.2	protein_coding	10	c.2085G>C	p.Arg695Arg	2294	14005	2085	3846	695	1281	0	.	COSM3755241	CN169374|CN221809	1	3|2	not_specified|not_provided	.	.	.	.	.	.	.	.	.	.	.	.	.	.	.	.	.	0.256035
chr16	9916204	rs9806806	C	G	.	SNP	0/1	935,383	1318	synonymous_variant	LOW	GRIN2A	transcript	NM_001134407.2	protein_coding	10	c.2085G>C	p.Arg695Arg	2633	14687	2085	4395	695	1464	0	.	COSM3755241	CN169374|CN221809	1	3|2	not_specified|not_provided	.	.	.	.	.	.	.	.	.	.	.	.	.	.	.	.	.	0.256035
chr16	9934670	.	CAA	C	.	DEL	0/1	0,51	610	intron_variant	MODIFIER	GRIN2A	transcript	NM_000833.4	protein_coding	7	c.1498-15_1498-14delTT	.	-1	-1	-1	-1	-1	-1	0	.	.	.	.	.	.	.	.	.	.	.	.	.	.	.	.	.	.	.	.	.	.	.	.
chr16	9934670	.	CAA	C	.	DEL	0/1	0,51	610	intron_variant	MODIFIER	GRIN2A	transcript	NM_001134408.2	protein_coding	6	c.1498-15_1498-14delTT	.	-1	-1	-1	-1	-1	-1	0	.	.	.	.	.	.	.	.	.	.	.	.	.	.	.	.	.	.	.	.	.	.	.	.
chr16	9934670	.	CAA	C	.	DEL	0/1	0,51	610	intron_variant	MODIFIER	GRIN2A	transcript	NM_001134407.2	protein_coding	6	c.1498-15_1498-14delTT	.	-1	-1	-1	-1	-1	-1	0	.	.	.	.	.	.	.	.	.	.	.	.	.	.	.	.	.	.	.	.	.	.	.	.
chr16	10099543	rs837688	A	C	.	SNP	1/1	0,502	502	intron_variant	MODIFIER	GRIN2A	transcript	NM_000833.4	protein_coding	3	c.415-67135T>G	.	-1	-1	-1	-1	-1	-1	0	.	.	.	.	.	.	.	.	.	.	.	.	.	.	.	.	.	.	.	.	.	.	.	.
chr16	10099543	rs837688	A	C	.	SNP	1/1	0,502	502	intron_variant	MODIFIER	GRIN2A	transcript	NM_001134408.2	protein_coding	2	c.415-67135T>G	.	-1	-1	-1	-1	-1	-1	0	.	.	.	.	.	.	.	.	.	.	.	.	.	.	.	.	.	.	.	.	.	.	.	.
chr16	10099543	rs837688	A	C	.	SNP	1/1	0,502	502	intron_variant	MODIFIER	GRIN2A	transcript	NM_001134407.2	protein_coding	2	c.415-67135T>G	.	-1	-1	-1	-1	-1	-1	0	.	.	.	.	.	.	.	.	.	.	.	.	.	.	.	.	.	.	.	.	.	.	.	.
chr16	10364589	rs1641802	C	T	.	SNP	0/1	355,181	536	intergenic_region	MODIFIER	GRIN2A-ATF7IP2	intergenic_region	GRIN2A-ATF7IP2	.	-1	n.10364589C>T	.	-1	-1	-1	-1	-1	-1	0	.	.	.	.	.	.	.	.	.	.	.	.	.	.	.	.	.	.	.	.	.	.	.	.
chr7	86274196	rs274623	T	G	.	SNP	1/1	0,197	197	splice_region_variant&intron_variant	LOW	GRM3	transcript	NM_000840.2	protein_coding	1	c.-141+8T>G	.	-1	-1	-1	-1	-1	-1	0	.	.	.	.	.	.	.	.	.	.	.	.	.	.	.	.	.	.	.	.	.	.	.	0.732178
chr3	119668285	rs12054090	T	C	.	SNP	0/1	357,295	652	intron_variant	MODIFIER	GSK3B	transcript	NM_002093.3	protein_coding	2	c.283-2087A>G	.	-1	-1	-1	-1	-1	-1	0	.	.	.	.	.	.	.	.	.	.	.	.	.	.	.	.	.	.	.	.	.	.	.	.
chr3	119668285	rs12054090	T	C	.	SNP	0/1	357,295	652	intron_variant	MODIFIER	GSK3B	transcript	NM_001146156.1	protein_coding	2	c.283-2087A>G	.	-1	-1	-1	-1	-1	-1	0	.	.	.	.	.	.	.	.	.	.	.	.	.	.	.	.	.	.	.	.	.	.	.	.
chr3	119811568	rs4688059	G	A	.	SNP	0/1	306,307	613	intron_variant	MODIFIER	GSK3B	transcript	NM_002093.3	protein_coding	1	c.88+626C>T	.	-1	-1	-1	-1	-1	-1	0	.	.	.	.	.	.	.	.	.	.	.	.	.	.	.	.	.	.	.	.	.	.	.	.
chr3	119811568	rs4688059	G	A	.	SNP	0/1	306,307	613	intron_variant	MODIFIER	GSK3B	transcript	NM_001146156.1	protein_coding	1	c.88+626C>T	.	-1	-1	-1	-1	-1	-1	0	.	.	.	.	.	.	.	.	.	.	.	.	.	.	.	.	.	.	.	.	.	.	.	.
chr4	55070350	rs12499153	A	G	.	SNP	1/1	0,411	412	intergenic_region	MODIFIER	GSX2-PDGFRA	intergenic_region	GSX2-PDGFRA	.	-1	n.55070350A>G	.	-1	-1	-1	-1	-1	-1	0	.	.	.	.	.	.	.	.	.	.	.	.	.	.	.	.	.	.	.	.	.	.	.	.
chr11	2140929	rs11042699	T	C	.	SNP	1/1	0,372	372	intergenic_region	MODIFIER	H19-IGF2	intergenic_region	H19-IGF2	.	-1	n.2140929T>C	.	-1	-1	-1	-1	-1	-1	0	.	.	.	.	.	.	.	.	.	.	.	.	.	.	.	.	.	.	.	.	.	.	.	.
chr11	2140946	rs11042700	A	G	.	SNP	1/1	0,412	412	intergenic_region	MODIFIER	H19-IGF2	intergenic_region	H19-IGF2	.	-1	n.2140946A>G	.	-1	-1	-1	-1	-1	-1	0	.	.	.	.	.	.	.	.	.	.	.	.	.	.	.	.	.	.	.	.	.	.	.	.
chr1	226252232	rs2036870	C	T	.	SNP	1/1	0,474	474	intron_variant	MODIFIER	H3F3A	transcript	NM_002107.4	protein_coding	2	c.128+52C>T	.	-1	-1	-1	-1	-1	-1	0	.	.	.	.	.	.	.	.	.	.	.	.	.	.	.	.	.	.	.	.	.	.	.	0.995712
chr7	81346685	rs1800793	T	C	.	SNP	1/1	0,2363	2365	splice_region_variant&intron_variant	LOW	HGF	transcript	NM_000601.4	protein_coding	10	c.1272-4A>G	.	-1	-1	-1	-1	-1	-1	0	.	.	CN169374	1	2	not_specified	.	.	.	.	.	.	.	.	.	.	.	.	.	.	.	.	.	0.812082
chr7	81346685	rs1800793	T	C	.	SNP	1/1	0,2363	2365	splice_region_variant&intron_variant	LOW	HGF	transcript	NM_001010932.1	protein_coding	10	c.1257-4A>G	.	-1	-1	-1	-1	-1	-1	0	.	.	CN169374	1	2	not_specified	.	.	.	.	.	.	.	.	.	.	.	.	.	.	.	.	.	0.812082
chr7	81350208	rs12536657	A	G	.	SNP	1/1	0,1028	1030	intron_variant	MODIFIER	HGF	transcript	NM_000601.4	protein_coding	9	c.1169-45T>C	.	-1	-1	-1	-1	-1	-1	0	.	.	.	.	.	.	.	.	.	.	.	.	.	.	.	.	.	.	.	.	.	.	.	0.835136
chr7	81350208	rs12536657	A	G	.	SNP	1/1	0,1028	1030	intron_variant	MODIFIER	HGF	transcript	NM_001010932.1	protein_coding	9	c.1154-45T>C	.	-1	-1	-1	-1	-1	-1	0	.	.	.	.	.	.	.	.	.	.	.	.	.	.	.	.	.	.	.	.	.	.	.	0.835136
chr7	81350223	rs10272030	G	A	.	SNP	1/1	0,828	828	intron_variant	MODIFIER	HGF	transcript	NM_000601.4	protein_coding	9	c.1169-60C>T	.	-1	-1	-1	-1	-1	-1	0	.	.	.	.	.	.	.	.	.	.	.	.	.	.	.	.	.	.	.	.	.	.	.	.
chr7	81350223	rs10272030	G	A	.	SNP	1/1	0,828	828	intron_variant	MODIFIER	HGF	transcript	NM_001010932.1	protein_coding	9	c.1154-60C>T	.	-1	-1	-1	-1	-1	-1	0	.	.	.	.	.	.	.	.	.	.	.	.	.	.	.	.	.	.	.	.	.	.	.	.
chr7	81359116	rs55675149;rs5745686	CA	C	.	DEL	1/1	0,806	943	intron_variant	MODIFIER	HGF	transcript	NM_000601.4	protein_coding	7	c.866-22delT	.	-1	-1	-1	-1	-1	-1	0	.	.	.	.	.	.	.	.	.	.	.	.	.	.	.	.	.	.	.	.	.	.	.	0.811914
chr7	81359116	rs55675149;rs5745686	CA	C	.	DEL	1/1	0,806	943	intron_variant	MODIFIER	HGF	transcript	NM_001010932.1	protein_coding	7	c.851-22delT	.	-1	-1	-1	-1	-1	-1	0	.	.	.	.	.	.	.	.	.	.	.	.	.	.	.	.	.	.	.	.	.	.	.	0.811914
chr11	534242	rs12628	A	G	.	SNP	0/1	208,354	562	synonymous_variant	LOW	HRAS	transcript	NM_001130442.1	protein_coding	2	c.81T>C	p.His27His	269	1152	81	570	27	189	0	.	COSM3752426,COSM249860	CN169374|CN166718	1	2|2	not_specified|Rasopathy	.	.	.	.	.	.	.	.	.	.	.	.	.	.	.	.	.	0.315847
chr11	534242	rs12628	A	G	.	SNP	0/1	208,354	562	synonymous_variant	LOW	HRAS	transcript	NM_005343.2	protein_coding	2	c.81T>C	p.His27His	269	1044	81	570	27	189	0	.	COSM3752426,COSM249860	CN169374|CN166718	1	2|2	not_specified|Rasopathy	.	.	.	.	.	.	.	.	.	.	.	.	.	.	.	.	.	0.315847
chr11	534242	rs12628	A	G	.	SNP	0/1	208,354	562	synonymous_variant	LOW	HRAS	transcript	NM_176795.3	protein_coding	2	c.81T>C	p.His27His	269	1234	81	513	27	170	0	.	COSM3752426,COSM249860	CN169374|CN166718	1	2|2	not_specified|Rasopathy	.	.	.	.	.	.	.	.	.	.	.	.	.	.	.	.	.	0.315847
chr15	99254554	rs8032477	C	T	.	SNP	1/1	1,592	593	intron_variant	MODIFIER	IGF1R	transcript	NM_000875.4	protein_coding	2	c.640+3218C>T	.	-1	-1	-1	-1	-1	-1	0	.	.	.	.	.	.	.	.	.	.	.	.	.	.	.	.	.	.	.	.	.	.	.	.
chr15	99254554	rs8032477	C	T	.	SNP	1/1	1,592	593	intron_variant	MODIFIER	IGF1R	transcript	NM_001291858.1	protein_coding	2	c.640+3218C>T	.	-1	-1	-1	-1	-1	-1	0	.	.	.	.	.	.	.	.	.	.	.	.	.	.	.	.	.	.	.	.	.	.	.	.
chr15	99467942	rs3841650	GGT	G	.	DEL	0/1	223,99	333	intron_variant	MODIFIER	IGF1R	transcript	NM_000875.4	protein_coding	13	c.2782+30_2782+31delGT	.	-1	-1	-1	-1	-1	-1	0	.	.	.	.	.	.	.	.	.	.	.	.	.	.	.	.	.	.	.	.	.	.	.	0.148762
chr15	99467942	rs3841650	GGT	G	.	DEL	0/1	223,99	333	intron_variant	MODIFIER	IGF1R	transcript	NM_001291858.1	protein_coding	13	c.2782+30_2782+31delGT	.	-1	-1	-1	-1	-1	-1	0	.	.	.	.	.	.	.	.	.	.	.	.	.	.	.	.	.	.	.	.	.	.	.	0.148762
chr15	99478225	rs2229765	G	A	.	SNP	1/1	1,732	735	synonymous_variant	LOW	IGF1R	transcript	NM_000875.4	protein_coding	16	c.3129G>A	p.Glu1043Glu	4172	12235	3129	4104	1043	1367	0	.	COSM3999692	.	.	.	.	.	.	.	.	.	.	.	.	.	.	.	.	.	.	.	.	.	0.396705
chr15	99478225	rs2229765	G	A	.	SNP	1/1	1,732	735	synonymous_variant	LOW	IGF1R	transcript	NM_001291858.1	protein_coding	16	c.3126G>A	p.Glu1042Glu	4169	12232	3126	4101	1042	1366	0	.	COSM3999692	.	.	.	.	.	.	.	.	.	.	.	.	.	.	.	.	.	.	.	.	.	0.396705
chr15	99504437	rs2684788	C	T	.	SNP	1/1	2,637	639	3_prime_UTR_variant	MODIFIER	IGF1R	transcript	NM_000875.4	protein_coding	21	c.*3766C>T	.	-1	-1	-1	-1	-1	-1	3766	.	.	.	.	.	.	.	.	.	.	.	.	.	.	.	.	.	.	.	.	.	.	.	.
chr15	99504437	rs2684788	C	T	.	SNP	1/1	2,637	639	3_prime_UTR_variant	MODIFIER	IGF1R	transcript	NM_001291858.1	protein_coding	21	c.*3766C>T	.	-1	-1	-1	-1	-1	-1	3766	.	.	.	.	.	.	.	.	.	.	.	.	.	.	.	.	.	.	.	.	.	.	.	.
chr8	42128942	rs12545246	C	T	.	SNP	0/1	60,79	141	synonymous_variant	LOW	IKBKB	transcript	NM_001190720.2	protein_coding	1	c.54C>T	p.Phe18Phe	123	4008	54	2265	18	754	0	.	.	.	.	.	.	.	.	.	.	.	.	.	.	.	.	.	.	.	.	.	.	.	0.0380103
chr8	42128942	rs12545246	C	T	.	SNP	0/1	60,79	141	5_prime_UTR_variant	MODIFIER	IKBKB	transcript	NM_001556.2	protein_coding	1	c.-64C>T	.	-1	-1	-1	-1	-1	-1	677	.	.	.	.	.	.	.	.	.	.	.	.	.	.	.	.	.	.	.	.	.	.	.	0.0380103
chr8	42128942	rs12545246	C	T	.	SNP	0/1	60,79	141	5_prime_UTR_variant	MODIFIER	IKBKB	transcript	NM_001242778.1	protein_coding	1	c.-146C>T	.	-1	-1	-1	-1	-1	-1	759	.	.	.	.	.	.	.	.	.	.	.	.	.	.	.	.	.	.	.	.	.	.	.	0.0380103
chr8	42128942	rs12545246	C	T	.	SNP	0/1	60,79	141	non_coding_exon_variant	MODIFIER	IKBKB	transcript	NR_033818.1	pseudogene	1	n.123C>T	.	-1	-1	-1	-1	-1	-1	0	.	.	.	.	.	.	.	.	.	.	.	.	.	.	.	.	.	.	.	.	.	.	.	0.0380103
chr8	42128942	rs12545246	C	T	.	SNP	0/1	60,79	141	non_coding_exon_variant	MODIFIER	IKBKB	transcript	NR_033819.1	pseudogene	1	n.123C>T	.	-1	-1	-1	-1	-1	-1	0	.	.	.	.	.	.	.	.	.	.	.	.	.	.	.	.	.	.	.	.	.	.	.	0.0380103
chr8	42128942	rs12545246	C	T	.	SNP	0/1	60,79	141	non_coding_exon_variant	MODIFIER	IKBKB	transcript	NR_040009.1	pseudogene	1	n.123C>T	.	-1	-1	-1	-1	-1	-1	0	.	.	.	.	.	.	.	.	.	.	.	.	.	.	.	.	.	.	.	.	.	.	.	0.0380103
chr8	42175303	rs2294100	A	T	.	SNP	1/1	1,1122	1125	intron_variant	MODIFIER	IKBKB	transcript	NM_001556.2	protein_coding	12	c.1240+14A>T	.	-1	-1	-1	-1	-1	-1	0	.	.	.	.	.	.	.	.	.	.	.	.	.	.	.	.	.	.	.	.	.	.	.	0.862547
chr8	42175303	rs2294100	A	T	.	SNP	1/1	1,1122	1125	intron_variant	MODIFIER	IKBKB	transcript	NM_001190720.2	protein_coding	11	c.1234+14A>T	.	-1	-1	-1	-1	-1	-1	0	.	.	.	.	.	.	.	.	.	.	.	.	.	.	.	.	.	.	.	.	.	.	.	0.862547
chr8	42175303	rs2294100	A	T	.	SNP	1/1	1,1122	1125	intron_variant	MODIFIER	IKBKB	transcript	NM_001242778.1	protein_coding	11	c.1063+14A>T	.	-1	-1	-1	-1	-1	-1	0	.	.	.	.	.	.	.	.	.	.	.	.	.	.	.	.	.	.	.	.	.	.	.	0.862547
chr8	42175303	rs2294100	A	T	.	SNP	1/1	1,1122	1125	intron_variant	MODIFIER	IKBKB	transcript	NR_033818.1	pseudogene	12	n.1482+14A>T	.	-1	-1	-1	-1	-1	-1	0	.	.	.	.	.	.	.	.	.	.	.	.	.	.	.	.	.	.	.	.	.	.	.	0.862547
chr8	42175303	rs2294100	A	T	.	SNP	1/1	1,1122	1125	intron_variant	MODIFIER	IKBKB	transcript	NR_033819.1	pseudogene	12	n.1426+14A>T	.	-1	-1	-1	-1	-1	-1	0	.	.	.	.	.	.	.	.	.	.	.	.	.	.	.	.	.	.	.	.	.	.	.	0.862547
chr8	42175303	rs2294100	A	T	.	SNP	1/1	1,1122	1125	intron_variant	MODIFIER	IKBKB	transcript	NR_040009.1	pseudogene	12	n.1373+14A>T	.	-1	-1	-1	-1	-1	-1	0	.	.	.	.	.	.	.	.	.	.	.	.	.	.	.	.	.	.	.	.	.	.	.	0.862547
chr8	42188490	.	C	T	.	SNP	0/1	359,338	697	missense_variant	MODERATE	IKBKB	transcript	NM_001556.2	protein_coding	22	c.2264C>T	p.Ala755Val	2450	4131	2264	2271	755	756	0	.	.	.	.	.	.	B4E0U4,O14920-2,B3KRB7,O14920	.	T	B,B,B,B	B,B,B,B	N	D	5.31	4.43	0.936000	.	.	.	.	.	.	.	.
chr8	42188490	.	C	T	.	SNP	0/1	359,338	697	missense_variant	MODERATE	IKBKB	transcript	NM_001190720.2	protein_coding	21	c.2258C>T	p.Ala753Val	2327	4008	2258	2265	753	754	0	.	.	.	.	.	.	B4E0U4,O14920-2,B3KRB7,O14920	.	T	B,B,B,B	B,B,B,B	N	D	5.31	4.43	0.936000	.	.	.	.	.	.	.	.
chr8	42188490	.	C	T	.	SNP	0/1	359,338	697	missense_variant	MODERATE	IKBKB	transcript	NM_001242778.1	protein_coding	21	c.2087C>T	p.Ala696Val	2355	4036	2087	2094	696	697	0	.	.	.	.	.	.	B4E0U4,O14920-2,B3KRB7,O14920	.	T	B,B,B,B	B,B,B,B	N	D	5.31	4.43	0.936000	.	.	.	.	.	.	.	.
chr8	42188490	.	C	T	.	SNP	0/1	359,338	697	non_coding_exon_variant	MODIFIER	IKBKB	transcript	NR_033818.1	pseudogene	22	n.2506C>T	.	-1	-1	-1	-1	-1	-1	0	.	.	.	.	.	.	B4E0U4,O14920-2,B3KRB7,O14920	.	T	B,B,B,B	B,B,B,B	N	D	5.31	4.43	0.936000	.	.	.	.	.	.	.	.
chr8	42188490	.	C	T	.	SNP	0/1	359,338	697	non_coding_exon_variant	MODIFIER	IKBKB	transcript	NR_033819.1	pseudogene	21	n.2388C>T	.	-1	-1	-1	-1	-1	-1	0	.	.	.	.	.	.	B4E0U4,O14920-2,B3KRB7,O14920	.	T	B,B,B,B	B,B,B,B	N	D	5.31	4.43	0.936000	.	.	.	.	.	.	.	.
chr8	42188490	.	C	T	.	SNP	0/1	359,338	697	non_coding_exon_variant	MODIFIER	IKBKB	transcript	NR_040009.1	pseudogene	22	n.2397C>T	.	-1	-1	-1	-1	-1	-1	0	.	.	.	.	.	.	B4E0U4,O14920-2,B3KRB7,O14920	.	T	B,B,B,B	B,B,B,B	N	D	5.31	4.43	0.936000	.	.	.	.	.	.	.	.
chr8	42188550	rs1057741	A	G	.	SNP	1/1	0,394	394	3_prime_UTR_variant	MODIFIER	IKBKB	transcript	NM_001556.2	protein_coding	22	c.*53A>G	.	-1	-1	-1	-1	-1	-1	53	.	.	.	.	.	.	.	.	.	.	.	.	.	.	.	.	.	.	.	.	.	.	.	.
chr8	42188550	rs1057741	A	G	.	SNP	1/1	0,394	394	3_prime_UTR_variant	MODIFIER	IKBKB	transcript	NM_001190720.2	protein_coding	21	c.*53A>G	.	-1	-1	-1	-1	-1	-1	53	.	.	.	.	.	.	.	.	.	.	.	.	.	.	.	.	.	.	.	.	.	.	.	.
chr8	42188550	rs1057741	A	G	.	SNP	1/1	0,394	394	3_prime_UTR_variant	MODIFIER	IKBKB	transcript	NM_001242778.1	protein_coding	21	c.*53A>G	.	-1	-1	-1	-1	-1	-1	53	.	.	.	.	.	.	.	.	.	.	.	.	.	.	.	.	.	.	.	.	.	.	.	.
chr8	42188550	rs1057741	A	G	.	SNP	1/1	0,394	394	non_coding_exon_variant	MODIFIER	IKBKB	transcript	NR_033818.1	pseudogene	22	n.2566A>G	.	-1	-1	-1	-1	-1	-1	0	.	.	.	.	.	.	.	.	.	.	.	.	.	.	.	.	.	.	.	.	.	.	.	.
chr8	42188550	rs1057741	A	G	.	SNP	1/1	0,394	394	non_coding_exon_variant	MODIFIER	IKBKB	transcript	NR_033819.1	pseudogene	21	n.2448A>G	.	-1	-1	-1	-1	-1	-1	0	.	.	.	.	.	.	.	.	.	.	.	.	.	.	.	.	.	.	.	.	.	.	.	.
chr8	42188550	rs1057741	A	G	.	SNP	1/1	0,394	394	non_coding_exon_variant	MODIFIER	IKBKB	transcript	NR_040009.1	pseudogene	22	n.2457A>G	.	-1	-1	-1	-1	-1	-1	0	.	.	.	.	.	.	.	.	.	.	.	.	.	.	.	.	.	.	.	.	.	.	.	.
chr7	41901702	rs17171960	A	T	.	SNP	0/1	390,197	587	intergenic_region	MODIFIER	INHBA-AS1-GLI3	intergenic_region	INHBA-AS1-GLI3	.	-1	n.41901702A>T	.	-1	-1	-1	-1	-1	-1	0	.	.	.	.	.	.	.	.	.	.	.	.	.	.	.	.	.	.	.	.	.	.	.	.
chr4	142964102	rs2667093	G	T	.	SNP	1/1	0,670	670	intron_variant	MODIFIER	INPP4B	transcript	NM_001101669.1	protein_coding	25	c.2643-14035C>A	.	-1	-1	-1	-1	-1	-1	0	.	.	.	.	.	.	.	.	.	.	.	.	.	.	.	.	.	.	.	.	.	.	.	.
chr4	142964102	rs2667093	G	T	.	SNP	1/1	0,670	670	intron_variant	MODIFIER	INPP4B	transcript	NM_003866.2	protein_coding	26	c.2643-14035C>A	.	-1	-1	-1	-1	-1	-1	0	.	.	.	.	.	.	.	.	.	.	.	.	.	.	.	.	.	.	.	.	.	.	.	.
chr4	143003155	rs11446749;rs397764853	G	GA	.	INS	1/1	0,1031	1051	intron_variant	MODIFIER	INPP4B	transcript	NM_001101669.1	protein_coding	25	c.2642+28dupT	.	-1	-1	-1	-1	-1	-1	0	.	.	.	.	.	.	.	.	.	.	.	.	.	.	.	.	.	.	.	.	.	.	.	0.952397
chr4	143003155	rs11446749;rs397764853	G	GA	.	INS	1/1	0,1031	1051	intron_variant	MODIFIER	INPP4B	transcript	NM_003866.2	protein_coding	26	c.2642+28dupT	.	-1	-1	-1	-1	-1	-1	0	.	.	.	.	.	.	.	.	.	.	.	.	.	.	.	.	.	.	.	.	.	.	.	0.952397
chr4	143043404	rs13133767	C	T	.	SNP	1/1	0,669	669	splice_region_variant&intron_variant	LOW	INPP4B	transcript	NM_001101669.1	protein_coding	20	c.2018-6G>A	.	-1	-1	-1	-1	-1	-1	0	.	.	.	.	.	.	.	.	.	.	.	.	.	.	.	.	.	.	.	.	.	.	.	0.127811
chr4	143043404	rs13133767	C	T	.	SNP	1/1	0,669	669	splice_region_variant&intron_variant	LOW	INPP4B	transcript	NM_003866.2	protein_coding	21	c.2018-6G>A	.	-1	-1	-1	-1	-1	-1	0	.	.	.	.	.	.	.	.	.	.	.	.	.	.	.	.	.	.	.	.	.	.	.	0.127811
chr4	143128562	rs2627823	C	T	.	SNP	1/1	0,653	653	intron_variant	MODIFIER	INPP4B	transcript	NM_001101669.1	protein_coding	14	c.1072+1016G>A	.	-1	-1	-1	-1	-1	-1	0	.	.	.	.	.	.	.	.	.	.	.	.	.	.	.	.	.	.	.	.	.	.	.	.
chr4	143128562	rs2627823	C	T	.	SNP	1/1	0,653	653	intron_variant	MODIFIER	INPP4B	transcript	NM_003866.2	protein_coding	15	c.1072+1016G>A	.	-1	-1	-1	-1	-1	-1	0	.	.	.	.	.	.	.	.	.	.	.	.	.	.	.	.	.	.	.	.	.	.	.	.
chr4	143130034	rs1907123	A	T	.	SNP	1/1	4,2027	2031	intron_variant	MODIFIER	INPP4B	transcript	NM_001101669.1	protein_coding	13	c.967+15T>A	.	-1	-1	-1	-1	-1	-1	0	.	.	.	.	.	.	.	.	.	.	.	.	.	.	.	.	.	.	.	.	.	.	.	0.932991
chr4	143130034	rs1907123	A	T	.	SNP	1/1	4,2027	2031	intron_variant	MODIFIER	INPP4B	transcript	NM_003866.2	protein_coding	14	c.967+15T>A	.	-1	-1	-1	-1	-1	-1	0	.	.	.	.	.	.	.	.	.	.	.	.	.	.	.	.	.	.	.	.	.	.	.	0.932991
chr4	143130219	rs1994217	T	A	.	SNP	1/1	0,1007	1008	intron_variant	MODIFIER	INPP4B	transcript	NM_001101669.1	protein_coding	12	c.837-40A>T	.	-1	-1	-1	-1	-1	-1	0	.	.	.	.	.	.	.	.	.	.	.	.	.	.	.	.	.	.	.	.	.	.	.	0.646014
chr4	143130219	rs1994217	T	A	.	SNP	1/1	0,1007	1008	intron_variant	MODIFIER	INPP4B	transcript	NM_003866.2	protein_coding	13	c.837-40A>T	.	-1	-1	-1	-1	-1	-1	0	.	.	.	.	.	.	.	.	.	.	.	.	.	.	.	.	.	.	.	.	.	.	.	0.646014
chr4	143187302	rs2627832	T	A	.	SNP	1/1	0,584	584	intron_variant	MODIFIER	INPP4B	transcript	NM_001101669.1	protein_coding	10	c.615+4514A>T	.	-1	-1	-1	-1	-1	-1	0	.	.	.	.	.	.	.	.	.	.	.	.	.	.	.	.	.	.	.	.	.	.	.	.
chr4	143187302	rs2627832	T	A	.	SNP	1/1	0,584	584	intron_variant	MODIFIER	INPP4B	transcript	NM_003866.2	protein_coding	11	c.615+4514A>T	.	-1	-1	-1	-1	-1	-1	0	.	.	.	.	.	.	.	.	.	.	.	.	.	.	.	.	.	.	.	.	.	.	.	.
chr4	143226784	rs2636640	G	A	.	SNP	1/1	0,763	763	intron_variant	MODIFIER	INPP4B	transcript	NM_001101669.1	protein_coding	8	c.424-94C>T	.	-1	-1	-1	-1	-1	-1	0	.	.	.	.	.	.	.	.	.	.	.	.	.	.	.	.	.	.	.	.	.	.	.	.
chr4	143226784	rs2636640	G	A	.	SNP	1/1	0,763	763	intron_variant	MODIFIER	INPP4B	transcript	NM_003866.2	protein_coding	9	c.424-94C>T	.	-1	-1	-1	-1	-1	-1	0	.	.	.	.	.	.	.	.	.	.	.	.	.	.	.	.	.	.	.	.	.	.	.	.
chr4	143268702	rs1908968;rs386548763	A	G	.	SNP	1/1	0,568	570	intron_variant	MODIFIER	INPP4B	transcript	NM_001101669.1	protein_coding	7	c.373-32787T>C	.	-1	-1	-1	-1	-1	-1	0	.	.	.	.	.	.	.	.	.	.	.	.	.	.	.	.	.	.	.	.	.	.	.	0.27705
chr4	143268702	rs1908968;rs386548763	A	G	.	SNP	1/1	0,568	570	intron_variant	MODIFIER	INPP4B	transcript	NM_003866.2	protein_coding	8	c.373-32787T>C	.	-1	-1	-1	-1	-1	-1	0	.	.	.	.	.	.	.	.	.	.	.	.	.	.	.	.	.	.	.	.	.	.	.	0.27705
chr4	143493213	rs1425522	A	G	.	SNP	1/1	0,649	649	intron_variant	MODIFIER	INPP4B	transcript	NM_001101669.1	protein_coding	2	c.-190-109334T>C	.	-1	-1	-1	-1	-1	-1	0	.	.	.	.	.	.	.	.	.	.	.	.	.	.	.	.	.	.	.	.	.	.	.	.
chr4	143493213	rs1425522	A	G	.	SNP	1/1	0,649	649	intron_variant	MODIFIER	INPP4B	transcript	NM_003866.2	protein_coding	2	c.-289-104005T>C	.	-1	-1	-1	-1	-1	-1	0	.	.	.	.	.	.	.	.	.	.	.	.	.	.	.	.	.	.	.	.	.	.	.	.
chr4	144020771	rs11722352	G	A	.	SNP	1/1	0,515	515	intergenic_region	MODIFIER	INPP4B-USP38	intergenic_region	INPP4B-USP38	.	-1	n.144020771G>A	.	-1	-1	-1	-1	-1	-1	0	.	.	.	.	.	.	.	.	.	.	.	.	.	.	.	.	.	.	.	.	.	.	.	.
chr13	110408608	rs1865434	C	T	.	SNP	1/1	0,323	323	3_prime_UTR_variant	MODIFIER	IRS2	transcript	NM_003749.2	protein_coding	2	c.*43G>A	.	-1	-1	-1	-1	-1	-1	43	.	.	.	.	.	.	.	.	.	.	.	.	.	.	.	.	.	.	.	.	.	.	.	0.85478
chr13	110435231	rs1805097	C	T	.	SNP	1/1	0,34	34	missense_variant	MODERATE	IRS2	transcript	NM_003749.2	protein_coding	1	c.3170G>A	p.Gly1057Asp	3684	6998	3170	4017	1057	1338	0	.	COSM3753571	.	1	255	DIABETES\x2c_TYPE_II\x2c_SUSCEPTIBILITY_TO	Q9Y4H2	.	T	B	B	.	P	4.13	2.11	0.002000	0.2980769230769231	0.11178861788617886	0.31266490765171506	0.3701657458563536	0.39335664335664333	0.116877	0.290306	0.349968
chr13	110435953	rs4773092	A	G	.	SNP	1/1	0,80	80	synonymous_variant	LOW	IRS2	transcript	NM_003749.2	protein_coding	1	c.2448T>C	p.Cys816Cys	2962	6998	2448	4017	816	1338	0	.	COSM432101	.	.	.	.	.	.	.	.	.	.	.	.	.	.	.	.	.	.	.	.	.	0.58685
chr13	110436232	rs3742210	G	A	.	SNP	1/1	0,165	165	synonymous_variant	LOW	IRS2	transcript	NM_003749.2	protein_coding	1	c.2169C>T	p.Ser723Ser	2683	6998	2169	4017	723	1338	0	.	COSM3749236	.	.	.	.	.	.	.	.	.	.	.	.	.	.	.	.	.	.	.	.	.	0.584254
chr13	110456226	rs8001174	T	G	.	SNP	1/1	0,301	301	intergenic_region	MODIFIER	IRS2-LINC00396	intergenic_region	IRS2-LINC00396	.	-1	n.110456226T>G	.	-1	-1	-1	-1	-1	-1	0	.	.	.	.	.	.	.	.	.	.	.	.	.	.	.	.	.	.	.	.	.	.	.	.
chr2	173375915	rs10193201	C	G	.	SNP	0/1	430,105	535	intergenic_region	MODIFIER	ITGA6-PDK1	intergenic_region	ITGA6-PDK1	.	-1	n.173375915C>G	.	-1	-1	-1	-1	-1	-1	0	.	.	.	.	.	.	.	.	.	.	.	.	.	.	.	.	.	.	.	.	.	.	.	.
chr1	65303659	rs12129819	C	T	.	SNP	0/1	1778,455	2236	synonymous_variant	LOW	JAK1	transcript	NM_002227.2	protein_coding	22	c.3096G>A	p.Lys1032Lys	3345	5053	3096	3465	1032	1154	0	.	.	.	.	.	.	.	.	.	.	.	.	.	.	.	.	.	.	.	.	.	.	.	0.0766416
chr1	65310489	rs2230588	T	C	.	SNP	0/1	1568,397	1966	synonymous_variant	LOW	JAK1	transcript	NM_002227.2	protein_coding	16	c.2199A>G	p.Pro733Pro	2448	5053	2199	3465	733	1154	0	.	COSM3751351	.	.	.	.	.	.	.	.	.	.	.	.	.	.	.	.	.	.	.	.	.	0.295138
chr1	65311262	rs2230587	G	A	.	SNP	0/1	344,1236	1583	synonymous_variant	LOW	JAK1	transcript	NM_002227.2	protein_coding	15	c.2049C>T	p.Ser683Ser	2298	5053	2049	3465	683	1154	0	.	COSM3751352	.	.	.	.	.	.	.	.	.	.	.	.	.	.	.	.	.	.	.	.	.	0.150187
chr1	65321388	rs310229	G	A	.	SNP	0/1	481,121	602	splice_region_variant&intron_variant	LOW	JAK1	transcript	NM_002227.2	protein_coding	10	c.1459-7C>T	.	-1	-1	-1	-1	-1	-1	0	.	.	.	.	.	.	.	.	.	.	.	.	.	.	.	.	.	.	.	.	.	.	.	0.359137
chr1	65325970	rs310224	C	T	.	SNP	0/1	690,172	865	intron_variant	MODIFIER	JAK1	transcript	NM_002227.2	protein_coding	8	c.1177-25G>A	.	-1	-1	-1	-1	-1	-1	0	.	.	.	.	.	.	.	.	.	.	.	.	.	.	.	.	.	.	.	.	.	.	.	0.362887
chr1	65330682	rs2256298	G	A	.	SNP	0/1	724,194	919	intron_variant	MODIFIER	JAK1	transcript	NM_002227.2	protein_coding	7	c.991-27C>T	.	-1	-1	-1	-1	-1	-1	0	.	.	.	.	.	.	.	.	.	.	.	.	.	.	.	.	.	.	.	.	.	.	.	0.303124
chr1	65335062	rs45598436	A	G	.	SNP	0/1	1398,356	1755	synonymous_variant	LOW	JAK1	transcript	NM_002227.2	protein_coding	6	c.579T>C	p.Ala193Ala	828	5053	579	3465	193	1154	0	.	.	.	.	.	.	.	.	.	.	.	.	.	.	.	.	.	.	.	.	.	.	.	0.0774949
chr1	65351896	rs17127123	T	C	.	SNP	0/1	395,1391	1789	intron_variant	MODIFIER	JAK1	transcript	NM_002227.2	protein_coding	2	c.6+46A>G	.	-1	-1	-1	-1	-1	-1	0	.	.	.	.	.	.	.	.	.	.	.	.	.	.	.	.	.	.	.	.	.	.	.	0.0193355
chr19	17951178	rs3212741	G	A	.	SNP	1/1	0,201	201	intron_variant	MODIFIER	JAK3	transcript	NM_000215.3	protein_coding	8	c.1143-28C>T	.	-1	-1	-1	-1	-1	-1	0	.	.	.	.	.	.	.	.	.	.	.	.	.	.	.	.	.	.	.	.	.	.	.	0.16876
chr19	17955021	rs3212711;rs386491757	G	A	.	SNP	1/1	2,150	152	intron_variant	MODIFIER	JAK3	transcript	NM_000215.3	protein_coding	2	c.184+22C>T	.	-1	-1	-1	-1	-1	-1	0	.	.	.	.	.	.	.	.	.	.	.	.	.	.	.	.	.	.	.	.	.	.	.	0.316936
chr1	59241988	rs34451092	T	C	.	SNP	0/1	355,101	456	downstream_gene_variant	MODIFIER	JUN	transcript	NM_002228.3	protein_coding	-1	c.*5759A>G	.	-1	-1	-1	-1	-1	-1	4475	.	.	.	.	.	.	.	.	.	.	.	.	.	.	.	.	.	.	.	.	.	.	.	.
chr1	59242003	rs34417049	C	T	.	SNP	0/1	400,101	501	downstream_gene_variant	MODIFIER	JUN	transcript	NM_002228.3	protein_coding	-1	c.*5744G>A	.	-1	-1	-1	-1	-1	-1	4460	.	.	.	.	.	.	.	.	.	.	.	.	.	.	.	.	.	.	.	.	.	.	.	.
chr1	59247993	rs11688;rs386520739	C	T	.	SNP	0/1	533,121	655	synonymous_variant	LOW	JUN	transcript	NM_002228.3	protein_coding	1	c.750G>A	p.Gln250Gln	1793	3323	750	996	250	331	0	.	COSM3751326	.	.	.	.	.	.	.	.	.	.	.	.	.	.	.	.	.	.	.	.	.	0.0528273
chr12	496439	rs7965303	A	T	.	SNP	1/1	24,1089	1114	intron_variant	MODIFIER	KDM5A	transcript	NM_001042603.2	protein_coding	1	c.166-1299T>A	.	-1	-1	-1	-1	-1	-1	0	.	.	.	.	.	.	.	.	T	.	.	.	P	3.69	-0.219	0.002000	0.6501831501831502	0.6402439024390244	0.7598944591029023	0.6795580110497238	0.49475524475524474	.	.	0.650294
chr12	498267	rs3043226	CGGG	C	.	DEL	0/1	0,41	277	5_prime_UTR_variant	MODIFIER	KDM5A	transcript	NM_001042603.2	protein_coding	1	c.-13_-11delCCC	.	-1	-1	-1	-1	-1	-1	11	.	.	.	.	.	.	.	.	.	.	.	.	.	.	.	.	.	.	.	.	.	.	.	0.231351
chrX	44929077	rs2230018	C	A	.	SNP	1/1	1,870	871	missense_variant	MODERATE	KDM6A	transcript	NM_001291415.1	protein_coding	18	c.2333C>A	p.Thr778Lys	2710	5940	2333	4362	778	1453	0	.	COSM3759496,COSM3759497,COSM3759498	CN169374	1	2	not_specified	.,B4E0L8,F8W8R6,F5H6S1,B4E253,O15550	.	.,T	.,B,B,B,B,B	.,B,B,B,B,B	.,N	P,P	4.82,4.82	-2.48,-2.48	0.002000,0.002000	0.162748643761302,0.162748643761302	0.012295081967213115,0.012295081967213115	0.06545961002785515,0.06545961002785515	0.025280898876404494,0.025280898876404494	0.2702702702702703,0.2702702702702703	0.048501,0.048501	0.118014,0.118014	0.133747
chrX	44929077	rs2230018	C	A	.	SNP	1/1	1,870	871	missense_variant	MODERATE	KDM6A	transcript	NM_001291416.1	protein_coding	17	c.2198C>A	p.Thr733Lys	2575	5805	2198	4227	733	1408	0	.	COSM3759496,COSM3759497,COSM3759498	CN169374	1	2	not_specified	.,B4E0L8,F8W8R6,F5H6S1,B4E253,O15550	.	.,T	.,B,B,B,B,B	.,B,B,B,B,B	.,N	P,P	4.82,4.82	-2.48,-2.48	0.002000,0.002000	0.162748643761302,0.162748643761302	0.012295081967213115,0.012295081967213115	0.06545961002785515,0.06545961002785515	0.025280898876404494,0.025280898876404494	0.2702702702702703,0.2702702702702703	0.048501,0.048501	0.118014,0.118014	0.133747
chrX	44929077	rs2230018	C	A	.	SNP	1/1	1,870	871	missense_variant	MODERATE	KDM6A	transcript	NM_001291417.1	protein_coding	16	c.2042C>A	p.Thr681Lys	2419	5649	2042	4071	681	1356	0	.	COSM3759496,COSM3759497,COSM3759498	CN169374	1	2	not_specified	.,B4E0L8,F8W8R6,F5H6S1,B4E253,O15550	.	.,T	.,B,B,B,B,B	.,B,B,B,B,B	.,N	P,P	4.82,4.82	-2.48,-2.48	0.002000,0.002000	0.162748643761302,0.162748643761302	0.012295081967213115,0.012295081967213115	0.06545961002785515,0.06545961002785515	0.025280898876404494,0.025280898876404494	0.2702702702702703,0.2702702702702703	0.048501,0.048501	0.118014,0.118014	0.133747
chrX	44929077	rs2230018	C	A	.	SNP	1/1	1,870	871	missense_variant	MODERATE	KDM6A	transcript	NM_001291418.1	protein_coding	15	c.1940C>A	p.Thr647Lys	2317	5547	1940	3969	647	1322	0	.	COSM3759496,COSM3759497,COSM3759498	CN169374	1	2	not_specified	.,B4E0L8,F8W8R6,F5H6S1,B4E253,O15550	.	.,T	.,B,B,B,B,B	.,B,B,B,B,B	.,N	P,P	4.82,4.82	-2.48,-2.48	0.002000,0.002000	0.162748643761302,0.162748643761302	0.012295081967213115,0.012295081967213115	0.06545961002785515,0.06545961002785515	0.025280898876404494,0.025280898876404494	0.2702702702702703,0.2702702702702703	0.048501,0.048501	0.118014,0.118014	0.133747
chrX	44929077	rs2230018	C	A	.	SNP	1/1	1,870	871	missense_variant	MODERATE	KDM6A	transcript	NM_001291421.1	protein_coding	15	c.1289C>A	p.Thr430Lys	2298	5528	1289	3318	430	1105	0	.	COSM3759496,COSM3759497,COSM3759498	CN169374	1	2	not_specified	.,B4E0L8,F8W8R6,F5H6S1,B4E253,O15550	.	.,T	.,B,B,B,B,B	.,B,B,B,B,B	.,N	P,P	4.82,4.82	-2.48,-2.48	0.002000,0.002000	0.162748643761302,0.162748643761302	0.012295081967213115,0.012295081967213115	0.06545961002785515,0.06545961002785515	0.025280898876404494,0.025280898876404494	0.2702702702702703,0.2702702702702703	0.048501,0.048501	0.118014,0.118014	0.133747
chrX	44929077	rs2230018	C	A	.	SNP	1/1	1,870	871	missense_variant	MODERATE	KDM6A	transcript	NM_021140.3	protein_coding	17	c.2177C>A	p.Thr726Lys	2554	5784	2177	4206	726	1401	0	.	COSM3759496,COSM3759497,COSM3759498	CN169374	1	2	not_specified	.,B4E0L8,F8W8R6,F5H6S1,B4E253,O15550	.	.,T	.,B,B,B,B,B	.,B,B,B,B,B	.,N	P,P	4.82,4.82	-2.48,-2.48	0.002000,0.002000	0.162748643761302,0.162748643761302	0.012295081967213115,0.012295081967213115	0.06545961002785515,0.06545961002785515	0.025280898876404494,0.025280898876404494	0.2702702702702703,0.2702702702702703	0.048501,0.048501	0.118014,0.118014	0.133747
chrX	44929077	rs2230018	C	A	.	SNP	1/1	1,870	871	non_coding_exon_variant	MODIFIER	KDM6A	transcript	NR_111960.1	pseudogene	16	n.2473C>A	.	-1	-1	-1	-1	-1	-1	0	.	COSM3759496,COSM3759497,COSM3759498	CN169374	1	2	not_specified	.,B4E0L8,F8W8R6,F5H6S1,B4E253,O15550	.	.,T	.,B,B,B,B,B	.,B,B,B,B,B	.,N	P,P	4.82,4.82	-2.48,-2.48	0.002000,0.002000	0.162748643761302,0.162748643761302	0.012295081967213115,0.012295081967213115	0.06545961002785515,0.06545961002785515	0.025280898876404494,0.025280898876404494	0.2702702702702703,0.2702702702702703	0.048501,0.048501	0.118014,0.118014	0.133747
chrX	44935924	rs10605935;rs200364326;rs571223110	CTT	C	.	DEL	1/1	0,47	896	splice_region_variant&intron_variant	LOW	KDM6A	transcript	NM_001291415.1	protein_coding	18	c.2859-6_2859-5delTT	.	-1	-1	-1	-1	-1	-1	0	.	.	CN221809	1	0	not_provided	.	.	.	.	.	.	.	.	.	.	.	.	.	.	.	.	.	0.328999
chrX	44935924	rs10605935;rs200364326;rs571223110	CTT	C	.	DEL	1/1	0,47	896	splice_region_variant&intron_variant	LOW	KDM6A	transcript	NM_001291416.1	protein_coding	17	c.2724-6_2724-5delTT	.	-1	-1	-1	-1	-1	-1	0	.	.	CN221809	1	0	not_provided	.	.	.	.	.	.	.	.	.	.	.	.	.	.	.	.	.	0.328999
chrX	44935924	rs10605935;rs200364326;rs571223110	CTT	C	.	DEL	1/1	0,47	896	splice_region_variant&intron_variant	LOW	KDM6A	transcript	NM_001291417.1	protein_coding	16	c.2568-6_2568-5delTT	.	-1	-1	-1	-1	-1	-1	0	.	.	CN221809	1	0	not_provided	.	.	.	.	.	.	.	.	.	.	.	.	.	.	.	.	.	0.328999
chrX	44935924	rs10605935;rs200364326;rs571223110	CTT	C	.	DEL	1/1	0,47	896	splice_region_variant&intron_variant	LOW	KDM6A	transcript	NM_001291418.1	protein_coding	15	c.2466-6_2466-5delTT	.	-1	-1	-1	-1	-1	-1	0	.	.	CN221809	1	0	not_provided	.	.	.	.	.	.	.	.	.	.	.	.	.	.	.	.	.	0.328999
chrX	44935924	rs10605935;rs200364326;rs571223110	CTT	C	.	DEL	1/1	0,47	896	splice_region_variant&intron_variant	LOW	KDM6A	transcript	NM_001291421.1	protein_coding	15	c.1815-6_1815-5delTT	.	-1	-1	-1	-1	-1	-1	0	.	.	CN221809	1	0	not_provided	.	.	.	.	.	.	.	.	.	.	.	.	.	.	.	.	.	0.328999
chrX	44935924	rs10605935;rs200364326;rs571223110	CTT	C	.	DEL	1/1	0,47	896	splice_region_variant&intron_variant	LOW	KDM6A	transcript	NM_021140.3	protein_coding	17	c.2703-6_2703-5delTT	.	-1	-1	-1	-1	-1	-1	0	.	.	CN221809	1	0	not_provided	.	.	.	.	.	.	.	.	.	.	.	.	.	.	.	.	.	0.328999
chrX	44935924	rs10605935;rs200364326;rs571223110	CTT	C	.	DEL	1/1	0,47	896	splice_region_variant&intron_variant	LOW	KDM6A	transcript	NR_111960.1	pseudogene	16	n.2999-6_2999-5delTT	.	-1	-1	-1	-1	-1	-1	0	.	.	CN221809	1	0	not_provided	.	.	.	.	.	.	.	.	.	.	.	.	.	.	.	.	.	0.328999
chr4	55948108	rs2412617	A	G	.	SNP	1/1	0,637	637	intron_variant	MODIFIER	KDR	transcript	NM_002253.2	protein_coding	29	c.3848+15T>C	.	-1	-1	-1	-1	-1	-1	0	.	.	.	.	.	.	.	.	.	.	.	.	.	.	.	.	.	.	.	.	.	.	.	0.998553
chr4	55968053	rs7655964	A	C	.	SNP	1/1	2,739	741	intron_variant	MODIFIER	KDR	transcript	NM_002253.2	protein_coding	15	c.2266+11T>G	.	-1	-1	-1	-1	-1	-1	0	.	.	.	.	.	.	.	.	.	.	.	.	.	.	.	.	.	.	.	.	.	.	.	0.358025
chr4	55976914	.	C	A	.	SNP	1/1	0,490	490	missense_variant	MODERATE	KDR	transcript	NM_002253.2	protein_coding	8	c.998G>T	p.Gly333Val	1300	6055	998	4071	333	1356	0	.	COSM98987	.	.	.	.	P35968-2,P35968	Immunoglobulin-like__1_,Immunoglobulin-like_fold__1_	T	P,B	B,B	N	N	5.65	-0.86	0.008000	.	.	.	.	.	.	.	.
chr4	55976947	rs111346496;rs397762998;rs5858314	T	TA	.	INS	0/1	25,203	307	intron_variant	MODIFIER	KDR	transcript	NM_002253.2	protein_coding	7	c.977-13dupT	.	-1	-1	-1	-1	-1	-1	0	.	.	.	.	.	.	.	.	.	.	.	.	.	.	.	.	.	.	.	.	.	.	.	0.43851
chr4	55980456	rs2305949	C	T	.	SNP	1/1	0,865	865	intron_variant	MODIFIER	KDR	transcript	NM_002253.2	protein_coding	5	c.659-24G>A	.	-1	-1	-1	-1	-1	-1	0	.	.	.	.	.	.	.	.	.	.	.	.	.	.	.	.	.	.	.	.	.	.	.	0.178341
chr4	55524304	rs999020	T	C	.	SNP	1/1	1,194	195	intron_variant	MODIFIER	KIT	transcript	NM_000222.2	protein_coding	1	c.67+56T>C	.	-1	-1	-1	-1	-1	-1	0	.	.	.	.	.	.	.	.	.	.	.	.	.	.	.	.	.	.	.	.	.	.	.	.
chr4	55524304	rs999020	T	C	.	SNP	1/1	1,194	195	intron_variant	MODIFIER	KIT	transcript	NM_001093772.1	protein_coding	1	c.67+56T>C	.	-1	-1	-1	-1	-1	-1	0	.	.	.	.	.	.	.	.	.	.	.	.	.	.	.	.	.	.	.	.	.	.	.	.
chr4	55598211	rs3033809	AT	A	.	DEL	0/1	0,12	1249	intron_variant	MODIFIER	KIT	transcript	NM_000222.2	protein_coding	16	c.2361+72delT	.	-1	-1	-1	-1	-1	-1	0	.	.	.	.	.	.	.	.	.	.	.	.	.	.	.	.	.	.	.	.	.	.	.	.
chr4	55598211	rs3033809	AT	A	.	DEL	0/1	0,12	1249	intron_variant	MODIFIER	KIT	transcript	NM_001093772.1	protein_coding	16	c.2349+72delT	.	-1	-1	-1	-1	-1	-1	0	.	.	.	.	.	.	.	.	.	.	.	.	.	.	.	.	.	.	.	.	.	.	.	.
chr3	183211906	rs1520101	A	G	.	SNP	0/1	970,945	1916	synonymous_variant	LOW	KLHL6	transcript	NM_130446.2	protein_coding	5	c.1311T>C	p.Asn437Asn	1369	6320	1311	1866	437	621	0	.	COSM3759881	.	.	.	.	.	.	.	.	.	.	.	.	.	.	.	.	.	.	.	.	.	0.557343
chr12	25362777	rs1137282	A	G	.	SNP	0/1	1420,267	1692	synonymous_variant	LOW	KRAS	transcript	NM_004985.4	protein_coding	5	c.519T>C	p.Asp173Asp	711	5765	519	567	173	188	0	.	COSM3753105	CN169374|CN166718	1	2|2	not_specified|Rasopathy	.	.	.	.	.	.	.	.	.	.	.	.	.	.	.	.	.	0.190778
chr12	25362777	rs1137282	A	G	.	SNP	0/1	1420,267	1692	3_prime_UTR_variant	MODIFIER	KRAS	transcript	NM_033360.3	protein_coding	6	c.*73T>C	.	-1	-1	-1	-1	-1	-1	5598	.	COSM3753105	CN169374|CN166718	1	2|2	not_specified|Rasopathy	.	.	.	.	.	.	.	.	.	.	.	.	.	.	.	.	.	0.190778
chr12	25368462	rs4362222	C	T	.	SNP	1/1	0,2130	2132	synonymous_variant	LOW	KRAS	transcript	NM_033360.3	protein_coding	5	c.483G>A	p.Arg161Arg	675	5889	483	570	161	189	0	.	.	CN169374,CN169374|CN166718	1,1	2,2|2	not_specified,not_specified|Rasopathy	.	.	.	.	.	.	.	.	.	.	.	.	.	.	.	.	.	0.999614
chr12	25368462	rs4362222	C	T	.	SNP	1/1	0,2130	2132	intron_variant	MODIFIER	KRAS	transcript	NM_004985.4	protein_coding	4	c.451-5617G>A	.	-1	-1	-1	-1	-1	-1	0	.	.	CN169374,CN169374|CN166718	1,1	2,2|2	not_specified,not_specified|Rasopathy	.	.	.	.	.	.	.	.	.	.	.	.	.	.	.	.	.	0.999614
chr12	25401822	rs4368021	T	C	.	SNP	0/1	537,112	651	intron_variant	MODIFIER	KRAS	transcript	NM_033360.3	protein_coding	1	c.-12+1863A>G	.	-1	-1	-1	-1	-1	-1	0	.	.	.	.	.	.	.	.	.	.	.	.	.	.	.	.	.	.	.	.	.	.	.	.
chr12	25401822	rs4368021	T	C	.	SNP	0/1	537,112	651	intron_variant	MODIFIER	KRAS	transcript	NM_004985.4	protein_coding	1	c.-12+1863A>G	.	-1	-1	-1	-1	-1	-1	0	.	.	.	.	.	.	.	.	.	.	.	.	.	.	.	.	.	.	.	.	.	.	.	.
chr12	25573825	rs12810457	A	G	.	SNP	0/1	140,560	702	intergenic_region	MODIFIER	KRAS-LMNTD1	intergenic_region	KRAS-LMNTD1	.	-1	n.25573825A>G	.	-1	-1	-1	-1	-1	-1	0	.	.	.	.	.	.	.	.	.	.	.	.	.	.	.	.	.	.	.	.	.	.	.	.
chr4	18169653	rs56194159	G	A	.	SNP	1/1	0,484	484	intergenic_region	MODIFIER	LCORL-SLIT2	intergenic_region	LCORL-SLIT2	.	-1	n.18169653G>A	.	-1	-1	-1	-1	-1	-1	0	.	.	.	.	.	.	.	.	.	.	.	.	.	.	.	.	.	.	.	.	.	.	.	.
chr4	18783309	rs10000159	G	A	.	SNP	1/1	0,489	489	intergenic_region	MODIFIER	LCORL-SLIT2	intergenic_region	LCORL-SLIT2	.	-1	n.18783309G>A	.	-1	-1	-1	-1	-1	-1	0	.	.	.	.	.	.	.	.	.	.	.	.	.	.	.	.	.	.	.	.	.	.	.	.
chr4	19166358	rs28725356	A	T	.	SNP	1/1	0,521	521	intergenic_region	MODIFIER	LCORL-SLIT2	intergenic_region	LCORL-SLIT2	.	-1	n.19166358A>T	.	-1	-1	-1	-1	-1	-1	0	.	.	.	.	.	.	.	.	.	.	.	.	.	.	.	.	.	.	.	.	.	.	.	.
chr17	33307586	rs12945428	G	A	.	SNP	1/1	0,62	62	5_prime_UTR_variant	MODIFIER	LIG3	transcript	NM_013975.3	protein_coding	1	c.-60G>A	.	-1	-1	-1	-1	-1	-1	2439	.	.	.	.	.	.	.	.	.	.	.	.	.	.	.	.	.	.	.	.	.	.	.	0.408376
chr17	33307586	rs12945428	G	A	.	SNP	1/1	0,62	62	5_prime_UTR_variant	MODIFIER	LIG3	transcript	NM_002311.4	protein_coding	1	c.-60G>A	.	-1	-1	-1	-1	-1	-1	2439	.	.	.	.	.	.	.	.	.	.	.	.	.	.	.	.	.	.	.	.	.	.	.	0.408376
chr15	88164127	rs1989633	G	C	.	SNP	1/1	0,347	347	intergenic_region	MODIFIER	LINC00052-NTRK3	intergenic_region	LINC00052-NTRK3	.	-1	n.88164127G>C	.	-1	-1	-1	-1	-1	-1	0	.	.	.	.	.	.	.	.	.	.	.	.	.	.	.	.	.	.	.	.	.	.	.	.
chr15	88403709	rs35981652;rs5814309;rs5814310	AT	A	.	DEL	0/1	0,47	1344	intergenic_region	MODIFIER	LINC00052-NTRK3	intergenic_region	LINC00052-NTRK3	.	-1	n.88403710delT	.	-1	-1	-1	-1	-1	-1	0	.	.	.	.	.	.	.	.	.	.	.	.	.	.	.	.	.	.	.	.	.	.	.	.
chr15	88403836	rs1560977;rs386538000	C	T	.	SNP	0/1	1115,600	1717	intergenic_region	MODIFIER	LINC00052-NTRK3	intergenic_region	LINC00052-NTRK3	.	-1	n.88403836C>T	.	-1	-1	-1	-1	-1	-1	0	.	.	.	.	.	.	.	.	.	.	.	.	.	.	.	.	.	.	.	.	.	.	.	.
chr15	88403922	rs1560976	G	A	.	SNP	0/1	947,576	1523	intergenic_region	MODIFIER	LINC00052-NTRK3	intergenic_region	LINC00052-NTRK3	.	-1	n.88403922G>A	.	-1	-1	-1	-1	-1	-1	0	.	.	.	.	.	.	.	.	.	.	.	.	.	.	.	.	.	.	.	.	.	.	.	.
chr15	88404391	rs3803409	G	A	.	SNP	0/1	1249,650	1904	intergenic_region	MODIFIER	LINC00052-NTRK3	intergenic_region	LINC00052-NTRK3	.	-1	n.88404391G>A	.	-1	-1	-1	-1	-1	-1	0	.	.	.	.	.	.	.	.	.	.	.	.	.	.	.	.	.	.	.	.	.	.	.	.
chr15	88405042	rs3743165	G	A	.	SNP	0/1	814,461	1278	intergenic_region	MODIFIER	LINC00052-NTRK3	intergenic_region	LINC00052-NTRK3	.	-1	n.88405042G>A	.	-1	-1	-1	-1	-1	-1	0	.	.	.	.	.	.	.	.	.	.	.	.	.	.	.	.	.	.	.	.	.	.	.	.
chr15	88405274	rs3743164	G	A	.	SNP	0/1	898,447	1346	intergenic_region	MODIFIER	LINC00052-NTRK3	intergenic_region	LINC00052-NTRK3	.	-1	n.88405274G>A	.	-1	-1	-1	-1	-1	-1	0	.	.	.	.	.	.	.	.	.	.	.	.	.	.	.	.	.	.	.	.	.	.	.	.
chr15	88406755	rs113124065;rs36088298;rs61508776	C	CTT	.	INS	0/1	0,0	1232	intergenic_region	MODIFIER	LINC00052-NTRK3	intergenic_region	LINC00052-NTRK3	.	-1	n.88406755_88406756insTT	.	-1	-1	-1	-1	-1	-1	0	.	.	.	.	.	.	.	.	.	.	.	.	.	.	.	.	.	.	.	.	.	.	.	.
chr15	88408239	rs3743163	C	T	.	SNP	0/1	971,508	1480	intergenic_region	MODIFIER	LINC00052-NTRK3	intergenic_region	LINC00052-NTRK3	.	-1	n.88408239C>T	.	-1	-1	-1	-1	-1	-1	0	.	.	.	.	.	.	.	.	.	.	.	.	.	.	.	.	.	.	.	.	.	.	.	.
chr15	88408738	rs7162062	C	T	.	SNP	0/1	1121,563	1684	intergenic_region	MODIFIER	LINC00052-NTRK3	intergenic_region	LINC00052-NTRK3	.	-1	n.88408738C>T	.	-1	-1	-1	-1	-1	-1	0	.	.	.	.	.	.	.	.	.	.	.	.	.	.	.	.	.	.	.	.	.	.	.	.
chr15	88409161	rs34985448	G	A	.	SNP	0/1	1282,650	1932	intergenic_region	MODIFIER	LINC00052-NTRK3	intergenic_region	LINC00052-NTRK3	.	-1	n.88409161G>A	.	-1	-1	-1	-1	-1	-1	0	.	.	.	.	.	.	.	.	.	.	.	.	.	.	.	.	.	.	.	.	.	.	.	.
chr15	88410260	rs16940934	C	A	.	SNP	0/1	1002,564	1567	intergenic_region	MODIFIER	LINC00052-NTRK3	intergenic_region	LINC00052-NTRK3	.	-1	n.88410260C>A	.	-1	-1	-1	-1	-1	-1	0	.	.	.	.	.	.	.	.	.	.	.	.	.	.	.	.	.	.	.	.	.	.	.	.
chr15	88410449	rs6496449	G	A	.	SNP	0/1	845,463	1310	intergenic_region	MODIFIER	LINC00052-NTRK3	intergenic_region	LINC00052-NTRK3	.	-1	n.88410449G>A	.	-1	-1	-1	-1	-1	-1	0	.	.	.	.	.	.	.	.	.	.	.	.	.	.	.	.	.	.	.	.	.	.	.	.
chr15	88410990	rs4404039	T	A	.	SNP	0/1	1041,562	1603	intergenic_region	MODIFIER	LINC00052-NTRK3	intergenic_region	LINC00052-NTRK3	.	-1	n.88410990T>A	.	-1	-1	-1	-1	-1	-1	0	.	.	.	.	.	.	.	.	.	.	.	.	.	.	.	.	.	.	.	.	.	.	.	.
chr15	88411504	rs1017413	C	T	.	SNP	0/1	1247,641	1891	intergenic_region	MODIFIER	LINC00052-NTRK3	intergenic_region	LINC00052-NTRK3	.	-1	n.88411504C>T	.	-1	-1	-1	-1	-1	-1	0	.	.	.	.	.	.	.	.	.	.	.	.	.	.	.	.	.	.	.	.	.	.	.	.
chr15	88412143	rs1017412	G	A	.	SNP	0/1	1008,546	1555	intergenic_region	MODIFIER	LINC00052-NTRK3	intergenic_region	LINC00052-NTRK3	.	-1	n.88412143G>A	.	-1	-1	-1	-1	-1	-1	0	.	.	.	.	.	.	.	.	.	.	.	.	.	.	.	.	.	.	.	.	.	.	.	.
chr15	88412809	rs1369417	T	C	.	SNP	0/1	874,481	1355	intergenic_region	MODIFIER	LINC00052-NTRK3	intergenic_region	LINC00052-NTRK3	.	-1	n.88412809T>C	.	-1	-1	-1	-1	-1	-1	0	.	.	.	.	.	.	.	.	.	.	.	.	.	.	.	.	.	.	.	.	.	.	.	.
chr15	88412825	rs1369416;rs386529579	G	A	.	SNP	0/1	832,462	1294	intergenic_region	MODIFIER	LINC00052-NTRK3	intergenic_region	LINC00052-NTRK3	.	-1	n.88412825G>A	.	-1	-1	-1	-1	-1	-1	0	.	.	.	.	.	.	.	.	.	.	.	.	.	.	.	.	.	.	.	.	.	.	.	.
chr15	88413914	rs6496450	A	G	.	SNP	0/1	792,460	1253	intergenic_region	MODIFIER	LINC00052-NTRK3	intergenic_region	LINC00052-NTRK3	.	-1	n.88413914A>G	.	-1	-1	-1	-1	-1	-1	0	.	.	.	.	.	.	.	.	.	.	.	.	.	.	.	.	.	.	.	.	.	.	.	.
chr15	88414005	rs6496451	A	G	.	SNP	0/1	1007,539	1546	intergenic_region	MODIFIER	LINC00052-NTRK3	intergenic_region	LINC00052-NTRK3	.	-1	n.88414005A>G	.	-1	-1	-1	-1	-1	-1	0	.	.	.	.	.	.	.	.	.	.	.	.	.	.	.	.	.	.	.	.	.	.	.	.
chr15	88414438	rs116931115	A	G	.	SNP	0/1	612,956	1571	intergenic_region	MODIFIER	LINC00052-NTRK3	intergenic_region	LINC00052-NTRK3	.	-1	n.88414438A>G	.	-1	-1	-1	-1	-1	-1	0	.	.	.	.	.	.	.	.	.	.	.	.	.	.	.	.	.	.	.	.	.	.	.	.
chr15	88414507	rs1435393	A	T	.	SNP	0/1	899,530	1429	intergenic_region	MODIFIER	LINC00052-NTRK3	intergenic_region	LINC00052-NTRK3	.	-1	n.88414507A>T	.	-1	-1	-1	-1	-1	-1	0	.	.	.	.	.	.	.	.	.	.	.	.	.	.	.	.	.	.	.	.	.	.	.	.
chr15	88415643	rs11073750	C	T	.	SNP	0/1	1043,547	1591	intergenic_region	MODIFIER	LINC00052-NTRK3	intergenic_region	LINC00052-NTRK3	.	-1	n.88415643C>T	.	-1	-1	-1	-1	-1	-1	0	.	.	.	.	.	.	.	.	.	.	.	.	.	.	.	.	.	.	.	.	.	.	.	.
chr15	88416129	rs11073751	C	T	.	SNP	0/1	888,505	1395	intergenic_region	MODIFIER	LINC00052-NTRK3	intergenic_region	LINC00052-NTRK3	.	-1	n.88416129C>T	.	-1	-1	-1	-1	-1	-1	0	.	.	.	.	.	.	.	.	.	.	.	.	.	.	.	.	.	.	.	.	.	.	.	.
chr15	88416534	rs9635402	C	T	.	SNP	0/1	796,446	1242	intergenic_region	MODIFIER	LINC00052-NTRK3	intergenic_region	LINC00052-NTRK3	.	-1	n.88416534C>T	.	-1	-1	-1	-1	-1	-1	0	.	.	.	.	.	.	.	.	.	.	.	.	.	.	.	.	.	.	.	.	.	.	.	.
chr15	88417497	rs12440682	A	T	.	SNP	0/1	1089,374	1465	intergenic_region	MODIFIER	LINC00052-NTRK3	intergenic_region	LINC00052-NTRK3	.	-1	n.88417497A>T	.	-1	-1	-1	-1	-1	-1	0	.	.	.	.	.	.	.	.	.	.	.	.	.	.	.	.	.	.	.	.	.	.	.	.
chr15	88417507	rs12443467	G	T	.	SNP	0/1	1128,414	1543	intergenic_region	MODIFIER	LINC00052-NTRK3	intergenic_region	LINC00052-NTRK3	.	-1	n.88417507G>T	.	-1	-1	-1	-1	-1	-1	0	.	.	.	.	.	.	.	.	.	.	.	.	.	.	.	.	.	.	.	.	.	.	.	.
chr15	88419424	rs7176429	T	G	.	SNP	0/1	1090,530	1620	intergenic_region	MODIFIER	LINC00052-NTRK3	intergenic_region	LINC00052-NTRK3	.	-1	n.88419424T>G	.	-1	-1	-1	-1	-1	-1	0	.	.	.	.	.	.	.	.	.	.	.	.	.	.	.	.	.	.	.	.	.	.	.	.
chr7	41294684	rs10238779	C	T	.	SNP	0/1	455,149	604	intergenic_region	MODIFIER	LINC01449-INHBA	intergenic_region	LINC01449-INHBA	.	-1	n.41294684C>T	.	-1	-1	-1	-1	-1	-1	0	.	.	.	.	.	.	.	.	.	.	.	.	.	.	.	.	.	.	.	.	.	.	.	.
chr7	41389199	rs920414	A	C	.	SNP	0/1	127,314	441	intergenic_region	MODIFIER	LINC01449-INHBA	intergenic_region	LINC01449-INHBA	.	-1	n.41389199A>C	.	-1	-1	-1	-1	-1	-1	0	.	.	.	.	.	.	.	.	.	.	.	.	.	.	.	.	.	.	.	.	.	.	.	.
chr7	41503620	rs273136	T	C	.	SNP	1/1	0,337	337	intergenic_region	MODIFIER	LINC01449-INHBA	intergenic_region	LINC01449-INHBA	.	-1	n.41503620T>C	.	-1	-1	-1	-1	-1	-1	0	.	.	.	.	.	.	.	.	.	.	.	.	.	.	.	.	.	.	.	.	.	.	.	.
chr2	141116447	rs35546150	G	T	.	SNP	1/1	2,2165	2167	missense_variant	MODERATE	LRP1B	transcript	NM_018557.2	protein_coding	73	c.11200C>A	p.Gln3734Lys	12172	16531	11200	13800	3734	4599	0	.	.	.	.	.	.	Q9NZR2	Low-density_lipoprotein__LDL__receptor_class_A__conserved_site__1_	T	B	B	N	D	5.46	0.967	1.000000	0.04487179487179487	0.07113821138211382	0.047493403693931395	0.019337016574585635	0.03496503496503497	0.04562	0.038614	0.0346936
chr2	141128265	.	C	A	.	SNP	0/1	1679,504	2183	intron_variant	MODIFIER	LRP1B	transcript	NM_018557.2	protein_coding	71	c.11008+14G>T	.	-1	-1	-1	-1	-1	-1	0	.	.	.	.	.	.	.	.	.	.	.	.	.	.	.	.	.	.	.	.	.	.	.	7.99859e-06
chr2	141259283	rs35296183	G	A	.	SNP	0/1	360,1027	1387	synonymous_variant	LOW	LRP1B	transcript	NM_018557.2	protein_coding	55	c.8823C>T	p.Asp2941Asp	9795	16531	8823	13800	2941	4599	0	.	COSM3757650	.	.	.	.	.	.	.	.	.	.	.	.	.	.	.	.	.	.	.	.	.	0.170531
chr2	141259376	rs35164907	G	A	.	SNP	0/1	409,1114	1527	synonymous_variant	LOW	LRP1B	transcript	NM_018557.2	protein_coding	55	c.8730C>T	p.Cys2910Cys	9702	16531	8730	13800	2910	4599	0	.	COSM3757651	.	.	.	.	.	.	.	.	.	.	.	.	.	.	.	.	.	.	.	.	.	0.211446
chr2	141260507	rs4450541	T	C	.	SNP	0/1	284,801	1085	intron_variant	MODIFIER	LRP1B	transcript	NM_018557.2	protein_coding	54	c.8662+25A>G	.	-1	-1	-1	-1	-1	-1	0	.	.	.	.	.	.	.	.	.	.	.	.	.	.	.	.	.	.	.	.	.	.	.	0.239443
chr2	141260668	rs4444457	A	G	.	SNP	0/1	365,887	1253	synonymous_variant	LOW	LRP1B	transcript	NM_018557.2	protein_coding	54	c.8526T>C	p.Tyr2842Tyr	9498	16531	8526	13800	2842	4599	0	.	COSM3757652	.	.	.	.	.	.	.	.	.	.	.	.	.	.	.	.	.	.	.	.	.	0.548038
chr2	141267573	rs35821928	G	A	.	SNP	0/1	898,303	1201	synonymous_variant	LOW	LRP1B	transcript	NM_018557.2	protein_coding	52	c.8322C>T	p.Cys2774Cys	9294	16531	8322	13800	2774	4599	0	.	.	.	.	.	.	.	.	.	.	.	.	.	.	.	.	.	.	.	.	.	.	.	0.0569577
chr2	141272545	rs4583394	G	A	.	SNP	1/1	0,718	718	intron_variant	MODIFIER	LRP1B	transcript	NM_018557.2	protein_coding	50	c.8150-204C>T	.	-1	-1	-1	-1	-1	-1	0	.	.	.	.	.	.	.	.	.	.	.	.	.	.	.	.	.	.	.	.	.	.	.	.
chr2	141274576	rs4954672	T	C	.	SNP	1/1	0,1642	1647	synonymous_variant	LOW	LRP1B	transcript	NM_018557.2	protein_coding	50	c.8031A>G	p.Gln2677Gln	9003	16531	8031	13800	2677	4599	0	.	COSM4001201	.	.	.	.	.	.	.	.	.	.	.	.	.	.	.	.	.	.	.	.	.	0.712918
chr2	141283603	rs1352047	T	G	.	SNP	1/1	1,748	750	intron_variant	MODIFIER	LRP1B	transcript	NM_018557.2	protein_coding	48	c.7877-41A>C	.	-1	-1	-1	-1	-1	-1	0	.	.	.	.	.	.	.	.	.	.	.	.	.	.	.	.	.	.	.	.	.	.	.	0.996157
chr2	141439812	rs16844483	A	G	.	SNP	0/1	124,336	460	intron_variant	MODIFIER	LRP1B	transcript	NM_018557.2	protein_coding	41	c.6799+18007T>C	.	-1	-1	-1	-1	-1	-1	0	.	.	.	.	.	.	.	.	.	.	.	.	.	.	.	.	.	.	.	.	.	.	.	.
chr2	141439838	rs12470579	T	C	.	SNP	0/1	105,270	375	intron_variant	MODIFIER	LRP1B	transcript	NM_018557.2	protein_coding	41	c.6799+17981A>G	.	-1	-1	-1	-1	-1	-1	0	.	.	.	.	.	.	.	.	.	.	.	.	.	.	.	.	.	.	.	.	.	.	.	.
chr2	141528592	rs7599219	T	C	.	SNP	1/1	0,1090	1090	intron_variant	MODIFIER	LRP1B	transcript	NM_018557.2	protein_coding	33	c.5501-17A>G	.	-1	-1	-1	-1	-1	-1	0	.	.	.	.	.	.	.	.	.	.	.	.	.	.	.	.	.	.	.	.	.	.	.	0.8766
chr2	141533662	rs996361;rs386626253	T	C	.	SNP	1/1	0,1122	1122	splice_region_variant&intron_variant	LOW	LRP1B	transcript	NM_018557.2	protein_coding	33	c.5500+5A>G	.	-1	-1	-1	-1	-1	-1	0	.	.	.	.	.	.	.	.	.	.	.	.	.	.	.	.	.	.	.	.	.	.	.	0.876219
chr2	141571329	rs3749010	T	C	.	SNP	1/1	0,2132	2133	synonymous_variant	LOW	LRP1B	transcript	NM_018557.2	protein_coding	32	c.5256A>G	p.Ser1752Ser	6228	16531	5256	13800	1752	4599	0	.	COSM4133144	.	.	.	.	.	.	.	.	.	.	.	.	.	.	.	.	.	.	.	.	.	0.870519
chr2	141598473	rs78477398	A	T	.	SNP	0/1	834,111	945	intron_variant	MODIFIER	LRP1B	transcript	NM_018557.2	protein_coding	30	c.5114+14T>A	.	-1	-1	-1	-1	-1	-1	0	.	.	.	.	.	.	.	.	.	.	.	.	.	.	.	.	.	.	.	.	.	.	.	0.00196193
chr2	141598473	rs35745624;rs78477398	A	AT	.	INS	1/1	1,943	945	intron_variant	MODIFIER	LRP1B	transcript	NM_018557.2	protein_coding	30	c.5114+13_5114+14insA	.	-1	-1	-1	-1	-1	-1	0	.	.	.	.	.	.	.	.	.	.	.	.	.	.	.	.	.	.	.	.	.	.	.	0.993138
chr2	141625410	rs12987572	A	C	.	SNP	0/1	266,683	949	splice_region_variant&intron_variant	LOW	LRP1B	transcript	NM_018557.2	protein_coding	26	c.4335-7T>G	.	-1	-1	-1	-1	-1	-1	0	.	.	.	.	.	.	.	.	.	.	.	.	.	.	.	.	.	.	.	.	.	.	.	0.144795
chr2	141625834	rs34488899;rs397787046	TA	T	.	DEL	0/1	0,15	473	splice_region_variant&intron_variant	LOW	LRP1B	transcript	NM_018557.2	protein_coding	25	c.4170-3delT	.	-1	-1	-1	-1	-1	-1	0	.	.	.	.	.	.	.	.	.	.	.	.	.	.	.	.	.	.	.	.	.	.	.	0.302044
chr2	141627821	rs12691575	A	G	.	SNP	1/1	0,525	525	intron_variant	MODIFIER	LRP1B	transcript	NM_018557.2	protein_coding	25	c.4170-1989T>C	.	-1	-1	-1	-1	-1	-1	0	.	.	.	.	.	.	.	.	.	.	.	.	.	.	.	.	.	.	.	.	.	.	.	.
chr2	141627898	rs13416050	C	T	.	SNP	0/1	531,171	702	intron_variant	MODIFIER	LRP1B	transcript	NM_018557.2	protein_coding	25	c.4170-2066G>A	.	-1	-1	-1	-1	-1	-1	0	.	.	.	.	.	.	.	.	.	.	.	.	.	.	.	.	.	.	.	.	.	.	.	.
chr2	141709419	rs1429348	T	G	.	SNP	1/1	0,1039	1040	intron_variant	MODIFIER	LRP1B	transcript	NM_018557.2	protein_coding	19	c.2968+10A>C	.	-1	-1	-1	-1	-1	-1	0	.	.	.	.	.	.	.	.	.	.	.	.	.	.	.	.	.	.	.	.	.	.	.	0.65322
chr2	141799879	rs2091302	G	A	.	SNP	0/1	102,262	364	intron_variant	MODIFIER	LRP1B	transcript	NM_018557.2	protein_coding	11	c.1789+6676C>T	.	-1	-1	-1	-1	-1	-1	0	.	.	.	.	.	.	.	.	.	.	.	.	.	.	.	.	.	.	.	.	.	.	.	.
chr2	141816621	rs1525579	A	G	.	SNP	1/1	0,928	928	splice_region_variant&synonymous_variant	LOW	LRP1B	transcript	NM_018557.2	protein_coding	9	c.1239T>C	p.Val413Val	2211	16531	1239	13800	413	4599	0	.	.	.	.	.	.	.	.	.	.	.	.	.	.	.	.	.	.	.	.	.	.	.	0.987203
chr2	142015558	rs381144	T	C	.	SNP	0/1	115,262	377	intron_variant	MODIFIER	LRP1B	transcript	NM_018557.2	protein_coding	3	c.344-3348A>G	.	-1	-1	-1	-1	-1	-1	0	.	.	.	.	.	.	.	.	.	.	.	.	.	.	.	.	.	.	.	.	.	.	.	.
chr2	142015586	rs442660	C	G	.	SNP	0/1	131,310	441	intron_variant	MODIFIER	LRP1B	transcript	NM_018557.2	protein_coding	3	c.344-3376G>C	.	-1	-1	-1	-1	-1	-1	0	.	.	.	.	.	.	.	.	.	.	.	.	.	.	.	.	.	.	.	.	.	.	.	.
chr2	142158186	rs11687134	C	T	.	SNP	1/1	0,542	543	intron_variant	MODIFIER	LRP1B	transcript	NM_018557.2	protein_coding	3	c.343+79779G>A	.	-1	-1	-1	-1	-1	-1	0	.	.	.	.	.	.	.	.	.	.	.	.	.	.	.	.	.	.	.	.	.	.	.	.
chr2	142274908	rs6748975;rs386493862	G	A	.	SNP	1/1	0,395	395	intron_variant	MODIFIER	LRP1B	transcript	NM_018557.2	protein_coding	2	c.206-36806C>T	.	-1	-1	-1	-1	-1	-1	0	.	.	.	.	.	.	.	.	.	.	.	.	.	.	.	.	.	.	.	.	.	.	.	.
chr2	142488529	rs906648;rs386620354	A	C	.	SNP	0/1	380,110	490	intron_variant	MODIFIER	LRP1B	transcript	NM_018557.2	protein_coding	2	c.205+79319T>G	.	-1	-1	-1	-1	-1	-1	0	.	.	.	.	.	.	.	.	.	.	.	.	.	.	.	.	.	.	.	.	.	.	.	.
chr2	142488592	rs874295	G	A	.	SNP	0/1	105,346	451	intron_variant	MODIFIER	LRP1B	transcript	NM_018557.2	protein_coding	2	c.205+79256C>T	.	-1	-1	-1	-1	-1	-1	0	.	.	.	.	.	.	.	.	.	.	.	.	.	.	.	.	.	.	.	.	.	.	.	.
chr2	142536819	rs10496896	C	T	.	SNP	1/1	0,436	437	intron_variant	MODIFIER	LRP1B	transcript	NM_018557.2	protein_coding	2	c.205+31029G>A	.	-1	-1	-1	-1	-1	-1	0	.	.	.	.	.	.	.	.	.	.	.	.	.	.	.	.	.	.	.	.	.	.	.	.
chr2	143029657	rs7570100	A	G	.	SNP	1/1	0,404	404	intergenic_region	MODIFIER	LRP1B-KYNU	intergenic_region	LRP1B-KYNU	.	-1	n.143029657A>G	.	-1	-1	-1	-1	-1	-1	0	.	.	.	.	.	.	.	.	.	.	.	.	.	.	.	.	.	.	.	.	.	.	.	.
chr2	143136026	rs1160251	T	C	.	SNP	1/1	0,580	580	intergenic_region	MODIFIER	LRP1B-KYNU	intergenic_region	LRP1B-KYNU	.	-1	n.143136026T>C	.	-1	-1	-1	-1	-1	-1	0	.	.	.	.	.	.	.	.	.	.	.	.	.	.	.	.	.	.	.	.	.	.	.	.
chr8	56836737	rs28613969	C	G	.	SNP	0/1	222,406	629	intron_variant	MODIFIER	LYN	transcript	NM_002350.3	protein_coding	1	c.-5-17677C>G	.	-1	-1	-1	-1	-1	-1	0	.	.	.	.	.	.	.	.	.	.	.	.	.	.	.	.	.	.	.	.	.	.	.	.
chr8	56836737	rs28613969	C	G	.	SNP	0/1	222,406	629	intron_variant	MODIFIER	LYN	transcript	NM_001111097.2	protein_coding	1	c.-5-17677C>G	.	-1	-1	-1	-1	-1	-1	0	.	.	.	.	.	.	.	.	.	.	.	.	.	.	.	.	.	.	.	.	.	.	.	.
chr8	56863151	rs7813271	A	G	.	SNP	0/1	662,1541	2204	intron_variant	MODIFIER	LYN	transcript	NM_002350.3	protein_coding	5	c.383+35A>G	.	-1	-1	-1	-1	-1	-1	0	.	.	.	.	.	.	.	.	.	.	.	.	.	.	.	.	.	.	.	.	.	.	.	0.17518
chr8	56863151	rs7813271	A	G	.	SNP	0/1	662,1541	2204	intron_variant	MODIFIER	LYN	transcript	NM_001111097.2	protein_coding	5	c.320+35A>G	.	-1	-1	-1	-1	-1	-1	0	.	.	.	.	.	.	.	.	.	.	.	.	.	.	.	.	.	.	.	.	.	.	.	0.17518
chr8	56948721	rs67865425	T	C	.	SNP	0/1	299,732	1032	intergenic_region	MODIFIER	LYN-RPS20	intergenic_region	LYN-RPS20	.	-1	n.56948721T>C	.	-1	-1	-1	-1	-1	-1	0	.	.	.	.	.	.	.	.	.	.	.	.	.	.	.	.	.	.	.	.	.	.	.	.
chr22	21337266	rs178280	G	A	.	SNP	1/1	0,1302	1302	intron_variant	MODIFIER	LZTR1	transcript	NM_006767.3	protein_coding	1	c.201-50G>A	.	-1	-1	-1	-1	-1	-1	0	.	.	.	.	.	.	.	.	.	.	.	.	.	.	.	.	.	.	.	.	.	.	.	0.424411
chr22	21337415	rs178281	C	G	.	SNP	1/1	0,1461	1462	intron_variant	MODIFIER	LZTR1	transcript	NM_006767.3	protein_coding	2	c.263+37C>G	.	-1	-1	-1	-1	-1	-1	0	.	.	.	.	.	.	.	.	.	.	.	.	.	.	.	.	.	.	.	.	.	.	.	1.0
chr22	21343965	rs66577617	GGAGGAGGTGAGGGGCGTGGGGAGCCAGGGCGCAGGTA	G	.	DEL	0/1	241,273	628	intron_variant	MODIFIER	LZTR1	transcript	NM_006767.3	protein_coding	7	c.651+10_651+46delGTGGGGAGCCAGGGCGCAGGTAGAGGAGGTGAGGGGC	.	-1	-1	-1	-1	-1	-1	0	.	.	.	.	.	.	.	.	.	.	.	.	.	.	.	.	.	.	.	.	.	.	.	0.000144344
chr22	21346485	rs112544	T	C	.	SNP	0/1	302,108	411	intron_variant	MODIFIER	LZTR1	transcript	NM_006767.3	protein_coding	9	c.994-18T>C	.	-1	-1	-1	-1	-1	-1	0	.	.	.	.	.	.	.	.	.	.	.	.	.	.	.	.	.	.	.	.	.	.	.	0.705701
chr22	21348084	rs178291	T	C	.	SNP	0/1	285,108	393	intron_variant	MODIFIER	LZTR1	transcript	NM_006767.3	protein_coding	12	c.1353+41T>C	.	-1	-1	-1	-1	-1	-1	0	.	.	.	.	.	.	.	.	.	.	.	.	.	.	.	.	.	.	.	.	.	.	.	0.758843
chr22	21349037	rs178292	A	G	.	SNP	0/1	342,119	461	intron_variant	MODIFIER	LZTR1	transcript	NM_006767.3	protein_coding	15	c.1785+21A>G	.	-1	-1	-1	-1	-1	-1	0	.	.	.	.	.	.	.	.	.	.	.	.	.	.	.	.	.	.	.	.	.	.	.	0.759896
chr7	77756580	rs2074641	T	C	.	SNP	1/1	0,339	339	synonymous_variant	LOW	MAGI2	transcript	NM_012301.3	protein_coding	19	c.3357A>G	p.Leu1119Leu	3611	6880	3357	4368	1119	1455	0	.	.	CN169374	1	3	not_specified	.	.	.	.	.	.	.	.	.	.	.	.	.	.	.	.	.	0.815232
chr7	77756580	rs2074641	T	C	.	SNP	1/1	0,339	339	synonymous_variant	LOW	MAGI2	transcript	NM_001301128.1	protein_coding	18	c.3315A>G	p.Leu1105Leu	3569	6838	3315	4326	1105	1441	0	.	.	CN169374	1	3	not_specified	.	.	.	.	.	.	.	.	.	.	.	.	.	.	.	.	.	0.815232
chr7	77756724	rs7812015	C	T	.	SNP	1/1	0,434	434	synonymous_variant	LOW	MAGI2	transcript	NM_012301.3	protein_coding	19	c.3213G>A	p.Ser1071Ser	3467	6880	3213	4368	1071	1455	0	.	COSM3750045	CN169374	1	3	not_specified	.	.	.	.	.	.	.	.	.	.	.	.	.	.	.	.	.	0.813496
chr7	77756724	rs7812015	C	T	.	SNP	1/1	0,434	434	synonymous_variant	LOW	MAGI2	transcript	NM_001301128.1	protein_coding	18	c.3171G>A	p.Ser1057Ser	3425	6838	3171	4326	1057	1441	0	.	COSM3750045	CN169374	1	3	not_specified	.	.	.	.	.	.	.	.	.	.	.	.	.	.	.	.	.	0.813496
chr7	77778668	rs3807694	T	C	.	SNP	1/1	0,381	381	intron_variant	MODIFIER	MAGI2	transcript	NM_012301.3	protein_coding	16	c.2845+10674A>G	.	-1	-1	-1	-1	-1	-1	0	.	.	.	.	.	.	.	.	.	.	.	.	.	.	.	.	.	.	.	.	.	.	.	.
chr7	77778668	rs3807694	T	C	.	SNP	1/1	0,381	381	intron_variant	MODIFIER	MAGI2	transcript	NM_001301128.1	protein_coding	15	c.2803+10674A>G	.	-1	-1	-1	-1	-1	-1	0	.	.	.	.	.	.	.	.	.	.	.	.	.	.	.	.	.	.	.	.	.	.	.	.
chr7	78022581	rs881446	A	C	.	SNP	1/1	0,534	534	intron_variant	MODIFIER	MAGI2	transcript	NM_012301.3	protein_coding	6	c.1046-24051T>G	.	-1	-1	-1	-1	-1	-1	0	.	.	.	.	.	.	.	.	.	.	.	.	.	.	.	.	.	.	.	.	.	.	.	.
chr7	78022581	rs881446	A	C	.	SNP	1/1	0,534	534	intron_variant	MODIFIER	MAGI2	transcript	NM_001301128.1	protein_coding	6	c.1046-24051T>G	.	-1	-1	-1	-1	-1	-1	0	.	.	.	.	.	.	.	.	.	.	.	.	.	.	.	.	.	.	.	.	.	.	.	.
chr7	78068524	rs11974883	G	A	.	SNP	1/1	0,532	532	intron_variant	MODIFIER	MAGI2	transcript	NM_012301.3	protein_coding	6	c.1045+50554C>T	.	-1	-1	-1	-1	-1	-1	0	.	.	.	.	.	.	.	.	.	.	.	.	.	.	.	.	.	.	.	.	.	.	.	.
chr7	78068524	rs11974883	G	A	.	SNP	1/1	0,532	532	intron_variant	MODIFIER	MAGI2	transcript	NM_001301128.1	protein_coding	6	c.1045+50554C>T	.	-1	-1	-1	-1	-1	-1	0	.	.	.	.	.	.	.	.	.	.	.	.	.	.	.	.	.	.	.	.	.	.	.	.
chr7	78119199	rs1990577	A	C	.	SNP	1/1	1,925	926	intron_variant	MODIFIER	MAGI2	transcript	NM_012301.3	protein_coding	5	c.966-42T>G	.	-1	-1	-1	-1	-1	-1	0	.	.	.	.	.	.	.	.	.	.	.	.	.	.	.	.	.	.	.	.	.	.	.	0.605751
chr7	78119199	rs1990577	A	C	.	SNP	1/1	1,925	926	intron_variant	MODIFIER	MAGI2	transcript	NM_001301128.1	protein_coding	5	c.966-42T>G	.	-1	-1	-1	-1	-1	-1	0	.	.	.	.	.	.	.	.	.	.	.	.	.	.	.	.	.	.	.	.	.	.	.	0.605751
chr7	78438634	rs1207890	G	A	.	SNP	1/1	0,485	485	intron_variant	MODIFIER	MAGI2	transcript	NM_012301.3	protein_coding	2	c.419-182079C>T	.	-1	-1	-1	-1	-1	-1	0	.	.	.	.	.	.	.	.	.	.	.	.	.	.	.	.	.	.	.	.	.	.	.	.
chr7	78438634	rs1207890	G	A	.	SNP	1/1	0,485	485	intron_variant	MODIFIER	MAGI2	transcript	NM_001301128.1	protein_coding	2	c.419-182079C>T	.	-1	-1	-1	-1	-1	-1	0	.	.	.	.	.	.	.	.	.	.	.	.	.	.	.	.	.	.	.	.	.	.	.	.
chr7	78564935	rs1799004	T	C	.	SNP	1/1	0,619	619	intron_variant	MODIFIER	MAGI2	transcript	NM_012301.3	protein_coding	2	c.418+71471A>G	.	-1	-1	-1	-1	-1	-1	0	.	.	.	.	.	.	.	.	.	.	.	.	.	.	.	.	.	.	.	.	.	.	.	.
chr7	78564935	rs1799004	T	C	.	SNP	1/1	0,619	619	intron_variant	MODIFIER	MAGI2	transcript	NM_001301128.1	protein_coding	2	c.418+71471A>G	.	-1	-1	-1	-1	-1	-1	0	.	.	.	.	.	.	.	.	.	.	.	.	.	.	.	.	.	.	.	.	.	.	.	.
chr7	78783101	rs1990432	A	G	.	SNP	1/1	0,521	521	intron_variant	MODIFIER	MAGI2	transcript	NM_012301.3	protein_coding	1	c.302-146579T>C	.	-1	-1	-1	-1	-1	-1	0	.	.	.	.	.	.	.	.	.	.	.	.	.	.	.	.	.	.	.	.	.	.	.	.
chr7	78783101	rs1990432	A	G	.	SNP	1/1	0,521	521	intron_variant	MODIFIER	MAGI2	transcript	NM_001301128.1	protein_coding	1	c.302-146579T>C	.	-1	-1	-1	-1	-1	-1	0	.	.	.	.	.	.	.	.	.	.	.	.	.	.	.	.	.	.	.	.	.	.	.	.
chr7	78783115	rs1990433	A	G	.	SNP	1/1	0,502	502	intron_variant	MODIFIER	MAGI2	transcript	NM_012301.3	protein_coding	1	c.302-146593T>C	.	-1	-1	-1	-1	-1	-1	0	.	.	.	.	.	.	.	.	.	.	.	.	.	.	.	.	.	.	.	.	.	.	.	.
chr7	78783115	rs1990433	A	G	.	SNP	1/1	0,502	502	intron_variant	MODIFIER	MAGI2	transcript	NM_001301128.1	protein_coding	1	c.302-146593T>C	.	-1	-1	-1	-1	-1	-1	0	.	.	.	.	.	.	.	.	.	.	.	.	.	.	.	.	.	.	.	.	.	.	.	.
chr7	79004193	rs10253616	C	T	.	SNP	1/1	0,326	326	intron_variant	MODIFIER	MAGI2	transcript	NM_012301.3	protein_coding	1	c.301+78143G>A	.	-1	-1	-1	-1	-1	-1	0	.	.	.	.	.	.	.	.	.	.	.	.	.	.	.	.	.	.	.	.	.	.	.	.
chr7	79004193	rs10253616	C	T	.	SNP	1/1	0,326	326	intron_variant	MODIFIER	MAGI2	transcript	NM_001301128.1	protein_coding	1	c.301+78143G>A	.	-1	-1	-1	-1	-1	-1	0	.	.	.	.	.	.	.	.	.	.	.	.	.	.	.	.	.	.	.	.	.	.	.	.
chr7	79004238	rs848919	T	G	.	SNP	1/1	0,406	406	intron_variant	MODIFIER	MAGI2	transcript	NM_012301.3	protein_coding	1	c.301+78098A>C	.	-1	-1	-1	-1	-1	-1	0	.	.	.	.	.	.	.	.	.	.	.	.	.	.	.	.	.	.	.	.	.	.	.	.
chr7	79004238	rs848919	T	G	.	SNP	1/1	0,406	406	intron_variant	MODIFIER	MAGI2	transcript	NM_001301128.1	protein_coding	1	c.301+78098A>C	.	-1	-1	-1	-1	-1	-1	0	.	.	.	.	.	.	.	.	.	.	.	.	.	.	.	.	.	.	.	.	.	.	.	.
chr15	66679649	rs142027715	T	TC	.	INS	0/1	245,149	396	5_prime_UTR_variant	MODIFIER	MAP2K1	transcript	NM_002755.3	protein_coding	1	c.-31dupC	.	-1	-1	-1	-1	-1	-1	30	.	.	.	.	.	.	.	.	.	.	.	.	.	.	.	.	.	.	.	.	.	.	.	0.119189
chr15	66719269	rs1432442;rs386531679	T	C	.	SNP	0/1	259,392	651	intron_variant	MODIFIER	MAP2K1	transcript	NM_002755.3	protein_coding	1	c.81-8096T>C	.	-1	-1	-1	-1	-1	-1	0	.	.	.	.	.	.	.	.	.	.	.	.	.	.	.	.	.	.	.	.	.	.	.	.
chr15	66719281	rs1432441;rs386531678	G	A	.	SNP	0/1	246,401	647	intron_variant	MODIFIER	MAP2K1	transcript	NM_002755.3	protein_coding	1	c.81-8084G>A	.	-1	-1	-1	-1	-1	-1	0	.	.	.	.	.	.	.	.	.	.	.	.	.	.	.	.	.	.	.	.	.	.	.	.
chr15	66745890	rs7169326	G	A	.	SNP	1/1	0,948	948	intron_variant	MODIFIER	MAP2K1	transcript	NM_002755.3	protein_coding	5	c.568+8845G>A	.	-1	-1	-1	-1	-1	-1	0	.	.	.	.	.	.	.	.	.	.	.	.	.	.	.	.	.	.	.	.	.	.	.	0.996939
chr19	4099187	rs350911	T	C	.	SNP	1/1	0,84	84	intron_variant	MODIFIER	MAP2K2	transcript	NM_030662.3	protein_coding	7	c.919+12A>G	.	-1	-1	-1	-1	-1	-1	0	.	.	CN169374|CN221809	1	2|2	not_specified|not_provided	.	.	.	.	.	.	.	.	.	.	.	.	.	.	.	.	.	0.753027
chr19	4118871	rs12459940	T	C	.	SNP	1/1	0,507	508	intron_variant	MODIFIER	MAP2K2	transcript	NM_030662.3	protein_coding	1	c.93-1244A>G	.	-1	-1	-1	-1	-1	-1	0	.	.	.	.	.	.	.	.	.	.	.	.	.	.	.	.	.	.	.	.	.	.	.	.
chr19	4118899	rs12459484	A	G	.	SNP	1/1	0,630	630	intron_variant	MODIFIER	MAP2K2	transcript	NM_030662.3	protein_coding	1	c.93-1272T>C	.	-1	-1	-1	-1	-1	-1	0	.	.	.	.	.	.	.	.	.	.	.	.	.	.	.	.	.	.	.	.	.	.	.	.
chr19	4147445	rs350885;rs386583235	A	C	.	SNP	1/1	0,488	488	intergenic_region	MODIFIER	MAP2K2-CREB3L3	intergenic_region	MAP2K2-CREB3L3	.	-1	n.4147445A>C	.	-1	-1	-1	-1	-1	-1	0	.	.	.	.	.	.	.	.	.	.	.	.	.	.	.	.	.	.	.	.	.	.	.	.
chr17	12197921	rs2529723	G	A	.	SNP	1/1	0,642	642	intergenic_region	MODIFIER	MAP2K4-LINC00670	intergenic_region	MAP2K4-LINC00670	.	-1	n.12197921G>A	.	-1	-1	-1	-1	-1	-1	0	.	.	.	.	.	.	.	.	.	.	.	.	.	.	.	.	.	.	.	.	.	.	.	.
chr17	12412583	rs4791499	T	C	.	SNP	1/1	0,447	448	intergenic_region	MODIFIER	MAP2K4-LINC00670	intergenic_region	MAP2K4-LINC00670	.	-1	n.12412583T>C	.	-1	-1	-1	-1	-1	-1	0	.	.	.	.	.	.	.	.	.	.	.	.	.	.	.	.	.	.	.	.	.	.	.	.
chr5	56111751	rs28710284	G	C	.	SNP	1/1	0,7	7	synonymous_variant	LOW	MAP3K1	transcript	NM_005921.1	protein_coding	1	c.351G>C	p.Ala117Ala	852	7511	351	4539	117	1512	0	.	COSM4159917	.	.	.	.	.	.	.	.	.	.	.	.	.	.	.	.	.	.	.	.	.	0.782771
chr5	56152416	rs832567	C	A	.	SNP	1/1	3,763	766	intron_variant	MODIFIER	MAP3K1	transcript	NM_005921.1	protein_coding	1	c.483-11C>A	.	-1	-1	-1	-1	-1	-1	0	.	.	.	.	.	.	.	.	.	.	.	.	.	.	.	.	.	.	.	.	.	.	.	0.605935
chr5	56161787	rs832575	G	A	.	SNP	1/1	0,1566	1567	synonymous_variant	LOW	MAP3K1	transcript	NM_005921.1	protein_coding	6	c.1284G>A	p.Thr428Thr	1785	7511	1284	4539	428	1512	0	.	.	.	.	.	.	.	.	.	.	.	.	.	.	.	.	.	.	.	.	.	.	.	0.841911
chr5	56177443	rs702689	G	A	.	SNP	1/1	3,1819	1826	missense_variant	MODERATE	MAP3K1	transcript	NM_005921.1	protein_coding	14	c.2416G>A	p.Asp806Asn	2917	7511	2416	4539	806	1512	0	.	COSM4003564,COSM4003565	.	.	.	.	Q13233	.	T	D	D	D	P	5.56	5.56	1.000000	0.5018315018315018	0.47560975609756095	0.7018469656992085	0.5276243093922652	0.243006993006993	0.494635	0.720839	0.593979
chr5	56177743	rs832582	G	A	.	SNP	1/1	2,1532	1536	missense_variant	MODERATE	MAP3K1	transcript	NM_005921.1	protein_coding	14	c.2716G>A	p.Val906Ile	3217	7511	2716	4539	906	1512	0	.	.	.	.	.	.	Q13233	.	T	B	B	N	P	5.41	3.58	0.972000	0.6978021978021978	0.7398373983739838	0.8034300791556728	0.6823204419889503	0.5314685314685315	0.745373	0.822823	0.757581
chr5	56177848	rs10552703;rs5868032	TCAA	T	.	DEL	1/1	0,19	1513	inframe_deletion	MODERATE	MAP3K1	transcript	NM_005921.1	protein_coding	14	c.2845_2847delACA	p.Thr949del	3346	7511	2845	4539	949	1512	0	.	.	.	.	.	.	.	.	.	.	.	.	.	.	.	.	.	.	.	.	.	.	.	0.740474
chr5	56178217	rs832583	A	C	.	SNP	1/1	2,1606	1608	synonymous_variant	LOW	MAP3K1	transcript	NM_005921.1	protein_coding	14	c.3190A>C	p.Arg1064Arg	3691	7511	3190	4539	1064	1512	0	.	COSM4159918,COSM4159919	.	.	.	.	.	.	.	.	.	.	.	.	.	.	.	.	.	.	.	.	.	0.757889
chr1	150550019	rs11428742;rs397981521	T	TA	.	INS	1/1	0,539	553	intron_variant	MODIFIER	MCL1	transcript	NM_021960.4	protein_coding	2	c.937-53dupT	.	-1	-1	-1	-1	-1	-1	0	.	.	.	.	.	.	.	.	.	.	.	.	.	.	.	.	.	.	.	.	.	.	.	0.999924
chr1	150550019	rs11428742;rs397981521	T	TA	.	INS	1/1	0,539	553	intron_variant	MODIFIER	MCL1	transcript	NM_001197320.1	protein_coding	3	c.478-53dupT	.	-1	-1	-1	-1	-1	-1	0	.	.	.	.	.	.	.	.	.	.	.	.	.	.	.	.	.	.	.	.	.	.	.	0.999924
chr1	150550019	rs11428742;rs397981521	T	TA	.	INS	1/1	0,539	553	intron_variant	MODIFIER	MCL1	transcript	NM_182763.2	protein_coding	1	c.689-53dupT	.	-1	-1	-1	-1	-1	-1	0	.	.	.	.	.	.	.	.	.	.	.	.	.	.	.	.	.	.	.	.	.	.	.	0.999924
chr12	69202326	rs2870820	C	T	.	SNP	0/1	72,56	128	upstream_gene_variant	MODIFIER	MDM2	transcript	NM_001145337.2	protein_coding	-1	c.-666C>T	.	-1	-1	-1	-1	-1	-1	471	.	.	.	.	.	.	.	.	.	.	.	.	.	.	.	.	.	.	.	.	.	.	.	.
chr12	69202326	rs2870820	C	T	.	SNP	0/1	72,56	128	upstream_gene_variant	MODIFIER	MDM2	transcript	NM_001145340.2	protein_coding	-1	c.-666C>T	.	-1	-1	-1	-1	-1	-1	471	.	.	.	.	.	.	.	.	.	.	.	.	.	.	.	.	.	.	.	.	.	.	.	.
chr12	69202326	rs2870820	C	T	.	SNP	0/1	72,56	128	upstream_gene_variant	MODIFIER	MDM2	transcript	NM_001278462.1	protein_coding	-1	c.-666C>T	.	-1	-1	-1	-1	-1	-1	471	.	.	.	.	.	.	.	.	.	.	.	.	.	.	.	.	.	.	.	.	.	.	.	.
chr12	69202326	rs2870820	C	T	.	SNP	0/1	72,56	128	intron_variant	MODIFIER	MDM2	transcript	NM_002392.5	protein_coding	1	c.14+55C>T	.	-1	-1	-1	-1	-1	-1	0	.	.	.	.	.	.	.	.	.	.	.	.	.	.	.	.	.	.	.	.	.	.	.	.
chr12	69202326	rs2870820	C	T	.	SNP	0/1	72,56	128	intron_variant	MODIFIER	MDM2	transcript	NM_001145339.2	protein_coding	1	c.14+55C>T	.	-1	-1	-1	-1	-1	-1	0	.	.	.	.	.	.	.	.	.	.	.	.	.	.	.	.	.	.	.	.	.	.	.	.
chr12	69208578	rs1846402	A	C	.	SNP	0/1	419,398	817	intron_variant	MODIFIER	MDM2	transcript	NM_002392.5	protein_coding	3	c.174+1170A>C	.	-1	-1	-1	-1	-1	-1	0	.	.	.	.	.	.	.	.	.	.	.	.	.	.	.	.	.	.	.	.	.	.	.	.
chr12	69208578	rs1846402	A	C	.	SNP	0/1	419,398	817	intron_variant	MODIFIER	MDM2	transcript	NM_001145339.2	protein_coding	3	c.174+1170A>C	.	-1	-1	-1	-1	-1	-1	0	.	.	.	.	.	.	.	.	.	.	.	.	.	.	.	.	.	.	.	.	.	.	.	.
chr12	69208578	rs1846402	A	C	.	SNP	0/1	419,398	817	intron_variant	MODIFIER	MDM2	transcript	NM_001145337.2	protein_coding	3	c.156+1170A>C	.	-1	-1	-1	-1	-1	-1	0	.	.	.	.	.	.	.	.	.	.	.	.	.	.	.	.	.	.	.	.	.	.	.	.
chr12	69208578	rs1846402	A	C	.	SNP	0/1	419,398	817	intron_variant	MODIFIER	MDM2	transcript	NM_001145340.2	protein_coding	3	c.156+1170A>C	.	-1	-1	-1	-1	-1	-1	0	.	.	.	.	.	.	.	.	.	.	.	.	.	.	.	.	.	.	.	.	.	.	.	.
chr12	69208578	rs1846402	A	C	.	SNP	0/1	419,398	817	intron_variant	MODIFIER	MDM2	transcript	NM_001278462.1	protein_coding	3	c.156+1170A>C	.	-1	-1	-1	-1	-1	-1	0	.	.	.	.	.	.	.	.	.	.	.	.	.	.	.	.	.	.	.	.	.	.	.	.
chr12	69214691	rs1201644	G	A	.	SNP	0/1	144,134	278	intron_variant	MODIFIER	MDM2	transcript	NM_002392.5	protein_coding	5	c.358+537G>A	.	-1	-1	-1	-1	-1	-1	0	.	.	.	.	.	.	.	.	.	.	.	.	.	.	.	.	.	.	.	.	.	.	.	.
chr12	69214691	rs1201644	G	A	.	SNP	0/1	144,134	278	intron_variant	MODIFIER	MDM2	transcript	NM_001145339.2	protein_coding	5	c.358+537G>A	.	-1	-1	-1	-1	-1	-1	0	.	.	.	.	.	.	.	.	.	.	.	.	.	.	.	.	.	.	.	.	.	.	.	.
chr12	69214691	rs1201644	G	A	.	SNP	0/1	144,134	278	intron_variant	MODIFIER	MDM2	transcript	NM_001145337.2	protein_coding	5	c.340+537G>A	.	-1	-1	-1	-1	-1	-1	0	.	.	.	.	.	.	.	.	.	.	.	.	.	.	.	.	.	.	.	.	.	.	.	.
chr12	69214691	rs1201644	G	A	.	SNP	0/1	144,134	278	intron_variant	MODIFIER	MDM2	transcript	NM_001145340.2	protein_coding	3	c.156+7283G>A	.	-1	-1	-1	-1	-1	-1	0	.	.	.	.	.	.	.	.	.	.	.	.	.	.	.	.	.	.	.	.	.	.	.	.
chr12	69214691	rs1201644	G	A	.	SNP	0/1	144,134	278	intron_variant	MODIFIER	MDM2	transcript	NM_001278462.1	protein_coding	3	c.156+7283G>A	.	-1	-1	-1	-1	-1	-1	0	.	.	.	.	.	.	.	.	.	.	.	.	.	.	.	.	.	.	.	.	.	.	.	.
chrX	70339998	.	G	T	.	SNP	1/1	2,744	746	missense_variant	MODERATE	MED12	transcript	NM_005120.2	protein_coding	4	c.531G>T	p.Lys177Asn	730	6969	531	6534	177	2177	0	.	.	.	.	.	.	F5H3Y1,Q7Z3Z5,Q93074-3,Q93074	.	D	D,D,D,D	D,D,D,D	D	D	5.09	3.32	1.000000	.	.	.	.	.	.	.	.
chr11	64572018	rs2959656	T	C	.	SNP	1/1	0,969	969	missense_variant	MODERATE	MEN1	transcript	NM_000244.3	protein_coding	10	c.1636A>G	p.Thr546Ala	1746	2778	1636	1848	546	615	0	.	COSM255213	CN221809|CN169374,CN169374	1,1	2|2,2	not_provided|not_specified,not_specified	O00255-2,O00255-3,O00255	.	T	B,B,B	B,B,B	N	P	4.35	3.35	0.006000	0.8456959706959707	0.7134146341463414	0.9934036939313984	0.8977900552486188	0.7307692307692307	0.737619	0.995927	0.937407
chr11	64572018	rs2959656	T	C	.	SNP	1/1	0,969	969	missense_variant	MODERATE	MEN1	transcript	NM_130800.2	protein_coding	10	c.1636A>G	p.Thr546Ala	1709	2741	1636	1848	546	615	0	.	COSM255213	CN221809|CN169374,CN169374	1,1	2|2,2	not_provided|not_specified,not_specified	O00255-2,O00255-3,O00255	.	T	B,B,B	B,B,B	N	P	4.35	3.35	0.006000	0.8456959706959707	0.7134146341463414	0.9934036939313984	0.8977900552486188	0.7307692307692307	0.737619	0.995927	0.937407
chr11	64572018	rs2959656	T	C	.	SNP	1/1	0,969	969	missense_variant	MODERATE	MEN1	transcript	NM_130801.2	protein_coding	10	c.1636A>G	p.Thr546Ala	1697	2729	1636	1848	546	615	0	.	COSM255213	CN221809|CN169374,CN169374	1,1	2|2,2	not_provided|not_specified,not_specified	O00255-2,O00255-3,O00255	.	T	B,B,B	B,B,B	N	P	4.35	3.35	0.006000	0.8456959706959707	0.7134146341463414	0.9934036939313984	0.8977900552486188	0.7307692307692307	0.737619	0.995927	0.937407
chr11	64572018	rs2959656	T	C	.	SNP	1/1	0,969	969	missense_variant	MODERATE	MEN1	transcript	NM_130799.2	protein_coding	10	c.1621A>G	p.Thr541Ala	1731	2763	1621	1833	541	610	0	.	COSM255213	CN221809|CN169374,CN169374	1,1	2|2,2	not_provided|not_specified,not_specified	O00255-2,O00255-3,O00255	.	T	B,B,B	B,B,B	N	P	4.35	3.35	0.006000	0.8456959706959707	0.7134146341463414	0.9934036939313984	0.8977900552486188	0.7307692307692307	0.737619	0.995927	0.937407
chr11	64572018	rs2959656	T	C	.	SNP	1/1	0,969	969	missense_variant	MODERATE	MEN1	transcript	NM_130802.2	protein_coding	10	c.1636A>G	p.Thr546Ala	2133	3165	1636	1848	546	615	0	.	COSM255213	CN221809|CN169374,CN169374	1,1	2|2,2	not_provided|not_specified,not_specified	O00255-2,O00255-3,O00255	.	T	B,B,B	B,B,B	N	P	4.35	3.35	0.006000	0.8456959706959707	0.7134146341463414	0.9934036939313984	0.8977900552486188	0.7307692307692307	0.737619	0.995927	0.937407
chr11	64572018	rs2959656	T	C	.	SNP	1/1	0,969	969	missense_variant	MODERATE	MEN1	transcript	NM_130803.2	protein_coding	10	c.1636A>G	p.Thr546Ala	2140	3172	1636	1848	546	615	0	.	COSM255213	CN221809|CN169374,CN169374	1,1	2|2,2	not_provided|not_specified,not_specified	O00255-2,O00255-3,O00255	.	T	B,B,B	B,B,B	N	P	4.35	3.35	0.006000	0.8456959706959707	0.7134146341463414	0.9934036939313984	0.8977900552486188	0.7307692307692307	0.737619	0.995927	0.937407
chr11	64572018	rs2959656	T	C	.	SNP	1/1	0,969	969	missense_variant	MODERATE	MEN1	transcript	NM_130804.2	protein_coding	11	c.1636A>G	p.Thr546Ala	2012	3044	1636	1848	546	615	0	.	COSM255213	CN221809|CN169374,CN169374	1,1	2|2,2	not_provided|not_specified,not_specified	O00255-2,O00255-3,O00255	.	T	B,B,B	B,B,B	N	P	4.35	3.35	0.006000	0.8456959706959707	0.7134146341463414	0.9934036939313984	0.8977900552486188	0.7307692307692307	0.737619	0.995927	0.937407
chr11	64572557	rs540012	A	G	.	SNP	1/1	0,405	405	synonymous_variant	LOW	MEN1	transcript	NM_000244.3	protein_coding	9	c.1314T>C	p.His438His	1424	2778	1314	1848	438	615	0	.	.	CN169374	1	2	not_specified	.	.	.	.	.	.	.	.	.	.	.	.	.	.	.	.	.	0.994164
chr11	64572557	rs540012	A	G	.	SNP	1/1	0,405	405	synonymous_variant	LOW	MEN1	transcript	NM_130800.2	protein_coding	9	c.1314T>C	p.His438His	1387	2741	1314	1848	438	615	0	.	.	CN169374	1	2	not_specified	.	.	.	.	.	.	.	.	.	.	.	.	.	.	.	.	.	0.994164
chr11	64572557	rs540012	A	G	.	SNP	1/1	0,405	405	synonymous_variant	LOW	MEN1	transcript	NM_130801.2	protein_coding	9	c.1314T>C	p.His438His	1375	2729	1314	1848	438	615	0	.	.	CN169374	1	2	not_specified	.	.	.	.	.	.	.	.	.	.	.	.	.	.	.	.	.	0.994164
chr11	64572557	rs540012	A	G	.	SNP	1/1	0,405	405	synonymous_variant	LOW	MEN1	transcript	NM_130799.2	protein_coding	9	c.1299T>C	p.His433His	1409	2763	1299	1833	433	610	0	.	.	CN169374	1	2	not_specified	.	.	.	.	.	.	.	.	.	.	.	.	.	.	.	.	.	0.994164
chr11	64572557	rs540012	A	G	.	SNP	1/1	0,405	405	synonymous_variant	LOW	MEN1	transcript	NM_130802.2	protein_coding	9	c.1314T>C	p.His438His	1811	3165	1314	1848	438	615	0	.	.	CN169374	1	2	not_specified	.	.	.	.	.	.	.	.	.	.	.	.	.	.	.	.	.	0.994164
chr11	64572557	rs540012	A	G	.	SNP	1/1	0,405	405	synonymous_variant	LOW	MEN1	transcript	NM_130803.2	protein_coding	9	c.1314T>C	p.His438His	1818	3172	1314	1848	438	615	0	.	.	CN169374	1	2	not_specified	.	.	.	.	.	.	.	.	.	.	.	.	.	.	.	.	.	0.994164
chr11	64572557	rs540012	A	G	.	SNP	1/1	0,405	405	synonymous_variant	LOW	MEN1	transcript	NM_130804.2	protein_coding	10	c.1314T>C	p.His438His	1690	3044	1314	1848	438	615	0	.	.	CN169374	1	2	not_specified	.	.	.	.	.	.	.	.	.	.	.	.	.	.	.	.	.	0.994164
chr7	116364823	rs34822187	CA	C	.	DEL	1/1	1,9981	9997	intron_variant	MODIFIER	MET	transcript	NM_001127500.1	protein_coding	2	c.1201-6898delA	.	-1	-1	-1	-1	-1	-1	0	.	.	.	.	.	.	.	.	.	.	.	.	.	.	.	.	.	.	.	.	.	.	.	0.44099
chr7	116364823	rs34822187	CA	C	.	DEL	1/1	1,9981	9997	intron_variant	MODIFIER	MET	transcript	NM_000245.2	protein_coding	2	c.1201-6898delA	.	-1	-1	-1	-1	-1	-1	0	.	.	.	.	.	.	.	.	.	.	.	.	.	.	.	.	.	.	.	.	.	.	.	0.44099
chr7	116409675	rs57349036;rs72220100	CT	C	.	DEL	0/1	0,22	9993	intron_variant	MODIFIER	MET	transcript	NM_001127500.1	protein_coding	11	c.2638-9delT	.	-1	-1	-1	-1	-1	-1	0	.	.	.	.	.	.	.	.	.	.	.	.	.	.	.	.	.	.	.	.	.	.	.	0.453769
chr7	116409675	rs57349036;rs72220100	CT	C	.	DEL	0/1	0,22	9993	intron_variant	MODIFIER	MET	transcript	NM_000245.2	protein_coding	11	c.2584-9delT	.	-1	-1	-1	-1	-1	-1	0	.	.	.	.	.	.	.	.	.	.	.	.	.	.	.	.	.	.	.	.	.	.	.	0.453769
chr7	116412044	.	G	T	.	SNP	1/1	1,9995	10000	splice_donor_variant&intron_variant	HIGH	MET	transcript	NM_001127500.1	protein_coding	14	c.3082+1G>T	.	-1	-1	-1	-1	-1	-1	0	.	COSM24687,COSM88794	.	.	.	.	.	.	.	.	.	.	D	5.67	5.67	1.000000	.	.	.	.	.	.	.	.
chr7	116412044	.	G	T	.	SNP	1/1	1,9995	10000	splice_donor_variant&intron_variant	HIGH	MET	transcript	NM_000245.2	protein_coding	14	c.3028+1G>T	.	-1	-1	-1	-1	-1	-1	0	.	COSM24687,COSM88794	.	.	.	.	.	.	.	.	.	.	D	5.67	5.67	1.000000	.	.	.	.	.	.	.	.
chr7	116435768	rs41736	C	T	.	SNP	1/1	1,9991	9998	synonymous_variant	LOW	MET	transcript	NM_001127500.1	protein_coding	20	c.3912C>T	p.Asp1304Asp	4099	6676	3912	4227	1304	1408	0	.	COSM150377	CN169374|C0027672:699346009	1	2|2	not_specified|Hereditary_cancer-predisposing_syndrome	.	.	.	.	.	.	.	.	.	.	.	.	.	.	.	.	.	0.432842
chr7	116435768	rs41736	C	T	.	SNP	1/1	1,9991	9998	synonymous_variant	LOW	MET	transcript	NM_000245.2	protein_coding	20	c.3858C>T	p.Asp1286Asp	4045	6622	3858	4173	1286	1390	0	.	COSM150377	CN169374|C0027672:699346009	1	2|2	not_specified|Hereditary_cancer-predisposing_syndrome	.	.	.	.	.	.	.	.	.	.	.	.	.	.	.	.	.	0.432842
chr7	116436022	rs2023748	G	A	.	SNP	1/1	1,9993	10000	synonymous_variant	LOW	MET	transcript	NM_001127500.1	protein_coding	21	c.4071G>A	p.Ala1357Ala	4258	6676	4071	4227	1357	1408	0	.	COSM150378	CN169374|C0027672:699346009	1	2|2	not_specified|Hereditary_cancer-predisposing_syndrome	.	.	.	.	.	.	.	.	.	.	.	.	.	.	.	.	.	0.434668
chr7	116436022	rs2023748	G	A	.	SNP	1/1	1,9993	10000	synonymous_variant	LOW	MET	transcript	NM_000245.2	protein_coding	21	c.4017G>A	p.Ala1339Ala	4204	6622	4017	4173	1339	1390	0	.	COSM150378	CN169374|C0027672:699346009	1	2|2	not_specified|Hereditary_cancer-predisposing_syndrome	.	.	.	.	.	.	.	.	.	.	.	.	.	.	.	.	.	0.434668
chr7	116436097	rs41737	G	A	.	SNP	1/1	1,9991	9997	synonymous_variant	LOW	MET	transcript	NM_001127500.1	protein_coding	21	c.4146G>A	p.Pro1382Pro	4333	6676	4146	4227	1382	1408	0	.	COSM150379	CN169374|C0027672:699346009	1	2|2	not_specified|Hereditary_cancer-predisposing_syndrome	.	.	.	.	.	.	.	.	.	.	.	.	.	.	.	.	.	0.434851
chr7	116436097	rs41737	G	A	.	SNP	1/1	1,9991	9997	synonymous_variant	LOW	MET	transcript	NM_000245.2	protein_coding	21	c.4092G>A	p.Pro1364Pro	4279	6622	4092	4173	1364	1390	0	.	COSM150379	CN169374|C0027672:699346009	1	2|2	not_specified|Hereditary_cancer-predisposing_syndrome	.	.	.	.	.	.	.	.	.	.	.	.	.	.	.	.	.	0.434851
chr7	116437206	rs41738	A	G	.	SNP	1/1	1,9990	9999	3_prime_UTR_variant	MODIFIER	MET	transcript	NM_001127500.1	protein_coding	21	c.*1028A>G	.	-1	-1	-1	-1	-1	-1	1028	.	.	.	.	.	.	.	.	.	.	.	.	.	.	.	.	.	.	.	.	.	.	.	.
chr7	116437206	rs41738	A	G	.	SNP	1/1	1,9990	9999	3_prime_UTR_variant	MODIFIER	MET	transcript	NM_000245.2	protein_coding	21	c.*1028A>G	.	-1	-1	-1	-1	-1	-1	1028	.	.	.	.	.	.	.	.	.	.	.	.	.	.	.	.	.	.	.	.	.	.	.	.
chr7	116437504	rs41739	A	G	.	SNP	1/1	3,9988	10000	3_prime_UTR_variant	MODIFIER	MET	transcript	NM_001127500.1	protein_coding	21	c.*1326A>G	.	-1	-1	-1	-1	-1	-1	1326	.	.	.	.	.	.	.	.	.	.	.	.	.	.	.	.	.	.	.	.	.	.	.	.
chr7	116437504	rs41739	A	G	.	SNP	1/1	3,9988	10000	3_prime_UTR_variant	MODIFIER	MET	transcript	NM_000245.2	protein_coding	21	c.*1326A>G	.	-1	-1	-1	-1	-1	-1	1326	.	.	.	.	.	.	.	.	.	.	.	.	.	.	.	.	.	.	.	.	.	.	.	.
chr7	116437606	rs1621	G	A	.	SNP	1/1	0,9997	10000	3_prime_UTR_variant	MODIFIER	MET	transcript	NM_001127500.1	protein_coding	21	c.*1428G>A	.	-1	-1	-1	-1	-1	-1	1428	.	.	.	.	.	.	.	.	.	.	.	.	.	.	.	.	.	.	.	.	.	.	.	.
chr7	116437606	rs1621	G	A	.	SNP	1/1	0,9997	10000	3_prime_UTR_variant	MODIFIER	MET	transcript	NM_000245.2	protein_coding	21	c.*1428G>A	.	-1	-1	-1	-1	-1	-1	1428	.	.	.	.	.	.	.	.	.	.	.	.	.	.	.	.	.	.	.	.	.	.	.	.
chr7	116438418	rs6566	G	A	.	SNP	1/1	2,9995	10000	3_prime_UTR_variant	MODIFIER	MET	transcript	NM_001127500.1	protein_coding	21	c.*2240G>A	.	-1	-1	-1	-1	-1	-1	2240	.	.	.	.	.	.	.	.	.	.	.	.	.	.	.	.	.	.	.	.	.	.	.	.
chr7	116438418	rs6566	G	A	.	SNP	1/1	2,9995	10000	3_prime_UTR_variant	MODIFIER	MET	transcript	NM_000245.2	protein_coding	21	c.*2240G>A	.	-1	-1	-1	-1	-1	-1	2240	.	.	.	.	.	.	.	.	.	.	.	.	.	.	.	.	.	.	.	.	.	.	.	.
chr18	45052056	rs11082605	T	C	.	SNP	0/1	296,155	451	intergenic_region	MODIFIER	MIR4527-SMAD2	intergenic_region	MIR4527-SMAD2	.	-1	n.45052056T>C	.	-1	-1	-1	-1	-1	-1	0	.	.	.	.	.	.	.	.	.	.	.	.	.	.	.	.	.	.	.	.	.	.	.	.
chr18	45179883	rs10502887	A	G	.	SNP	0/1	93,242	336	intergenic_region	MODIFIER	MIR4527-SMAD2	intergenic_region	MIR4527-SMAD2	.	-1	n.45179883A>G	.	-1	-1	-1	-1	-1	-1	0	.	.	.	.	.	.	.	.	.	.	.	.	.	.	.	.	.	.	.	.	.	.	.	.
chr14	75485489	rs175053	A	G	.	SNP	1/1	0,1938	1939	intron_variant	MODIFIER	MLH3	transcript	NM_001040108.1	protein_coding	12	c.4242+43T>C	.	-1	-1	-1	-1	-1	-1	0	.	.	.	.	.	.	.	.	.	.	.	.	.	.	.	.	.	.	.	.	.	.	.	0.997331
chr14	75485489	rs175053	A	G	.	SNP	1/1	0,1938	1939	intron_variant	MODIFIER	MLH3	transcript	NM_014381.2	protein_coding	11	c.4170+43T>C	.	-1	-1	-1	-1	-1	-1	0	.	.	.	.	.	.	.	.	.	.	.	.	.	.	.	.	.	.	.	.	.	.	.	0.997331
chr14	75489632	rs175057	C	T	.	SNP	1/1	0,2220	2220	intron_variant	MODIFIER	MLH3	transcript	NM_001040108.1	protein_coding	10	c.4012-37G>A	.	-1	-1	-1	-1	-1	-1	0	.	.	.	.	.	.	.	.	.	.	.	.	.	.	.	.	.	.	.	.	.	.	.	0.421614
chr14	75489632	rs175057	C	T	.	SNP	1/1	0,2220	2220	intron_variant	MODIFIER	MLH3	transcript	NM_014381.2	protein_coding	9	c.3940-37G>A	.	-1	-1	-1	-1	-1	-1	0	.	.	.	.	.	.	.	.	.	.	.	.	.	.	.	.	.	.	.	.	.	.	.	0.421614
chr14	75505016	rs175075	A	G	.	SNP	1/1	0,2434	2438	intron_variant	MODIFIER	MLH3	transcript	NM_001040108.1	protein_coding	6	c.3643+27T>C	.	-1	-1	-1	-1	-1	-1	0	.	.	.	.	.	.	.	.	.	.	.	.	.	.	.	.	.	.	.	.	.	.	.	0.996308
chr14	75505016	rs175075	A	G	.	SNP	1/1	0,2434	2438	intron_variant	MODIFIER	MLH3	transcript	NM_014381.2	protein_coding	6	c.3643+27T>C	.	-1	-1	-1	-1	-1	-1	0	.	.	.	.	.	.	.	.	.	.	.	.	.	.	.	.	.	.	.	.	.	.	.	0.996308
chr14	75513828	rs175080	G	A	.	SNP	1/1	1,3850	3863	missense_variant	MODERATE	MLH3	transcript	NM_001040108.1	protein_coding	2	c.2531C>T	p.Pro844Leu	2747	7896	2531	4362	844	1453	0	.	COSM3754113,COSM3754114	.	.	.	.	Q9UHC1-2,Q9UHC1	.	T	B,B	B,B	N	P	5.93	4.12	0.017000	0.358974358974359	0.40447154471544716	0.46437994722955145	0.36464088397790057	0.17657342657342656	0.403087	0.462907	0.403646
chr14	75513828	rs175080	G	A	.	SNP	1/1	1,3850	3863	missense_variant	MODERATE	MLH3	transcript	NM_014381.2	protein_coding	2	c.2531C>T	p.Pro844Leu	2747	7824	2531	4290	844	1429	0	.	COSM3754113,COSM3754114	.	.	.	.	Q9UHC1-2,Q9UHC1	.	T	B,B	B,B	N	P	5.93	4.12	0.017000	0.358974358974359	0.40447154471544716	0.46437994722955145	0.36464088397790057	0.17657342657342656	0.403087	0.462907	0.403646
chr14	75513883	rs175081	T	C	.	SNP	1/1	0,3745	3746	missense_variant	MODERATE	MLH3	transcript	NM_001040108.1	protein_coding	2	c.2476A>G	p.Asn826Asp	2692	7896	2476	4362	826	1453	0	.	.	.	.	.	.	Q9UHC1-2,Q9UHC1	.	T	B,B	B,B	N	P	5.2	1.33	0.000000	0.9931318681318682	0.9796747967479674	1.0	0.9861878453038674	1.0	0.966863	1.0	0.997275
chr14	75513883	rs175081	T	C	.	SNP	1/1	0,3745	3746	missense_variant	MODERATE	MLH3	transcript	NM_014381.2	protein_coding	2	c.2476A>G	p.Asn826Asp	2692	7824	2476	4290	826	1429	0	.	.	.	.	.	.	Q9UHC1-2,Q9UHC1	.	T	B,B	B,B	N	P	5.2	1.33	0.000000	0.9931318681318682	0.9796747967479674	1.0	0.9861878453038674	1.0	0.966863	1.0	0.997275
chr14	75515668	rs28756981;rs386423356	T	G	.	SNP	0/1	2021,1642	3664	missense_variant	MODERATE	MLH3	transcript	NM_001040108.1	protein_coding	2	c.691A>C	p.Lys231Gln	907	7896	691	4362	231	1453	0	.	.	.	.	.	.	Q9UHC1-2,Q9UHC1	Ribosomal_protein_S5_domain_2-type_fold__1_,Ribosomal_protein_S5_domain_2-type_fold__subgroup__1_,DNA_mismatch_repair_protein__C-terminal__1_	T	B,P	B,B	N	D	5.63	4.49	0.118000	0.006868131868131868	0.0	0.017150395778364115	0.0055248618784530384	0.0	0.004089	0.019191	0.0120949
chr14	75515668	rs28756981;rs386423356	T	G	.	SNP	0/1	2021,1642	3664	missense_variant	MODERATE	MLH3	transcript	NM_014381.2	protein_coding	2	c.691A>C	p.Lys231Gln	907	7824	691	4290	231	1429	0	.	.	.	.	.	.	Q9UHC1-2,Q9UHC1	Ribosomal_protein_S5_domain_2-type_fold__1_,Ribosomal_protein_S5_domain_2-type_fold__subgroup__1_,DNA_mismatch_repair_protein__C-terminal__1_	T	B,P	B,B	N	D	5.63	4.49	0.118000	0.006868131868131868	0.0	0.017150395778364115	0.0055248618784530384	0.0	0.004089	0.019191	0.0120949
chr2	47630550	rs2303426	C	G	.	SNP	0/1	44,23	67	intron_variant	MODIFIER	MSH2	transcript	NM_000251.2	protein_coding	1	c.211+9C>G	.	-1	-1	-1	-1	-1	-1	0	.	.	NBK1211:C0009405:315058005|CN169374|NBK1211:C2936783:120435:ORPHA144	1	2|2|2	Lynch_syndrome|not_specified|Lynch_syndrome_I	.	.	.	.	.	.	.	.	.	.	.	.	.	.	.	.	.	0.473495
chr2	47630550	rs2303426	C	G	.	SNP	0/1	44,23	67	intron_variant	MODIFIER	MSH2	transcript	NM_001258281.1	protein_coding	2	c.13+9C>G	.	-1	-1	-1	-1	-1	-1	0	.	.	NBK1211:C0009405:315058005|CN169374|NBK1211:C2936783:120435:ORPHA144	1	2|2|2	Lynch_syndrome|not_specified|Lynch_syndrome_I	.	.	.	.	.	.	.	.	.	.	.	.	.	.	.	.	.	0.473495
chr2	47641559	rs11309117	TAAAAA	T,TAAA	.	DEL,DEL	1/2	0,19,87	914	intron_variant	MODIFIER	MSH2	transcript	NM_000251.2	protein_coding	5	c.942+25_942+29delAAAAA	.	-1	-1	-1	-1	-1	-1	0	.	.	.	.	.	.	.	.	.	.	.	.	.	.	.	.	.	.	.	.	.	.	.	0.0291683,.
chr2	47641559	rs11309117	TAAAAA	T,TAAA	.	DEL,DEL	1/2	0,19,87	914	intron_variant	MODIFIER	MSH2	transcript	NM_000251.2	protein_coding	5	c.942+28_942+29delAA	.	-1	-1	-1	-1	-1	-1	0	.	.	.	.	.	.	.	.	.	.	.	.	.	.	.	.	.	.	.	.	.	.	.	0.0291683,.
chr2	47641559	rs11309117	TAAAAA	T,TAAA	.	DEL,DEL	1/2	0,19,87	914	intron_variant	MODIFIER	MSH2	transcript	NM_001258281.1	protein_coding	6	c.744+25_744+29delAAAAA	.	-1	-1	-1	-1	-1	-1	0	.	.	.	.	.	.	.	.	.	.	.	.	.	.	.	.	.	.	.	.	.	.	.	0.0291683,.
chr2	47641559	rs11309117	TAAAAA	T,TAAA	.	DEL,DEL	1/2	0,19,87	914	intron_variant	MODIFIER	MSH2	transcript	NM_001258281.1	protein_coding	6	c.744+28_744+29delAA	.	-1	-1	-1	-1	-1	-1	0	.	.	.	.	.	.	.	.	.	.	.	.	.	.	.	.	.	.	.	.	.	.	.	0.0291683,.
chr2	47693788	rs12998837	A	T	.	SNP	0/1	572,695	1267	intron_variant	MODIFIER	MSH2	transcript	NM_000251.2	protein_coding	9	c.1511-9A>T	.	-1	-1	-1	-1	-1	-1	0	.	.	NBK1211:C0009405:315058005|CN169374|C0027672:699346009|NBK1211:C2936783:120435:ORPHA144	1	2|2|2|2	Lynch_syndrome|not_specified|Hereditary_cancer-predisposing_syndrome|Lynch_syndrome_I	.	.	.	.	.	.	.	.	.	.	.	.	.	.	.	.	.	0.0872037
chr2	47693788	rs12998837	A	T	.	SNP	0/1	572,695	1267	intron_variant	MODIFIER	MSH2	transcript	NM_001258281.1	protein_coding	10	c.1313-9A>T	.	-1	-1	-1	-1	-1	-1	0	.	.	NBK1211:C0009405:315058005|CN169374|C0027672:699346009|NBK1211:C2936783:120435:ORPHA144	1	2|2|2|2	Lynch_syndrome|not_specified|Hereditary_cancer-predisposing_syndrome|Lynch_syndrome_I	.	.	.	.	.	.	.	.	.	.	.	.	.	.	.	.	.	0.0872037
chr2	47693959	rs3732183	G	A	.	SNP	0/1	409,482	891	intron_variant	MODIFIER	MSH2	transcript	NM_000251.2	protein_coding	10	c.1661+12G>A	.	-1	-1	-1	-1	-1	-1	0	.	.	NBK1211:C0009405:315058005|CN169374|C0027672:699346009|NBK1211:C2936783:120435:ORPHA144	1	2|2|2|2	Lynch_syndrome|not_specified|Hereditary_cancer-predisposing_syndrome|Lynch_syndrome_I	.	.	.	.	.	.	.	.	.	.	.	.	.	.	.	.	.	0.342979
chr2	47693959	rs3732183	G	A	.	SNP	0/1	409,482	891	intron_variant	MODIFIER	MSH2	transcript	NM_001258281.1	protein_coding	11	c.1463+12G>A	.	-1	-1	-1	-1	-1	-1	0	.	.	NBK1211:C0009405:315058005|CN169374|C0027672:699346009|NBK1211:C2936783:120435:ORPHA144	1	2|2|2|2	Lynch_syndrome|not_specified|Hereditary_cancer-predisposing_syndrome|Lynch_syndrome_I	.	.	.	.	.	.	.	.	.	.	.	.	.	.	.	.	.	0.342979
chr2	47739551	rs2303424	A	G	.	SNP	1/1	0,1074	1074	intergenic_region	MODIFIER	MSH2-KCNK12	intergenic_region	MSH2-KCNK12	.	-1	n.47739551A>G	.	-1	-1	-1	-1	-1	-1	0	.	.	CN221809|CN169374	1	2|1	not_provided|not_specified	E9PHA6	.	T	B	B	.	P	1.97	-3.02	0.000000	0.5018315018315018	0.6483739837398373	0.39577836411609496	0.36187845303867405	0.6048951048951049	0.582763	0.361627	0.420972
chr5	79950497	rs2250063	C	T	.	SNP	0/1	61,172	235	5_prime_UTR_variant	MODIFIER	MSH3	transcript	NM_002439.4	protein_coding	1	c.-50C>T	.	-1	-1	-1	-1	-1	-1	50	.	.	.	.	.	.	.	.	.	.	.	.	.	.	.	.	.	.	.	.	.	.	.	0.246181
[truncated: 1,225 more rows]
[truncated: 5 more columns]

## Sheet: SNU638
#CHROM	POS	ID	REF	ALT	FILTER	VARTYPE	GEN['SNU_638'].GT	Read Depth GEN['SNU_638'].AD	Total Depth GEN['SNU_638'].DP	ANN[*].EFFECT	ANN[*].IMPACT	ANN[*].GENE	ANN[*].FEATURE	ANN[*].FEATUREID	ANN[*].BIOTYPE	ANN[*].RANK	ANN[*].HGVS_C	ANN[*].HGVS_P	ANN[*].CDNA_POS	ANN[*].CDNA_LEN	ANN[*].CDS_POS	ANN[*].CDS_LEN	ANN[*].AA_POS	ANN[*].AA_LEN	ANN[*].DISTANCE	GWASCAT_TRAIT	COSMID	CLNDSDBID	CLNORIGIN	CLNSIG	CLNDBN	dbNSFP_Uniprot_acc	dbNSFP_Interpro_domain	dbNSFP_SIFT_pred	dbNSFP_Polyphen2_HDIV_pred	dbNSFP_Polyphen2_HVAR_pred	dbNSFP_LRT_pred	dbNSFP_MutationTaster_pred	dbNSFP_GERP___NR	dbNSFP_GERP___RS	dbNSFP_phastCons100way_vertebrate	dbNSFP_1000Gp1_AF	dbNSFP_1000Gp1_AFR_AF	dbNSFP_1000Gp1_EUR_AF	dbNSFP_1000Gp1_AMR_AF	dbNSFP_1000Gp1_ASN_AF	dbNSFP_ESP6500_AA_AF	dbNSFP_ESP6500_EA_AF	GNOMAD_AF
[truncated: 3,811 more rows]
[truncated: 5 more columns]

[truncated: 5 more sheets: Kato III, MKN45, SNU620, Appendix_annotation, Appendix_region]
